# Supplementary material for: Investigation of thrombin concentration at the time of clot formation in simultaneous thrombin and fibrin generation assays
Source: Sci Rep. 2024 Apr 22;14:9225. doi: 10.1038/s41598-023-47694-5 (PMC11035586; doi:10.1038/s41598-023-47694-5)
Supplement: Supplementary file 2 — Supplementary Information 2. [file 41598_2023_47694_MOESM2_ESM.xlsx]

## Sheet: Data
Dataset Number	Experiment Number	Plasma						TF		FVIIa		FXIa		FIX		FIXa		CTI (ug/ml)	CPI (ug/ml)	Thrombomodulin (nM)	Antithrombin		Fibrinogen		Prothrombin Complex Concentrate	Lipids (uM)	CaCl2 (mM)	Immune Globuliuns	CD41+ PMV concentration (x103/mL)	Total PMV concentration (x103/mL)	Apixaban	CT, min	Thrombin at Clot Time (nM)	Peak (nM)	Rate (nM/min)	Thrombin at Clot Time (% of Peak)	Procoagulant Score
		Main Plasma	Plasma Source	Added Plasma Type	Plasma Source	Overall Dilution	Dilution of Added Plasma	Type	Concentration (pM)	Type	Concentration (nM)	Type	Concentration (pM)	Type	Concentration (IU/ml)	Type	Concentration (IU/ml)				Type	Concentration (IU/ml)	Type	Concentration (IU/ml)	Concentration (IU/ml)			Dilution
1	1	FVIIIdp	FVIII deficient Single Donor HRF	N/A	N/A	Standard	Standard	Soluble	25000	WT	0.1	N/A	N/A	N/A	N/A	N/A	N/A	N/A	N/A	N/A	N/A	N/A	N/A	N/A	N/A	4	12.5	N/A	N/A	N/A	N/A	29.7231	0.909	11.9151	1.6723	7.62895	0
1	2	FVIIIdp	FVIII deficient Single Donor HRF	N/A	N/A	Standard	Standard	Soluble	14285.7	WT	0.1	N/A	N/A	N/A	N/A	N/A	N/A	N/A	N/A	N/A	N/A	N/A	N/A	N/A	N/A	4	12.5	N/A	N/A	N/A	N/A	44.7233	0.41676	6.2066	0.8711	6.71479	0
1	3	FVIIIdp	FVIII deficient Single Donor HRF	N/A	N/A	Standard	Standard	Soluble	25000	WT	1	N/A	N/A	N/A	N/A	N/A	N/A	N/A	N/A	N/A	N/A	N/A	N/A	N/A	N/A	4	12.5	N/A	N/A	N/A	N/A	8.75352	3.08269	49.0781	6.88816	6.28119	0
1	4	FVIIIdp	FVIII deficient Single Donor HRF	N/A	N/A	Standard	Standard	Soluble	14285.7	WT	1	N/A	N/A	N/A	N/A	N/A	N/A	N/A	N/A	N/A	N/A	N/A	N/A	N/A	N/A	4	12.5	N/A	N/A	N/A	N/A	10.9678	2.53817	35.1324	4.93087	7.22458	0
1	5	FVIIIdp	FVIII deficient Single Donor HRF	N/A	N/A	Standard	Standard	Soluble	8163	WT	1	N/A	N/A	N/A	N/A	N/A	N/A	N/A	N/A	N/A	N/A	N/A	N/A	N/A	N/A	4	12.5	N/A	N/A	N/A	N/A	14.0465	1.85695	26.742	3.75327	6.94394	0
1	6	FVIIIdp	FVIII deficient Single Donor HRF	N/A	N/A	Standard	Standard	Soluble	4664	WT	1	N/A	N/A	N/A	N/A	N/A	N/A	N/A	N/A	N/A	N/A	N/A	N/A	N/A	N/A	4	12.5	N/A	N/A	N/A	N/A	17.6769	1.60912	20.4971	2.87679	7.85048	0
1	7	FVIIIdp	FVIII deficient Single Donor HRF	N/A	N/A	Standard	Standard	Soluble	2665	WT	1	N/A	N/A	N/A	N/A	N/A	N/A	N/A	N/A	N/A	N/A	N/A	N/A	N/A	N/A	4	12.5	N/A	N/A	N/A	N/A	26.0045	1.38506	14.8269	2.08097	9.34155	0
1	8	FVIIIdp	FVIII deficient Single Donor HRF	N/A	N/A	Standard	Standard	Soluble	1523	WT	1	N/A	N/A	N/A	N/A	N/A	N/A	N/A	N/A	N/A	N/A	N/A	N/A	N/A	N/A	4	12.5	N/A	N/A	N/A	N/A	39.9656	0.67234	8.58196	1.20449	7.83434	0
1	9	FVIIIdp	FVIII deficient Single Donor HRF	N/A	N/A	Standard	Standard	Soluble	25000	WT	10	N/A	N/A	N/A	N/A	N/A	N/A	N/A	N/A	N/A	N/A	N/A	N/A	N/A	N/A	4	12.5	N/A	N/A	N/A	N/A	3.13379	12.6591	118.117	16.5778	10.7174	0
1	10	FVIIIdp	FVIII deficient Single Donor HRF	N/A	N/A	Standard	Standard	Soluble	14285.7	WT	10	N/A	N/A	N/A	N/A	N/A	N/A	N/A	N/A	N/A	N/A	N/A	N/A	N/A	N/A	4	12.5	N/A	N/A	N/A	N/A	3.72002	9.14681	99.8803	14.0183	9.15777	0
1	11	FVIIIdp	FVIII deficient Single Donor HRF	N/A	N/A	Standard	Standard	Soluble	8163	WT	10	N/A	N/A	N/A	N/A	N/A	N/A	N/A	N/A	N/A	N/A	N/A	N/A	N/A	N/A	4	12.5	N/A	N/A	N/A	N/A	4.44009	8.10772	87.9268	12.3406	9.22099	0
1	12	FVIIIdp	FVIII deficient Single Donor HRF	N/A	N/A	Standard	Standard	Soluble	4664	WT	10	N/A	N/A	N/A	N/A	N/A	N/A	N/A	N/A	N/A	N/A	N/A	N/A	N/A	N/A	4	12.5	N/A	N/A	N/A	N/A	5.68518	5.21142	72.1804	10.1306	7.21999	0
1	13	FVIIIdp	FVIII deficient Single Donor HRF	N/A	N/A	Standard	Standard	Soluble	2665	WT	10	N/A	N/A	N/A	N/A	N/A	N/A	N/A	N/A	N/A	N/A	N/A	N/A	N/A	N/A	4	12.5	N/A	N/A	N/A	N/A	7.2603	4.17021	57.6601	8.09264	7.23241	0
1	14	FVIIIdp	FVIII deficient Single Donor HRF	N/A	N/A	Standard	Standard	Soluble	1523	WT	10	N/A	N/A	N/A	N/A	N/A	N/A	N/A	N/A	N/A	N/A	N/A	N/A	N/A	N/A	4	12.5	N/A	N/A	N/A	N/A	12.4245	2.1181	31.1096	4.36626	6.8085	0
1	15	FVIIIdp	FVIII deficient Single Donor HRF	N/A	N/A	Standard	Standard	Soluble	870	WT	10	N/A	N/A	N/A	N/A	N/A	N/A	N/A	N/A	N/A	N/A	N/A	N/A	N/A	N/A	4	12.5	N/A	N/A	N/A	N/A	16.5259	1.63103	22.7958	3.19942	7.15495	0
1	16	FVIIIdp	FVIII deficient Single Donor HRF	N/A	N/A	Standard	Standard	Soluble	490	WT	10	N/A	N/A	N/A	N/A	N/A	N/A	N/A	N/A	N/A	N/A	N/A	N/A	N/A	N/A	4	12.5	N/A	N/A	N/A	N/A	22.7048	1.03414	16.8191	2.36058	6.1486	0
1	17	FVIIIdp	FVIII deficient Single Donor HRF	N/A	N/A	Standard	Standard	Soluble	284	WT	10	N/A	N/A	N/A	N/A	N/A	N/A	N/A	N/A	N/A	N/A	N/A	N/A	N/A	N/A	4	12.5	N/A	N/A	N/A	N/A	33.0872	0.77529	10.8424	1.52174	7.15055	0
1	18	FVIIIdp	FVIII deficient Single Donor HRF	N/A	N/A	Standard	Standard	Soluble	162	WT	10	N/A	N/A	N/A	N/A	N/A	N/A	N/A	N/A	N/A	N/A	N/A	N/A	N/A	N/A	4	12.5	N/A	N/A	N/A	N/A	52.9359	0.32323	4.90398	0.68828	6.59118	0
1	19	FVIIIdp	FVIII deficient Single Donor HRF	N/A	N/A	Standard	Standard	Full Length	25	WT	10	N/A	N/A	N/A	N/A	N/A	N/A	N/A	N/A	N/A	N/A	N/A	N/A	N/A	N/A	4	12.5	N/A	N/A	N/A	N/A	1.755	43.2795	141.909	19.917	30.4981	2
1	20	FVIIIdp	FVIII deficient Single Donor HRF	N/A	N/A	Standard	Standard	Full Length	14.2857	WT	10	N/A	N/A	N/A	N/A	N/A	N/A	N/A	N/A	N/A	N/A	N/A	N/A	N/A	N/A	4	12.5	N/A	N/A	N/A	N/A	1.94002	17.8774	123.711	17.3629	14.451	2
1	21	FVIIIdp	FVIII deficient Single Donor HRF	N/A	N/A	Standard	Standard	Full Length	8.16327	WT	10	N/A	N/A	N/A	N/A	N/A	N/A	N/A	N/A	N/A	N/A	N/A	N/A	N/A	N/A	4	12.5	N/A	N/A	N/A	N/A	2.75546	17.9067	116.163	16.3036	15.4151	2
1	22	FVIIIdp	FVIII deficient Single Donor HRF	N/A	N/A	Standard	Standard	Full Length	4.66472	WT	10	N/A	N/A	N/A	N/A	N/A	N/A	N/A	N/A	N/A	N/A	N/A	N/A	N/A	N/A	4	12.5	N/A	N/A	N/A	N/A	3.65035	13.1653	96.8153	13.5881	13.5984	1
1	23	FVIIIdp	FVIII deficient Single Donor HRF	N/A	N/A	Standard	Standard	Full Length	2.66556	WT	10	N/A	N/A	N/A	N/A	N/A	N/A	N/A	N/A	N/A	N/A	N/A	N/A	N/A	N/A	4	12.5	N/A	N/A	N/A	N/A	4.69959	6.73898	63.9816	8.97988	10.5327	1
1	24	FVIIIdp	FVIII deficient Single Donor HRF	N/A	N/A	Standard	Standard	Full Length	1.52317	WT	10	N/A	N/A	N/A	N/A	N/A	N/A	N/A	N/A	N/A	N/A	N/A	N/A	N/A	N/A	4	12.5	N/A	N/A	N/A	N/A	6.33864	4.24901	43.0631	6.04394	9.86695	1
1	25	FVIIIdp	FVIII deficient Single Donor HRF	N/A	N/A	Standard	Standard	Full Length	0.49736	WT	10	N/A	N/A	N/A	N/A	N/A	N/A	N/A	N/A	N/A	N/A	N/A	N/A	N/A	N/A	4	12.5	N/A	N/A	N/A	N/A	13.4725	1.15243	16.8957	2.37133	6.82083	0
1	26	FVIIIdp	FVIII deficient Single Donor HRF	N/A	N/A	Standard	Standard	Full Length	0.28421	WT	10	N/A	N/A	N/A	N/A	N/A	N/A	N/A	N/A	N/A	N/A	N/A	N/A	N/A	N/A	4	12.5	N/A	N/A	N/A	N/A	22.341	0.92065	10.1528	1.42495	9.06797	0
1	27	FVIIIdp	FVIII deficient Single Donor HRF	N/A	N/A	Standard	Standard	Full Length	0.1624	WT	10	N/A	N/A	N/A	N/A	N/A	N/A	N/A	N/A	N/A	N/A	N/A	N/A	N/A	N/A	4	12.5	N/A	N/A	N/A	N/A	40.8267	0.29005	4.40592	0.61837	6.58319	0
1	28	FVIIIdp	FVIII deficient Single Donor HRF	N/A	N/A	Standard	Standard	Full Length	25	WT	1	N/A	N/A	N/A	N/A	N/A	N/A	N/A	N/A	N/A	N/A	N/A	N/A	N/A	N/A	4	12.5	N/A	N/A	N/A	N/A	1.73238	47.7692	144.821	20.3257	32.9851	2
1	29	FVIIIdp	FVIII deficient Single Donor HRF	N/A	N/A	Standard	Standard	Full Length	14.2857	WT	1	N/A	N/A	N/A	N/A	N/A	N/A	N/A	N/A	N/A	N/A	N/A	N/A	N/A	N/A	4	12.5	N/A	N/A	N/A	N/A	1.9556	18.8087	127.657	17.9167	14.7338	2
1	30	FVIIIdp	FVIII deficient Single Donor HRF	N/A	N/A	Standard	Standard	Full Length	8.16327	WT	1	N/A	N/A	N/A	N/A	N/A	N/A	N/A	N/A	N/A	N/A	N/A	N/A	N/A	N/A	4	12.5	N/A	N/A	N/A	N/A	2.76475	14.907	114.707	16.0993	12.9957	2
1	31	FVIIIdp	FVIII deficient Single Donor HRF	N/A	N/A	Standard	Standard	Full Length	4.66472	WT	1	N/A	N/A	N/A	N/A	N/A	N/A	N/A	N/A	N/A	N/A	N/A	N/A	N/A	N/A	4	12.5	N/A	N/A	N/A	N/A	3.63224	14.1419	100.761	14.142	14.0351	1
1	32	FVIIIdp	FVIII deficient Single Donor HRF	N/A	N/A	Standard	Standard	Full Length	2.66556	WT	1	N/A	N/A	N/A	N/A	N/A	N/A	N/A	N/A	N/A	N/A	N/A	N/A	N/A	N/A	4	12.5	N/A	N/A	N/A	N/A	4.63184	7.86021	70.7629	9.93163	11.1078	1
1	33	FVIIIdp	FVIII deficient Single Donor HRF	N/A	N/A	Standard	Standard	Full Length	1.52317	WT	1	N/A	N/A	N/A	N/A	N/A	N/A	N/A	N/A	N/A	N/A	N/A	N/A	N/A	N/A	4	12.5	N/A	N/A	N/A	N/A	6.29771	4.37436	45.1319	6.33431	9.69238	1
1	34	FVIIIdp	FVIII deficient Single Donor HRF	N/A	N/A	Standard	Standard	Full Length	0.49736	WT	1	N/A	N/A	N/A	N/A	N/A	N/A	N/A	N/A	N/A	N/A	N/A	N/A	N/A	N/A	4	12.5	N/A	N/A	N/A	N/A	8.75484	2.34593	28.7343	4.03288	8.16423	0
1	35	FVIIIdp	FVIII deficient Single Donor HRF	N/A	N/A	Standard	Standard	Full Length	0.28421	WT	1	N/A	N/A	N/A	N/A	N/A	N/A	N/A	N/A	N/A	N/A	N/A	N/A	N/A	N/A	4	12.5	N/A	N/A	N/A	N/A	14.7933	1.06466	16.2828	2.2853	6.53858	0
1	36	FVIIIdp	FVIII deficient Single Donor HRF	N/A	N/A	Standard	Standard	Full Length	0.1624	WT	1	N/A	N/A	N/A	N/A	N/A	N/A	N/A	N/A	N/A	N/A	N/A	N/A	N/A	N/A	4	12.5	N/A	N/A	N/A	N/A	25.5085	0.68962	9.04171	1.26901	7.6271	0
1	37	FVIIIdp	FVIII deficient Single Donor HRF	N/A	N/A	Standard	Standard	Full Length	0	WT	1	N/A	N/A	N/A	N/A	N/A	N/A	N/A	N/A	N/A	N/A	N/A	N/A	N/A	N/A	4	12.5	N/A	N/A	N/A	N/A	53.32	0.09315	2.06887	0.29037	4.50246	0
1	38	FVIIIdp	FVIII deficient Single Donor HRF	N/A	N/A	Standard	Standard	Full Length	25	WT	0.1	N/A	N/A	N/A	N/A	N/A	N/A	N/A	N/A	N/A	N/A	N/A	N/A	N/A	N/A	4	12.5	N/A	N/A	N/A	N/A	1.85822	24.1731	146.698	20.5892	16.4782	2
1	39	FVIIIdp	FVIII deficient Single Donor HRF	N/A	N/A	Standard	Standard	Full Length	14.2857	WT	0.1	N/A	N/A	N/A	N/A	N/A	N/A	N/A	N/A	N/A	N/A	N/A	N/A	N/A	N/A	4	12.5	N/A	N/A	N/A	N/A	2.70938	31.1294	130.224	18.277	23.9046	2
1	40	FVIIIdp	FVIII deficient Single Donor HRF	N/A	N/A	Standard	Standard	Full Length	8.16327	WT	0.1	N/A	N/A	N/A	N/A	N/A	N/A	N/A	N/A	N/A	N/A	N/A	N/A	N/A	N/A	4	12.5	N/A	N/A	N/A	N/A	3.4421	24.1605	121.029	16.9865	19.9626	2
1	41	FVIIIdp	FVIII deficient Single Donor HRF	N/A	N/A	Standard	Standard	Full Length	4.66472	WT	0.1	N/A	N/A	N/A	N/A	N/A	N/A	N/A	N/A	N/A	N/A	N/A	N/A	N/A	N/A	4	12.5	N/A	N/A	N/A	N/A	4.3985	14.4021	102.294	14.357	14.0792	1
1	42	FVIIIdp	FVIII deficient Single Donor HRF	N/A	N/A	Standard	Standard	Full Length	2.66556	WT	0.1	N/A	N/A	N/A	N/A	N/A	N/A	N/A	N/A	N/A	N/A	N/A	N/A	N/A	N/A	4	12.5	N/A	N/A	N/A	N/A	5.71732	7.05411	71.146	9.98541	9.91497	1
1	43	FVIIIdp	FVIII deficient Single Donor HRF	N/A	N/A	Standard	Standard	Full Length	1.52317	WT	0.1	N/A	N/A	N/A	N/A	N/A	N/A	N/A	N/A	N/A	N/A	N/A	N/A	N/A	N/A	4	12.5	N/A	N/A	N/A	N/A	8.03055	4.58502	42.8332	6.01168	10.7044	1
1	44	FVIIIdp	FVIII deficient Single Donor HRF	N/A	N/A	Standard	Standard	Full Length	0.49736	WT	0.1	N/A	N/A	N/A	N/A	N/A	N/A	N/A	N/A	N/A	N/A	N/A	N/A	N/A	N/A	4	12.5	N/A	N/A	N/A	N/A	12.2197	2.01025	22.2978	3.12951	9.01547	0
1	45	FVIIIdp	FVIII deficient Single Donor HRF	N/A	N/A	Standard	Standard	Full Length	0.28421	WT	0.1	N/A	N/A	N/A	N/A	N/A	N/A	N/A	N/A	N/A	N/A	N/A	N/A	N/A	N/A	4	12.5	N/A	N/A	N/A	N/A	22.395	0.69646	10.6891	1.50023	6.51558	0
1	46	FVIIIdp	FVIII deficient Single Donor HRF	N/A	N/A	Standard	Standard	Full Length	0.1624	WT	0.1	N/A	N/A	N/A	N/A	N/A	N/A	N/A	N/A	N/A	N/A	N/A	N/A	N/A	N/A	4	12.5	N/A	N/A	N/A	N/A	56.2069	0.0026	2.75849	0.38716	0.09425	0
1	47	FVIIIdp	FVIII deficient Single Donor HRF	N/A	N/A	Standard	Standard	Full Length	25	N/A	N/A	N/A	N/A	N/A	N/A	N/A	N/A	N/A	N/A	N/A	N/A	N/A	N/A	N/A	N/A	4	12.5	N/A	N/A	N/A	N/A	2.31097	38.8737	155.778	21.8636	24.9546	1
1	48	FVIIIdp	FVIII deficient Single Donor HRF	N/A	N/A	Standard	Standard	Full Length	14.2857	N/A	N/A	N/A	N/A	N/A	N/A	N/A	N/A	N/A	N/A	N/A	N/A	N/A	N/A	N/A	N/A	4	12.5	N/A	N/A	N/A	N/A	2.71275	23.207	132.637	18.6158	17.4966	1
1	49	FVIIIdp	FVIII deficient Single Donor HRF	N/A	N/A	Standard	Standard	Full Length	8.16327	N/A	N/A	N/A	N/A	N/A	N/A	N/A	N/A	N/A	N/A	N/A	N/A	N/A	N/A	N/A	N/A	4	12.5	N/A	N/A	N/A	N/A	3.63952	17.6182	121.067	16.9919	14.5524	1
1	50	FVIIIdp	FVIII deficient Single Donor HRF	N/A	N/A	Standard	Standard	Full Length	4.66472	N/A	N/A	N/A	N/A	N/A	N/A	N/A	N/A	N/A	N/A	N/A	N/A	N/A	N/A	N/A	N/A	4	12.5	N/A	N/A	N/A	N/A	4.72852	9.64601	101.796	14.2871	9.47583	0
1	51	FVIIIdp	FVIII deficient Single Donor HRF	N/A	N/A	Standard	Standard	Full Length	2.66556	N/A	N/A	N/A	N/A	N/A	N/A	N/A	N/A	N/A	N/A	N/A	N/A	N/A	N/A	N/A	N/A	4	12.5	N/A	N/A	N/A	N/A	6.52977	6.88604	71.2226	9.99616	9.66833	0
1	52	FVIIIdp	FVIII deficient Single Donor HRF	N/A	N/A	Standard	Standard	Full Length	1.52317	N/A	N/A	N/A	N/A	N/A	N/A	N/A	N/A	N/A	N/A	N/A	N/A	N/A	N/A	N/A	N/A	4	12.5	N/A	N/A	N/A	N/A	9.36254	4.18153	43.178	6.06007	9.6844	0
1	53	FVIIIdp	FVIII deficient Single Donor HRF	N/A	N/A	Standard	Standard	Full Length	0.49736	N/A	N/A	N/A	N/A	N/A	N/A	N/A	N/A	N/A	N/A	N/A	N/A	N/A	N/A	N/A	N/A	4	12.5	N/A	N/A	N/A	N/A	14.9059	2.06444	20.3822	2.86065	10.1287	-1
1	54	FVIIIdp	FVIII deficient Single Donor HRF	N/A	N/A	Standard	Standard	Full Length	0.28421	N/A	N/A	N/A	N/A	N/A	N/A	N/A	N/A	N/A	N/A	N/A	N/A	N/A	N/A	N/A	N/A	4	12.5	N/A	N/A	N/A	N/A	33.085	0.46888	6.43647	0.90336	7.28474	-1
2	1	FVIIIdp	FVIII deficient Single Donor HRF	N/A	N/A	Standard	Standard	Full Length	0.5	WT	1600	N/A	N/A	N/A	N/A	N/A	N/A	N/A	N/A	N/A	N/A	N/A	N/A	N/A	N/A	16	12.5	N/A	N/A	N/A	N/A	5.50217	5.10753	67.3178	11.0704	7.58719	2
2	2	FVIIIdp	FVIII deficient Single Donor HRF	N/A	N/A	Standard	Standard	Full Length	0.5	WT	533.333	N/A	N/A	N/A	N/A	N/A	N/A	N/A	N/A	N/A	N/A	N/A	N/A	N/A	N/A	16	12.5	N/A	N/A	N/A	N/A	9.07168	3.19614	41.2246	5.28504	7.753	2
2	3	FVIIIdp	FVIII deficient Single Donor HRF	N/A	N/A	Standard	Standard	Full Length	0.5	WT	177.778	N/A	N/A	N/A	N/A	N/A	N/A	N/A	N/A	N/A	N/A	N/A	N/A	N/A	N/A	16	12.5	N/A	N/A	N/A	N/A	11.2083	2.1469	31.5274	3.72142	6.80963	1
2	4	FVIIIdp	FVIII deficient Single Donor HRF	N/A	N/A	Standard	Standard	Full Length	0.5	WT	59.26	N/A	N/A	N/A	N/A	N/A	N/A	N/A	N/A	N/A	N/A	N/A	N/A	N/A	N/A	16	12.5	N/A	N/A	N/A	N/A	10.737	1.96823	28.623	3.6276	6.8764	1
2	5	FVIIIdp	FVIII deficient Single Donor HRF	N/A	N/A	Standard	Standard	Full Length	0.5	WT	19.75	N/A	N/A	N/A	N/A	N/A	N/A	N/A	N/A	N/A	N/A	N/A	N/A	N/A	N/A	16	12.5	N/A	N/A	N/A	N/A	9.56503	1.83228	28.9977	3.59633	6.3187	1
2	6	FVIIIdp	FVIII deficient Single Donor HRF	N/A	N/A	Standard	Standard	Full Length	0.5	WT	6.58	N/A	N/A	N/A	N/A	N/A	N/A	N/A	N/A	N/A	N/A	N/A	N/A	N/A	N/A	16	12.5	N/A	N/A	N/A	N/A	9.2843	1.38409	28.8572	3.6276	4.79634	1
2	7	FVIIIdp	FVIII deficient Single Donor HRF	N/A	N/A	Standard	Standard	Full Length	0.5	WT	2.19	N/A	N/A	N/A	N/A	N/A	N/A	N/A	N/A	N/A	N/A	N/A	N/A	N/A	N/A	16	12.5	N/A	N/A	N/A	N/A	11.692	1.85782	26.9365	3.6276	6.89704	1
2	8	FVIIIdp	FVIII deficient Single Donor HRF	N/A	N/A	Standard	Standard	Full Length	0.5	WT	0.73	N/A	N/A	N/A	N/A	N/A	N/A	N/A	N/A	N/A	N/A	N/A	N/A	N/A	N/A	16	12.5	N/A	N/A	N/A	N/A	14.3386	1.53275	23.9852	2.40798	6.3904	1
2	9	FVIIIdp	FVIII deficient Single Donor HRF	N/A	N/A	Standard	Standard	Full Length	0.5	WT	0.24	N/A	N/A	N/A	N/A	N/A	N/A	N/A	N/A	N/A	N/A	N/A	N/A	N/A	N/A	16	12.5	N/A	N/A	N/A	N/A	19.4839	1.25521	18.6447	1.78253	6.73225	1
2	10	FVIIIdp	FVIII deficient Single Donor HRF	N/A	N/A	Standard	Standard	Full Length	0.5	WT	0.08	N/A	N/A	N/A	N/A	N/A	N/A	N/A	N/A	N/A	N/A	N/A	N/A	N/A	N/A	16	12.5	N/A	N/A	N/A	N/A	25.6349	0.50399	14.8971	1.50108	3.38315	1
2	11	FVIIIdp	FVIII deficient Single Donor HRF	N/A	N/A	Standard	Standard	Full Length	0.5	WT	0.027	N/A	N/A	N/A	N/A	N/A	N/A	N/A	N/A	N/A	N/A	N/A	N/A	N/A	N/A	16	12.5	N/A	N/A	N/A	N/A	34.3432	0.70611	11.8989	1.12581	5.93424	1
2	12	FVIIIdp	FVIII deficient Single Donor HRF	N/A	N/A	Standard	Standard	Full Length	0.5	WT	1600	N/A	N/A	N/A	N/A	N/A	N/A	N/A	N/A	N/A	N/A	N/A	N/A	N/A	N/A	8	12.5	N/A	N/A	N/A	N/A	6.17503	4.48698	54.3883	7.75556	8.2499	2
2	13	FVIIIdp	FVIII deficient Single Donor HRF	N/A	N/A	Standard	Standard	Full Length	0.5	WT	533.333	N/A	N/A	N/A	N/A	N/A	N/A	N/A	N/A	N/A	N/A	N/A	N/A	N/A	N/A	8	12.5	N/A	N/A	N/A	N/A	9.18343	2.26039	33.3544	3.72142	6.77688	2
2	14	FVIIIdp	FVIII deficient Single Donor HRF	N/A	N/A	Standard	Standard	Full Length	0.5	WT	177.778	N/A	N/A	N/A	N/A	N/A	N/A	N/A	N/A	N/A	N/A	N/A	N/A	N/A	N/A	8	12.5	N/A	N/A	N/A	N/A	10.5282	1.78562	26.187	3.09597	6.81874	1
2	15	FVIIIdp	FVIII deficient Single Donor HRF	N/A	N/A	Standard	Standard	Full Length	0.5	WT	59.26	N/A	N/A	N/A	N/A	N/A	N/A	N/A	N/A	N/A	N/A	N/A	N/A	N/A	N/A	8	12.5	N/A	N/A	N/A	N/A	9.54616	1.59812	24.5005	2.93961	6.52281	1
2	16	FVIIIdp	FVIII deficient Single Donor HRF	N/A	N/A	Standard	Standard	Full Length	0.5	WT	19.75	N/A	N/A	N/A	N/A	N/A	N/A	N/A	N/A	N/A	N/A	N/A	N/A	N/A	N/A	8	12.5	N/A	N/A	N/A	N/A	9.13609	1.6036	25.9527	3.34615	6.17893	1
2	17	FVIIIdp	FVIII deficient Single Donor HRF	N/A	N/A	Standard	Standard	Full Length	0.5	WT	6.58	N/A	N/A	N/A	N/A	N/A	N/A	N/A	N/A	N/A	N/A	N/A	N/A	N/A	N/A	8	12.5	N/A	N/A	N/A	N/A	9.7504	1.67403	25.1095	3.00215	6.66692	1
2	18	FVIIIdp	FVIII deficient Single Donor HRF	N/A	N/A	Standard	Standard	Full Length	0.5	WT	2.19	N/A	N/A	N/A	N/A	N/A	N/A	N/A	N/A	N/A	N/A	N/A	N/A	N/A	N/A	8	12.5	N/A	N/A	N/A	N/A	11.0881	1.1131	22.7203	2.81452	4.89913	1
2	19	FVIIIdp	FVIII deficient Single Donor HRF	N/A	N/A	Standard	Standard	Full Length	0.5	WT	0.73	N/A	N/A	N/A	N/A	N/A	N/A	N/A	N/A	N/A	N/A	N/A	N/A	N/A	N/A	8	12.5	N/A	N/A	N/A	N/A	13.027	1.41914	21.1744	2.25161	6.70214	1
2	20	FVIIIdp	FVIII deficient Single Donor HRF	N/A	N/A	Standard	Standard	Full Length	0.5	WT	0.24	N/A	N/A	N/A	N/A	N/A	N/A	N/A	N/A	N/A	N/A	N/A	N/A	N/A	N/A	8	12.5	N/A	N/A	N/A	N/A	15.2403	0.84709	17.2862	1.8138	4.90038	1
2	21	FVIIIdp	FVIII deficient Single Donor HRF	N/A	N/A	Standard	Standard	Full Length	0.5	WT	0.08	N/A	N/A	N/A	N/A	N/A	N/A	N/A	N/A	N/A	N/A	N/A	N/A	N/A	N/A	8	12.5	N/A	N/A	N/A	N/A	21.3783	0.89212	13.5854	1.59489	6.56677	1
2	22	FVIIIdp	FVIII deficient Single Donor HRF	N/A	N/A	Standard	Standard	Full Length	0.5	WT	0.027	N/A	N/A	N/A	N/A	N/A	N/A	N/A	N/A	N/A	N/A	N/A	N/A	N/A	N/A	8	12.5	N/A	N/A	N/A	N/A	25.0491	0.75981	11.2899	1.15708	6.72999	1
2	23	FVIIIdp	FVIII deficient Single Donor HRF	N/A	N/A	Standard	Standard	Full Length	0.5	WT	0	N/A	N/A	N/A	N/A	N/A	N/A	N/A	N/A	N/A	N/A	N/A	N/A	N/A	N/A	8	12.5	N/A	N/A	N/A	N/A	36.6211	0.36361	7.8233	1.15708	4.64778	1
2	24	FVIIIdp	FVIII deficient Single Donor HRF	N/A	N/A	Standard	Standard	Full Length	0.5	WT	1600	N/A	N/A	N/A	N/A	N/A	N/A	N/A	N/A	N/A	N/A	N/A	N/A	N/A	N/A	4	12.5	N/A	N/A	N/A	N/A	6.89664	3.44153	47.4082	6.81739	7.25935	1
2	25	FVIIIdp	FVIII deficient Single Donor HRF	N/A	N/A	Standard	Standard	Full Length	0.5	WT	533.333	N/A	N/A	N/A	N/A	N/A	N/A	N/A	N/A	N/A	N/A	N/A	N/A	N/A	N/A	4	12.5	N/A	N/A	N/A	N/A	9.16008	2.12379	28.3419	3.2836	7.49347	1
2	26	FVIIIdp	FVIII deficient Single Donor HRF	N/A	N/A	Standard	Standard	Full Length	0.5	WT	177.778	N/A	N/A	N/A	N/A	N/A	N/A	N/A	N/A	N/A	N/A	N/A	N/A	N/A	N/A	4	12.5	N/A	N/A	N/A	N/A	9.88855	1.74695	23.5167	3.09597	7.42854	0
2	27	FVIIIdp	FVIII deficient Single Donor HRF	N/A	N/A	Standard	Standard	Full Length	0.5	WT	59.26	N/A	N/A	N/A	N/A	N/A	N/A	N/A	N/A	N/A	N/A	N/A	N/A	N/A	N/A	4	12.5	N/A	N/A	N/A	N/A	9.42689	1.38381	22.3924	2.47052	6.17981	0
2	28	FVIIIdp	FVIII deficient Single Donor HRF	N/A	N/A	Standard	Standard	Full Length	0.5	WT	19.75	N/A	N/A	N/A	N/A	N/A	N/A	N/A	N/A	N/A	N/A	N/A	N/A	N/A	N/A	4	12.5	N/A	N/A	N/A	N/A	9.20211	1.69739	22.533	2.56434	7.53292	0
2	29	FVIIIdp	FVIII deficient Single Donor HRF	N/A	N/A	Standard	Standard	Full Length	0.5	WT	6.58	N/A	N/A	N/A	N/A	N/A	N/A	N/A	N/A	N/A	N/A	N/A	N/A	N/A	N/A	4	12.5	N/A	N/A	N/A	N/A	9.97766	1.68178	22.7203	2.7207	7.40209	0
2	30	FVIIIdp	FVIII deficient Single Donor HRF	N/A	N/A	Standard	Standard	Full Length	0.5	WT	2.19	N/A	N/A	N/A	N/A	N/A	N/A	N/A	N/A	N/A	N/A	N/A	N/A	N/A	N/A	4	12.5	N/A	N/A	N/A	N/A	11.4454	1.21056	20.4717	2.47052	5.91332	0
2	31	FVIIIdp	FVIII deficient Single Donor HRF	N/A	N/A	Standard	Standard	Full Length	0.5	WT	0.73	N/A	N/A	N/A	N/A	N/A	N/A	N/A	N/A	N/A	N/A	N/A	N/A	N/A	N/A	4	12.5	N/A	N/A	N/A	N/A	12.8372	1.05922	18.879	1.87635	5.61058	0
2	32	FVIIIdp	FVIII deficient Single Donor HRF	N/A	N/A	Standard	Standard	Full Length	0.5	WT	0.24	N/A	N/A	N/A	N/A	N/A	N/A	N/A	N/A	N/A	N/A	N/A	N/A	N/A	N/A	4	12.5	N/A	N/A	N/A	N/A	15.752	1.35282	16.2556	1.56362	8.32218	0
2	33	FVIIIdp	FVIII deficient Single Donor HRF	N/A	N/A	Standard	Standard	Full Length	0.5	WT	0.08	N/A	N/A	N/A	N/A	N/A	N/A	N/A	N/A	N/A	N/A	N/A	N/A	N/A	N/A	4	12.5	N/A	N/A	N/A	N/A	18.3224	1.03061	13.5854	1.2509	7.58618	0
2	34	FVIIIdp	FVIII deficient Single Donor HRF	N/A	N/A	Standard	Standard	Full Length	0.5	WT	0.027	N/A	N/A	N/A	N/A	N/A	N/A	N/A	N/A	N/A	N/A	N/A	N/A	N/A	N/A	4	12.5	N/A	N/A	N/A	N/A	20.8704	0.81838	11.8989	1.15708	6.87777	0
2	35	FVIIIdp	FVIII deficient Single Donor HRF	N/A	N/A	Standard	Standard	Full Length	0.5	N/A	N/A	N/A	N/A	N/A	N/A	N/A	N/A	N/A	N/A	N/A	N/A	N/A	N/A	N/A	N/A	4	12.5	N/A	N/A	N/A	N/A	26.4736	0.93854	10.0719	1.00072	9.31839	-1
2	36	FVIIIdp	FVIII deficient Single Donor HRF	N/A	N/A	Standard	Standard	Full Length	0.5	WT	1600	N/A	N/A	N/A	N/A	N/A	N/A	N/A	N/A	N/A	N/A	N/A	N/A	N/A	N/A	0	12.5	N/A	N/A	N/A	N/A	12.4419	2.30309	14.616	1.2509	15.7573	0
2	37	FVIIIdp	FVIII deficient Single Donor HRF	N/A	N/A	Standard	Standard	Full Length	0.5	WT	533.333	N/A	N/A	N/A	N/A	N/A	N/A	N/A	N/A	N/A	N/A	N/A	N/A	N/A	N/A	0	12.5	N/A	N/A	N/A	N/A	16.5058	1.05481	8.57283	0.93817	12.3041	0
2	38	FVIIIdp	FVIII deficient Single Donor HRF	N/A	N/A	Standard	Standard	Full Length	0.5	WT	177.778	N/A	N/A	N/A	N/A	N/A	N/A	N/A	N/A	N/A	N/A	N/A	N/A	N/A	N/A	0	12.5	N/A	N/A	N/A	N/A	17.7155	0.89008	6.13684	3.69015	14.5039	-1
2	39	FVIIIdp	FVIII deficient Single Donor HRF	N/A	N/A	Standard	Standard	Full Length	0.5	WT	59.26	N/A	N/A	N/A	N/A	N/A	N/A	N/A	N/A	N/A	N/A	N/A	N/A	N/A	N/A	0	12.5	N/A	N/A	N/A	N/A	17.2538	0.96576	5.34045	0.9069	18.0839	-1
2	40	FVIIIdp	FVIII deficient Single Donor HRF	N/A	N/A	Standard	Standard	Full Length	0.5	WT	19.75	N/A	N/A	N/A	N/A	N/A	N/A	N/A	N/A	N/A	N/A	N/A	N/A	N/A	N/A	0	12.5	N/A	N/A	N/A	N/A	16.4163	0.76903	5.43415	2.03271	14.1518	-1
2	41	FVIIIdp	FVIII deficient Single Donor HRF	N/A	N/A	Standard	Standard	Full Length	0.5	WT	2.19	N/A	N/A	N/A	N/A	N/A	N/A	N/A	N/A	N/A	N/A	N/A	N/A	N/A	N/A	0	12.5	N/A	N/A	N/A	N/A	18.5468	0.7963	5.24676	1.56362	15.177	-1
2	42	FVIIIdp	FVIII deficient Single Donor HRF	N/A	N/A	Standard	Standard	Full Length	0.5	WT	0.73	N/A	N/A	N/A	N/A	N/A	N/A	N/A	N/A	N/A	N/A	N/A	N/A	N/A	N/A	0	12.5	N/A	N/A	N/A	N/A	18.3423	0.8505	4.49722	0.84436	18.9117	-1
2	43	FVIIIdp	FVIII deficient Single Donor HRF	N/A	N/A	Standard	Standard	Full Length	0.5	WT	0.24	N/A	N/A	N/A	N/A	N/A	N/A	N/A	N/A	N/A	N/A	N/A	N/A	N/A	N/A	0	12.5	N/A	N/A	N/A	N/A	23.6333	0.90035	4.12246	0.62545	21.8401	-1
2	44	FVIIIdp	FVIII deficient Single Donor HRF	N/A	N/A	Standard	Standard	Full Length	0.5	WT	0.08	N/A	N/A	N/A	N/A	N/A	N/A	N/A	N/A	N/A	N/A	N/A	N/A	N/A	N/A	0	12.5	N/A	N/A	N/A	N/A	25.3826	0.74924	3.51346	0.65672	21.3249	-1
2	45	FVIIIdp	FVIII deficient Single Donor HRF	N/A	N/A	Standard	Standard	Full Length	0.5	WT	0.027	N/A	N/A	N/A	N/A	N/A	N/A	N/A	N/A	N/A	N/A	N/A	N/A	N/A	N/A	0	12.5	N/A	N/A	N/A	N/A	27.8949	0.61752	3.65399	0.78181	16.8999	-1
2	46	FVIIIdp	FVIII deficient Single Donor HRF	N/A	N/A	Standard	Standard	Full Length	0.5	WT	0	N/A	N/A	N/A	N/A	N/A	N/A	N/A	N/A	N/A	N/A	N/A	N/A	N/A	N/A	0	12.5	N/A	N/A	N/A	N/A	32.7291	0.69833	3.70084	1.8138	18.8695	-1
2	47	FVIIIdp	FVIII deficient Single Donor HRF	N/A	N/A	Standard	Standard	Full Length	0.5	Mut	1600	N/A	N/A	N/A	N/A	N/A	N/A	N/A	N/A	N/A	N/A	N/A	N/A	N/A	N/A	0	12.5	N/A	N/A	N/A	N/A	3.2496	14.691	48.2515	9.03773	30.4467	1
2	48	FVIIIdp	FVIII deficient Single Donor HRF	N/A	N/A	Standard	Standard	Full Length	0.5	Mut	533.333	N/A	N/A	N/A	N/A	N/A	N/A	N/A	N/A	N/A	N/A	N/A	N/A	N/A	N/A	0	12.5	N/A	N/A	N/A	N/A	5.3128	5.86036	32.4175	6.56721	18.0778	1
2	49	FVIIIdp	FVIII deficient Single Donor HRF	N/A	N/A	Standard	Standard	Full Length	0.5	Mut	177.778	N/A	N/A	N/A	N/A	N/A	N/A	N/A	N/A	N/A	N/A	N/A	N/A	N/A	N/A	0	12.5	N/A	N/A	N/A	N/A	8.9311	2.90767	23.0951	3.43997	12.59	-1
2	50	FVIIIdp	FVIII deficient Single Donor HRF	N/A	N/A	Standard	Standard	Full Length	0.5	Mut	59.26	N/A	N/A	N/A	N/A	N/A	N/A	N/A	N/A	N/A	N/A	N/A	N/A	N/A	N/A	0	12.5	N/A	N/A	N/A	N/A	12.7808	1.79795	14.7097	1.53235	12.2229	-1
2	51	FVIIIdp	FVIII deficient Single Donor HRF	N/A	N/A	Standard	Standard	Full Length	0.5	Mut	19.75	N/A	N/A	N/A	N/A	N/A	N/A	N/A	N/A	N/A	N/A	N/A	N/A	N/A	N/A	0	12.5	N/A	N/A	N/A	N/A	16.905	1.08081	9.22868	1.50108	11.7114	-1
2	52	FVIIIdp	FVIII deficient Single Donor HRF	N/A	N/A	Standard	Standard	Full Length	0.5	Mut	6.58	N/A	N/A	N/A	N/A	N/A	N/A	N/A	N/A	N/A	N/A	N/A	N/A	N/A	N/A	0	12.5	N/A	N/A	N/A	N/A	20.4645	0.98057	6.65214	1.15708	14.7407	-1
2	53	FVIIIdp	FVIII deficient Single Donor HRF	N/A	N/A	Standard	Standard	Full Length	0.5	Mut	0.73	N/A	N/A	N/A	N/A	N/A	N/A	N/A	N/A	N/A	N/A	N/A	N/A	N/A	N/A	0	12.5	N/A	N/A	N/A	N/A	25.9175	0.89554	3.65399	1.00072	24.5085	-1
2	54	FVIIIdp	FVIII deficient Single Donor HRF	N/A	N/A	Standard	Standard	Full Length	0.5	Mut	0.24	N/A	N/A	N/A	N/A	N/A	N/A	N/A	N/A	N/A	N/A	N/A	N/A	N/A	N/A	0	12.5	N/A	N/A	N/A	N/A	27.765	0.75655	4.21615	2.06398	17.9441	-1
2	55	FVIIIdp	FVIII deficient Single Donor HRF	N/A	N/A	Standard	Standard	Full Length	0.5	Mut	0.08	N/A	N/A	N/A	N/A	N/A	N/A	N/A	N/A	N/A	N/A	N/A	N/A	N/A	N/A	0	12.5	N/A	N/A	N/A	N/A	28.5753	0.71091	3.46661	1.59489	20.5073	-1
2	56	FVIIIdp	FVIII deficient Single Donor HRF	N/A	N/A	Standard	Standard	Full Length	0.5	Mut	0.027	N/A	N/A	N/A	N/A	N/A	N/A	N/A	N/A	N/A	N/A	N/A	N/A	N/A	N/A	0	12.5	N/A	N/A	N/A	N/A	26.7531	0.52972	3.13869	0.62545	16.8771	-1
2	57	FVIIIdp	FVIII deficient Single Donor HRF	N/A	N/A	Standard	Standard	Full Length	0.5	N/A	N/A	N/A	N/A	N/A	N/A	N/A	N/A	N/A	N/A	N/A	N/A	N/A	N/A	N/A	N/A	0	12.5	N/A	N/A	N/A	N/A	31.3061	0.78954	4.1693	2.31416	18.937	-2
2	58	FVIIIdp	FVIII deficient Single Donor HRF	N/A	N/A	Standard	Standard	Full Length	0.5	Mut	1600	N/A	N/A	N/A	N/A	N/A	N/A	N/A	N/A	N/A	N/A	N/A	N/A	N/A	N/A	4	12.5	N/A	N/A	N/A	N/A	0.94235	27.9671	138.477	64.3899	20.1962	2
2	59	FVIIIdp	FVIII deficient Single Donor HRF	N/A	N/A	Standard	Standard	Full Length	0.5	Mut	533.333	N/A	N/A	N/A	N/A	N/A	N/A	N/A	N/A	N/A	N/A	N/A	N/A	N/A	N/A	4	12.5	N/A	N/A	N/A	N/A	2.51449	11.4104	109.995	42.468	10.3736	2
2	60	FVIIIdp	FVIII deficient Single Donor HRF	N/A	N/A	Standard	Standard	Full Length	0.5	Mut	177.778	N/A	N/A	N/A	N/A	N/A	N/A	N/A	N/A	N/A	N/A	N/A	N/A	N/A	N/A	4	12.5	N/A	N/A	N/A	N/A	4.74025	4.99823	78.6077	18.2944	6.35845	0
2	61	FVIIIdp	FVIII deficient Single Donor HRF	N/A	N/A	Standard	Standard	Full Length	0.5	Mut	59.26	N/A	N/A	N/A	N/A	N/A	N/A	N/A	N/A	N/A	N/A	N/A	N/A	N/A	N/A	4	12.5	N/A	N/A	N/A	N/A	7.23368	3.25824	52.4676	8.1621	6.21	0
2	62	FVIIIdp	FVIII deficient Single Donor HRF	N/A	N/A	Standard	Standard	Full Length	0.5	Mut	19.75	N/A	N/A	N/A	N/A	N/A	N/A	N/A	N/A	N/A	N/A	N/A	N/A	N/A	N/A	4	12.5	N/A	N/A	N/A	N/A	10.1485	1.81222	32.8391	4.5345	5.51848	0
2	63	FVIIIdp	FVIII deficient Single Donor HRF	N/A	N/A	Standard	Standard	Full Length	0.5	Mut	6.58	N/A	N/A	N/A	N/A	N/A	N/A	N/A	N/A	N/A	N/A	N/A	N/A	N/A	N/A	4	12.5	N/A	N/A	N/A	N/A	13.0522	1.43213	22.4393	2.59561	6.38225	0
2	64	FVIIIdp	FVIII deficient Single Donor HRF	N/A	N/A	Standard	Standard	Full Length	0.5	Mut	2.19	N/A	N/A	N/A	N/A	N/A	N/A	N/A	N/A	N/A	N/A	N/A	N/A	N/A	N/A	4	12.5	N/A	N/A	N/A	N/A	16.2694	1.15013	17.1457	1.75126	6.70799	0
2	65	FVIIIdp	FVIII deficient Single Donor HRF	N/A	N/A	Standard	Standard	Full Length	0.5	Mut	0.73	N/A	N/A	N/A	N/A	N/A	N/A	N/A	N/A	N/A	N/A	N/A	N/A	N/A	N/A	4	12.5	N/A	N/A	N/A	N/A	18.7217	0.95208	12.9295	1.62617	7.36361	0
2	66	FVIIIdp	FVIII deficient Single Donor HRF	N/A	N/A	Standard	Standard	Full Length	0.5	Mut	0.24	N/A	N/A	N/A	N/A	N/A	N/A	N/A	N/A	N/A	N/A	N/A	N/A	N/A	N/A	4	12.5	N/A	N/A	N/A	N/A	21.0449	0.96414	11.571	1.2509	8.3324	0
2	67	FVIIIdp	FVIII deficient Single Donor HRF	N/A	N/A	Standard	Standard	Full Length	0.5	Mut	0.08	N/A	N/A	N/A	N/A	N/A	N/A	N/A	N/A	N/A	N/A	N/A	N/A	N/A	N/A	4	12.5	N/A	N/A	N/A	N/A	22.1714	0.47506	10.7746	1.06326	4.40907	0
2	68	FVIIIdp	FVIII deficient Single Donor HRF	N/A	N/A	Standard	Standard	Full Length	0.5	Mut	0.027	N/A	N/A	N/A	N/A	N/A	N/A	N/A	N/A	N/A	N/A	N/A	N/A	N/A	N/A	4	12.5	N/A	N/A	N/A	N/A	22.9639	0.71687	10.2125	1.00072	7.01957	0
2	69	FVIIIdp	FVIII deficient Single Donor HRF	N/A	N/A	Standard	Standard	Full Length	0.5	N/A	N/A	N/A	N/A	N/A	N/A	N/A	N/A	N/A	N/A	N/A	N/A	N/A	N/A	N/A	N/A	4	12.5	N/A	N/A	N/A	N/A	25.5029	0.64899	9.88452	1.09453	6.56572	-1
2	70	FVIIIdp	FVIII deficient Single Donor HRF	N/A	N/A	Standard	Standard	Full Length	0.5	Mut	1600	N/A	N/A	N/A	N/A	N/A	N/A	N/A	N/A	N/A	N/A	N/A	N/A	N/A	N/A	8	12.5	N/A	N/A	N/A	N/A	0.65445	70.7844	152.906	54.8205	46.2929	3
2	71	FVIIIdp	FVIII deficient Single Donor HRF	N/A	N/A	Standard	Standard	Full Length	0.5	Mut	533.333	N/A	N/A	N/A	N/A	N/A	N/A	N/A	N/A	N/A	N/A	N/A	N/A	N/A	N/A	8	12.5	N/A	N/A	N/A	N/A	2.0743	16.9991	121.285	49.7544	14.0159	3
2	72	FVIIIdp	FVIII deficient Single Donor HRF	N/A	N/A	Standard	Standard	Full Length	0.5	Mut	177.778	N/A	N/A	N/A	N/A	N/A	N/A	N/A	N/A	N/A	N/A	N/A	N/A	N/A	N/A	8	12.5	N/A	N/A	N/A	N/A	4.18672	7.21214	87.8364	20.4834	8.21088	1
2	73	FVIIIdp	FVIII deficient Single Donor HRF	N/A	N/A	Standard	Standard	Full Length	0.5	Mut	59.26	N/A	N/A	N/A	N/A	N/A	N/A	N/A	N/A	N/A	N/A	N/A	N/A	N/A	N/A	8	12.5	N/A	N/A	N/A	N/A	6.64069	3.32086	56.5901	9.19409	5.86827	1
2	74	FVIIIdp	FVIII deficient Single Donor HRF	N/A	N/A	Standard	Standard	Full Length	0.5	Mut	19.75	N/A	N/A	N/A	N/A	N/A	N/A	N/A	N/A	N/A	N/A	N/A	N/A	N/A	N/A	8	12.5	N/A	N/A	N/A	N/A	9.59838	2.43911	35.2751	4.59705	6.91454	1
2	75	FVIIIdp	FVIII deficient Single Donor HRF	N/A	N/A	Standard	Standard	Full Length	0.5	Mut	6.58	N/A	N/A	N/A	N/A	N/A	N/A	N/A	N/A	N/A	N/A	N/A	N/A	N/A	N/A	8	12.5	N/A	N/A	N/A	N/A	13.0843	1.275	25.4374	2.75197	5.0123	1
2	76	FVIIIdp	FVIII deficient Single Donor HRF	N/A	N/A	Standard	Standard	Full Length	0.5	Mut	2.19	N/A	N/A	N/A	N/A	N/A	N/A	N/A	N/A	N/A	N/A	N/A	N/A	N/A	N/A	8	12.5	N/A	N/A	N/A	N/A	18.4422	1.02434	16.3493	1.71998	6.26535	1
2	77	FVIIIdp	FVIII deficient Single Donor HRF	N/A	N/A	Standard	Standard	Full Length	0.5	Mut	0.73	N/A	N/A	N/A	N/A	N/A	N/A	N/A	N/A	N/A	N/A	N/A	N/A	N/A	N/A	8	12.5	N/A	N/A	N/A	N/A	22.4549	0.74954	12.1331	1.43853	6.17763	1
2	78	FVIIIdp	FVIII deficient Single Donor HRF	N/A	N/A	Standard	Standard	Full Length	0.5	Mut	0.24	N/A	N/A	N/A	N/A	N/A	N/A	N/A	N/A	N/A	N/A	N/A	N/A	N/A	N/A	8	12.5	N/A	N/A	N/A	N/A	25.8893	0.74954	10.4935	1.15708	7.14288	1
2	79	FVIIIdp	FVIII deficient Single Donor HRF	N/A	N/A	Standard	Standard	Full Length	0.5	Mut	0.08	N/A	N/A	N/A	N/A	N/A	N/A	N/A	N/A	N/A	N/A	N/A	N/A	N/A	N/A	8	12.5	N/A	N/A	N/A	N/A	28.7655	0.41492	9.41606	1.09453	4.40651	1
2	80	FVIIIdp	FVIII deficient Single Donor HRF	N/A	N/A	Standard	Standard	Full Length	0.5	Mut	0.027	N/A	N/A	N/A	N/A	N/A	N/A	N/A	N/A	N/A	N/A	N/A	N/A	N/A	N/A	8	12.5	N/A	N/A	N/A	N/A	31.2891	0.5828	8.29176	1.00072	7.02866	1
2	81	FVIIIdp	FVIII deficient Single Donor HRF	N/A	N/A	Standard	Standard	Full Length	0.5	N/A	N/A	N/A	N/A	N/A	N/A	N/A	N/A	N/A	N/A	N/A	N/A	N/A	N/A	N/A	N/A	8	12.5	N/A	N/A	N/A	N/A	35.7764	0.23423	7.58907	0.93817	3.08641	0
2	82	FVIIIdp	FVIII deficient Single Donor HRF	N/A	N/A	Standard	Standard	Full Length	0.5	Mut	533.333	N/A	N/A	N/A	N/A	N/A	N/A	N/A	N/A	N/A	N/A	N/A	N/A	N/A	N/A	16	12.5	N/A	N/A	N/A	N/A	1.47048	14.1837	130.466	53.7573	10.8715	3
2	83	FVIIIdp	FVIII deficient Single Donor HRF	N/A	N/A	Standard	Standard	Full Length	0.5	Mut	177.778	N/A	N/A	N/A	N/A	N/A	N/A	N/A	N/A	N/A	N/A	N/A	N/A	N/A	N/A	16	12.5	N/A	N/A	N/A	N/A	3.66327	8.80276	94.4417	24.0485	9.32084	1
2	84	FVIIIdp	FVIII deficient Single Donor HRF	N/A	N/A	Standard	Standard	Full Length	0.5	Mut	59.26	N/A	N/A	N/A	N/A	N/A	N/A	N/A	N/A	N/A	N/A	N/A	N/A	N/A	N/A	16	12.5	N/A	N/A	N/A	N/A	6.30975	3.61423	59.354	10.5075	6.08928	1
2	85	FVIIIdp	FVIII deficient Single Donor HRF	N/A	N/A	Standard	Standard	Full Length	0.5	Mut	19.75	N/A	N/A	N/A	N/A	N/A	N/A	N/A	N/A	N/A	N/A	N/A	N/A	N/A	N/A	16	12.5	N/A	N/A	N/A	N/A	10.3242	1.94197	36.8679	4.44068	5.26738	1
2	86	FVIIIdp	FVIII deficient Single Donor HRF	N/A	N/A	Standard	Standard	Full Length	0.5	Mut	6.58	N/A	N/A	N/A	N/A	N/A	N/A	N/A	N/A	N/A	N/A	N/A	N/A	N/A	N/A	16	12.5	N/A	N/A	N/A	N/A	14.6791	1.22616	23.3294	2.65816	5.25587	1
2	87	FVIIIdp	FVIII deficient Single Donor HRF	N/A	N/A	Standard	Standard	Full Length	0.5	Mut	2.19	N/A	N/A	N/A	N/A	N/A	N/A	N/A	N/A	N/A	N/A	N/A	N/A	N/A	N/A	16	12.5	N/A	N/A	N/A	N/A	23.6807	0.82897	14.8034	1.8138	5.59988	1
2	88	FVIIIdp	FVIII deficient Single Donor HRF	N/A	N/A	Standard	Standard	Full Length	0.5	Mut	0.73	N/A	N/A	N/A	N/A	N/A	N/A	N/A	N/A	N/A	N/A	N/A	N/A	N/A	N/A	16	12.5	N/A	N/A	N/A	N/A	31.6316	0.75432	11.3836	1.21962	6.62637	1
2	89	FVIIIdp	FVIII deficient Single Donor HRF	N/A	N/A	Standard	Standard	Full Length	0.5	Mut	0.24	N/A	N/A	N/A	N/A	N/A	N/A	N/A	N/A	N/A	N/A	N/A	N/A	N/A	N/A	16	12.5	N/A	N/A	N/A	N/A	42.1101	0.34366	8.3386	1.62617	4.12132	1
2	90	FVIIIdp	FVIII deficient Single Donor HRF	N/A	N/A	Standard	Standard	Full Length	0.5	Mut	0.08	N/A	N/A	N/A	N/A	N/A	N/A	N/A	N/A	N/A	N/A	N/A	N/A	N/A	N/A	16	12.5	N/A	N/A	N/A	N/A	46.2461	0.65585	7.44853	1.06326	8.80509	1
2	91	FVIIIdp	FVIII deficient Single Donor HRF	N/A	N/A	Standard	Standard	Full Length	0.5	Mut	0.027	N/A	N/A	N/A	N/A	N/A	N/A	N/A	N/A	N/A	N/A	N/A	N/A	N/A	N/A	16	12.5	N/A	N/A	N/A	N/A	54.3312	0.42161	5.9963	0.81308	7.03117	1
3	1	FVIIIdp	FVIII deficient Single Donor HRF	N/A	N/A	Standard	Standard	N/A	0	WT	1600	N/A	N/A	N/A	N/A	N/A	N/A	N/A	N/A	N/A	N/A	N/A	N/A	N/A	N/A	16	12.5	N/A	N/A	N/A	N/A	9.18883	4.03721	53.1585	7.40827	7.59467	2
3	2	FVIIIdp	FVIII deficient Single Donor HRF	N/A	N/A	Standard	Standard	N/A	0	WT	177.778	N/A	N/A	N/A	N/A	N/A	N/A	N/A	N/A	N/A	N/A	N/A	N/A	N/A	N/A	16	12.5	N/A	N/A	N/A	N/A	41.825	1.38237	16.0178	1.37537	8.63021	1
3	3	FVIIIdp	FVIII deficient Single Donor HRF	N/A	N/A	Standard	Standard	N/A	0	WT	1600	N/A	N/A	N/A	N/A	N/A	N/A	N/A	N/A	N/A	N/A	N/A	N/A	N/A	N/A	8	12.5	N/A	N/A	N/A	N/A	9.62517	3.86304	42.3863	5.72031	9.11389	2
3	4	FVIIIdp	FVIII deficient Single Donor HRF	N/A	N/A	Standard	Standard	N/A	0	WT	533.333	N/A	N/A	N/A	N/A	N/A	N/A	N/A	N/A	N/A	N/A	N/A	N/A	N/A	N/A	8	12.5	N/A	N/A	N/A	N/A	21.1739	1.74016	22.1533	2.28187	7.85509	2
3	5	FVIIIdp	FVIII deficient Single Donor HRF	N/A	N/A	Standard	Standard	N/A	0	WT	177.778	N/A	N/A	N/A	N/A	N/A	N/A	N/A	N/A	N/A	N/A	N/A	N/A	N/A	N/A	8	12.5	N/A	N/A	N/A	N/A	45.1398	1.02662	11.3811	0.9065	9.02042	1
3	6	FVIIIdp	FVIII deficient Single Donor HRF	N/A	N/A	Standard	Standard	N/A	0	WT	1600	N/A	N/A	N/A	N/A	N/A	N/A	N/A	N/A	N/A	N/A	N/A	N/A	N/A	N/A	4	12.5	N/A	N/A	N/A	N/A	12.0464	4.49023	36.6723	4.18864	12.2442	1
3	7	FVIIIdp	FVIII deficient Single Donor HRF	N/A	N/A	Standard	Standard	N/A	0	WT	533.333	N/A	N/A	N/A	N/A	N/A	N/A	N/A	N/A	N/A	N/A	N/A	N/A	N/A	N/A	4	12.5	N/A	N/A	N/A	N/A	23.2288	1.40911	18.4064	1.68796	7.65554	1
3	8	FVIIIdp	FVIII deficient Single Donor HRF	N/A	N/A	Standard	Standard	N/A	0	WT	177.778	N/A	N/A	N/A	N/A	N/A	N/A	N/A	N/A	N/A	N/A	N/A	N/A	N/A	N/A	4	12.5	N/A	N/A	N/A	N/A	48.9536	0.75228	8.6646	0.96901	8.68222	0
3	9	FVIIIdp	FVIII deficient Single Donor HRF	N/A	N/A	Standard	Standard	N/A	0	WT	1600	N/A	N/A	N/A	N/A	N/A	N/A	N/A	N/A	N/A	N/A	N/A	N/A	N/A	N/A	0	12.5	N/A	N/A	N/A	N/A	17.4779	1.59018	10.7722	1.18782	14.7619	0
3	10	FVIIIdp	FVIII deficient Single Donor HRF	N/A	N/A	Standard	Standard	N/A	0	WT	533.333	N/A	N/A	N/A	N/A	N/A	N/A	N/A	N/A	N/A	N/A	N/A	N/A	N/A	N/A	0	12.5	N/A	N/A	N/A	N/A	31.7181	1.03038	6.51016	4.46997	15.8273	0
3	11	FVIIIdp	FVIII deficient Single Donor HRF	N/A	N/A	Standard	Standard	N/A	0	Mut	1600	N/A	N/A	N/A	N/A	N/A	N/A	N/A	N/A	N/A	N/A	N/A	N/A	N/A	N/A	0	12.5	N/A	N/A	N/A	N/A	3.92971	11.9389	35.4078	7.22072	33.7184	1
3	12	FVIIIdp	FVIII deficient Single Donor HRF	N/A	N/A	Standard	Standard	N/A	0	Mut	533.333	N/A	N/A	N/A	N/A	N/A	N/A	N/A	N/A	N/A	N/A	N/A	N/A	N/A	N/A	0	12.5	N/A	N/A	N/A	N/A	6.64296	5.1302	25.2444	4.50123	20.3221	1
3	13	FVIIIdp	FVIII deficient Single Donor HRF	N/A	N/A	Standard	Standard	N/A	0	Mut	177.778	N/A	N/A	N/A	N/A	N/A	N/A	N/A	N/A	N/A	N/A	N/A	N/A	N/A	N/A	0	12.5	N/A	N/A	N/A	N/A	11.9117	2.61599	17.4229	2.84452	15.0147	-1
3	14	FVIIIdp	FVIII deficient Single Donor HRF	N/A	N/A	Standard	Standard	N/A	0	Mut	59.26	N/A	N/A	N/A	N/A	N/A	N/A	N/A	N/A	N/A	N/A	N/A	N/A	N/A	N/A	0	12.5	N/A	N/A	N/A	N/A	20.4719	1.67984	10.5849	1.34412	15.8702	-1
3	15	FVIIIdp	FVIII deficient Single Donor HRF	N/A	N/A	Standard	Standard	N/A	0	Mut	19.75	N/A	N/A	N/A	N/A	N/A	N/A	N/A	N/A	N/A	N/A	N/A	N/A	N/A	N/A	0	12.5	N/A	N/A	N/A	N/A	37.0108	1.06109	4.96458	0.53139	21.3732	-1
3	16	FVIIIdp	FVIII deficient Single Donor HRF	N/A	N/A	Standard	Standard	N/A	0	Mut	1600	N/A	N/A	N/A	N/A	N/A	N/A	N/A	N/A	N/A	N/A	N/A	N/A	N/A	N/A	4	12.5	N/A	N/A	N/A	N/A	1.39679	33.0521	128.564	54.296	25.7087	2
3	17	FVIIIdp	FVIII deficient Single Donor HRF	N/A	N/A	Standard	Standard	N/A	0	Mut	533.333	N/A	N/A	N/A	N/A	N/A	N/A	N/A	N/A	N/A	N/A	N/A	N/A	N/A	N/A	4	12.5	N/A	N/A	N/A	N/A	3.23835	11.7829	101.727	37.0101	11.5828	2
3	18	FVIIIdp	FVIII deficient Single Donor HRF	N/A	N/A	Standard	Standard	N/A	0	Mut	19.75	N/A	N/A	N/A	N/A	N/A	N/A	N/A	N/A	N/A	N/A	N/A	N/A	N/A	N/A	4	12.5	N/A	N/A	N/A	N/A	24.6776	1.41802	20.3267	2.0318	6.97615	0
3	19	FVIIIdp	FVIII deficient Single Donor HRF	N/A	N/A	Standard	Standard	N/A	0	Mut	6.58	N/A	N/A	N/A	N/A	N/A	N/A	N/A	N/A	N/A	N/A	N/A	N/A	N/A	N/A	4	12.5	N/A	N/A	N/A	N/A	57.4998	0.29291	6.36965	0.65643	4.59853	0
3	20	FVIIIdp	FVIII deficient Single Donor HRF	N/A	N/A	Standard	Standard	N/A	0	Mut	1600	N/A	N/A	N/A	N/A	N/A	N/A	N/A	N/A	N/A	N/A	N/A	N/A	N/A	N/A	8	12.5	N/A	N/A	N/A	N/A	0.68054	57.1863	150.811	62.4858	37.9193	3
3	21	FVIIIdp	FVIII deficient Single Donor HRF	N/A	N/A	Standard	Standard	N/A	0	Mut	533.333	N/A	N/A	N/A	N/A	N/A	N/A	N/A	N/A	N/A	N/A	N/A	N/A	N/A	N/A	8	12.5	N/A	N/A	N/A	N/A	2.36797	11.7022	116.293	46.4189	10.0627	3
3	22	FVIIIdp	FVIII deficient Single Donor HRF	N/A	N/A	Standard	Standard	N/A	0	Mut	177.778	N/A	N/A	N/A	N/A	N/A	N/A	N/A	N/A	N/A	N/A	N/A	N/A	N/A	N/A	8	12.5	N/A	N/A	N/A	N/A	5.58638	5.40631	75.0307	16.1294	7.20546	1
3	23	FVIIIdp	FVIII deficient Single Donor HRF	N/A	N/A	Standard	Standard	N/A	0	Mut	19.75	N/A	N/A	N/A	N/A	N/A	N/A	N/A	N/A	N/A	N/A	N/A	N/A	N/A	N/A	8	12.5	N/A	N/A	N/A	N/A	23.8501	2.13077	24.6824	2.90704	8.63275	1
3	24	FVIIIdp	FVIII deficient Single Donor HRF	N/A	N/A	Standard	Standard	N/A	0	Mut	6.58	N/A	N/A	N/A	N/A	N/A	N/A	N/A	N/A	N/A	N/A	N/A	N/A	N/A	N/A	8	12.5	N/A	N/A	N/A	N/A	57.4208	0.69375	8.43042	1.15656	8.22913	1
3	25	FVIIIdp	FVIII deficient Single Donor HRF	N/A	N/A	Standard	Standard	N/A	0	Mut	1600	N/A	N/A	N/A	N/A	N/A	N/A	N/A	N/A	N/A	N/A	N/A	N/A	N/A	N/A	16	12.5	N/A	N/A	N/A	N/A	0.78288	131.187	170.248	26.0696	77.0564	3
3	26	FVIIIdp	FVIII deficient Single Donor HRF	N/A	N/A	Standard	Standard	N/A	0	Mut	533.333	N/A	N/A	N/A	N/A	N/A	N/A	N/A	N/A	N/A	N/A	N/A	N/A	N/A	N/A	16	12.5	N/A	N/A	N/A	N/A	2.08036	18.1261	126.644	53.0144	14.3127	3
3	27	FVIIIdp	FVIII deficient Single Donor HRF	N/A	N/A	Standard	Standard	N/A	0	Mut	177.778	N/A	N/A	N/A	N/A	N/A	N/A	N/A	N/A	N/A	N/A	N/A	N/A	N/A	N/A	16	12.5	N/A	N/A	N/A	N/A	4.66836	5.66543	82.0092	18.4738	6.90828	1
3	28	FVIIIdp	FVIII deficient Single Donor HRF	N/A	N/A	Standard	Standard	N/A	0	Mut	59.26	N/A	N/A	N/A	N/A	N/A	N/A	N/A	N/A	N/A	N/A	N/A	N/A	N/A	N/A	16	12.5	N/A	N/A	N/A	N/A	10.6435	2.66247	48.0534	8.0647	5.54065	1
3	29	FVIIIdp	FVIII deficient Single Donor HRF	N/A	N/A	Standard	Standard	N/A	0	Mut	19.75	N/A	N/A	N/A	N/A	N/A	N/A	N/A	N/A	N/A	N/A	N/A	N/A	N/A	N/A	16	12.5	N/A	N/A	N/A	N/A	23.7482	1.69521	26.9305	3.40718	6.29476	1
4	1	FVIIIdp	FVIII deficient Single Donor HRF	N/A	N/A	Standard	Standard	Soluble	25000	WT	177.778	N/A	N/A	N/A	N/A	N/A	N/A	N/A	N/A	N/A	N/A	N/A	N/A	N/A	N/A	16	12.5	N/A	N/A	N/A	N/A	0.63199	120.019	190.836	346.152	62.891	1
4	2	FVIIIdp	FVIII deficient Single Donor HRF	N/A	N/A	Standard	Standard	Soluble	25000	WT	59.26	N/A	N/A	N/A	N/A	N/A	N/A	N/A	N/A	N/A	N/A	N/A	N/A	N/A	N/A	16	12.5	N/A	N/A	N/A	N/A	0.63894	74.1873	176.297	499.108	42.0808	1
4	3	FVIIIdp	FVIII deficient Single Donor HRF	N/A	N/A	Standard	Standard	Soluble	25000	WT	19.75	N/A	N/A	N/A	N/A	N/A	N/A	N/A	N/A	N/A	N/A	N/A	N/A	N/A	N/A	16	12.5	N/A	N/A	N/A	N/A	1.34487	43.8404	171.916	751.603	25.501	1
4	4	FVIIIdp	FVIII deficient Single Donor HRF	N/A	N/A	Standard	Standard	Soluble	25000	WT	6.58	N/A	N/A	N/A	N/A	N/A	N/A	N/A	N/A	N/A	N/A	N/A	N/A	N/A	N/A	16	12.5	N/A	N/A	N/A	N/A	2.09888	20.5414	152.563	551.348	13.4642	1
4	5	FVIIIdp	FVIII deficient Single Donor HRF	N/A	N/A	Standard	Standard	Soluble	25000	WT	2.19	N/A	N/A	N/A	N/A	N/A	N/A	N/A	N/A	N/A	N/A	N/A	N/A	N/A	N/A	16	12.5	N/A	N/A	N/A	N/A	3.50438	11.6737	115.686	249.201	10.0908	1
4	6	FVIIIdp	FVIII deficient Single Donor HRF	N/A	N/A	Standard	Standard	Soluble	25000	WT	0.73	N/A	N/A	N/A	N/A	N/A	N/A	N/A	N/A	N/A	N/A	N/A	N/A	N/A	N/A	16	12.5	N/A	N/A	N/A	N/A	5.56624	5.3073	79.0015	104.951	6.71797	1
4	7	FVIIIdp	FVIII deficient Single Donor HRF	N/A	N/A	Standard	Standard	Soluble	25000	WT	0.24	N/A	N/A	N/A	N/A	N/A	N/A	N/A	N/A	N/A	N/A	N/A	N/A	N/A	N/A	16	12.5	N/A	N/A	N/A	N/A	9.31925	2.74753	49.3459	53.8876	5.5679	1
4	8	FVIIIdp	FVIII deficient Single Donor HRF	N/A	N/A	Standard	Standard	Soluble	25000	WT	0.08	N/A	N/A	N/A	N/A	N/A	N/A	N/A	N/A	N/A	N/A	N/A	N/A	N/A	N/A	16	12.5	N/A	N/A	N/A	N/A	14.5174	2.21877	34.7587	33.6504	6.38334	1
4	9	FVIIIdp	FVIII deficient Single Donor HRF	N/A	N/A	Standard	Standard	Soluble	25000	WT	0.027	N/A	N/A	N/A	N/A	N/A	N/A	N/A	N/A	N/A	N/A	N/A	N/A	N/A	N/A	16	12.5	N/A	N/A	N/A	N/A	21.5375	1.89119	25.2266	18.8254	7.49682	1
4	10	FVIIIdp	FVIII deficient Single Donor HRF	N/A	N/A	Standard	Standard	Soluble	25000	WT	533.333	N/A	N/A	N/A	N/A	N/A	N/A	N/A	N/A	N/A	N/A	N/A	N/A	N/A	N/A	8	12.5	N/A	N/A	N/A	N/A	0.65284	83.0455	145.871	307.089	56.9307	2
4	11	FVIIIdp	FVIII deficient Single Donor HRF	N/A	N/A	Standard	Standard	Soluble	25000	WT	177.778	N/A	N/A	N/A	N/A	N/A	N/A	N/A	N/A	N/A	N/A	N/A	N/A	N/A	N/A	8	12.5	N/A	N/A	N/A	N/A	0.64795	64.8958	148.567	408.981	43.6811	1
4	12	FVIIIdp	FVIII deficient Single Donor HRF	N/A	N/A	Standard	Standard	Soluble	25000	WT	59.26	N/A	N/A	N/A	N/A	N/A	N/A	N/A	N/A	N/A	N/A	N/A	N/A	N/A	N/A	8	12.5	N/A	N/A	N/A	N/A	1.18939	37.863	145.679	622.649	25.9907	1
4	13	FVIIIdp	FVIII deficient Single Donor HRF	N/A	N/A	Standard	Standard	Soluble	25000	WT	19.75	N/A	N/A	N/A	N/A	N/A	N/A	N/A	N/A	N/A	N/A	N/A	N/A	N/A	N/A	8	12.5	N/A	N/A	N/A	N/A	1.70087	15.0922	138.698	533.699	10.8813	1
4	14	FVIIIdp	FVIII deficient Single Donor HRF	N/A	N/A	Standard	Standard	Soluble	25000	WT	6.58	N/A	N/A	N/A	N/A	N/A	N/A	N/A	N/A	N/A	N/A	N/A	N/A	N/A	N/A	8	12.5	N/A	N/A	N/A	N/A	2.82517	10.061	118.238	329.444	8.5091	1
4	15	FVIIIdp	FVIII deficient Single Donor HRF	N/A	N/A	Standard	Standard	Soluble	25000	WT	2.19	N/A	N/A	N/A	N/A	N/A	N/A	N/A	N/A	N/A	N/A	N/A	N/A	N/A	N/A	8	12.5	N/A	N/A	N/A	N/A	4.39956	4.85571	84.3935	144.014	5.75366	1
4	16	FVIIIdp	FVIII deficient Single Donor HRF	N/A	N/A	Standard	Standard	Soluble	25000	WT	0.73	N/A	N/A	N/A	N/A	N/A	N/A	N/A	N/A	N/A	N/A	N/A	N/A	N/A	N/A	8	12.5	N/A	N/A	N/A	N/A	7.00694	3.0502	56.3746	64.2416	5.41059	1
4	17	FVIIIdp	FVIII deficient Single Donor HRF	N/A	N/A	Standard	Standard	Soluble	25000	WT	0.24	N/A	N/A	N/A	N/A	N/A	N/A	N/A	N/A	N/A	N/A	N/A	N/A	N/A	N/A	8	12.5	N/A	N/A	N/A	N/A	11.2148	2.21982	37.1177	33.415	5.98049	1
4	18	FVIIIdp	FVIII deficient Single Donor HRF	N/A	N/A	Standard	Standard	Soluble	25000	WT	0.08	N/A	N/A	N/A	N/A	N/A	N/A	N/A	N/A	N/A	N/A	N/A	N/A	N/A	N/A	8	12.5	N/A	N/A	N/A	N/A	16.7922	1.58128	25.8524	22.8258	6.11656	1
4	19	FVIIIdp	FVIII deficient Single Donor HRF	N/A	N/A	Standard	Standard	Soluble	25000	WT	0.027	N/A	N/A	N/A	N/A	N/A	N/A	N/A	N/A	N/A	N/A	N/A	N/A	N/A	N/A	8	12.5	N/A	N/A	N/A	N/A	24.4752	1.332	17.3312	15.5309	7.68555	1
4	20	FVIIIdp	FVIII deficient Single Donor HRF	N/A	N/A	Standard	Standard	Soluble	25000	WT	533.333	N/A	N/A	N/A	N/A	N/A	N/A	N/A	N/A	N/A	N/A	N/A	N/A	N/A	N/A	4	12.5	N/A	N/A	N/A	N/A	0.63808	53.0047	127.722	365.212	41.5002	1
4	21	FVIIIdp	FVIII deficient Single Donor HRF	N/A	N/A	Standard	Standard	Soluble	25000	WT	177.778	N/A	N/A	N/A	N/A	N/A	N/A	N/A	N/A	N/A	N/A	N/A	N/A	N/A	N/A	4	12.5	N/A	N/A	N/A	N/A	1.18032	39.5296	125.844	464.045	31.4116	0
4	22	FVIIIdp	FVIII deficient Single Donor HRF	N/A	N/A	Standard	Standard	Soluble	25000	WT	59.26	N/A	N/A	N/A	N/A	N/A	N/A	N/A	N/A	N/A	N/A	N/A	N/A	N/A	N/A	4	12.5	N/A	N/A	N/A	N/A	1.37649	22.032	123.678	424.983	17.8141	0
4	23	FVIIIdp	FVIII deficient Single Donor HRF	N/A	N/A	Standard	Standard	Soluble	25000	WT	19.75	N/A	N/A	N/A	N/A	N/A	N/A	N/A	N/A	N/A	N/A	N/A	N/A	N/A	N/A	4	12.5	N/A	N/A	N/A	N/A	2.13142	11.6204	118.382	394.156	9.81606	0
4	24	FVIIIdp	FVIII deficient Single Donor HRF	N/A	N/A	Standard	Standard	Soluble	25000	WT	6.58	N/A	N/A	N/A	N/A	N/A	N/A	N/A	N/A	N/A	N/A	N/A	N/A	N/A	N/A	4	12.5	N/A	N/A	N/A	N/A	3.55836	8.0732	99.2694	228.964	8.13261	0
4	25	FVIIIdp	FVIII deficient Single Donor HRF	N/A	N/A	Standard	Standard	Soluble	25000	WT	2.19	N/A	N/A	N/A	N/A	N/A	N/A	N/A	N/A	N/A	N/A	N/A	N/A	N/A	N/A	4	12.5	N/A	N/A	N/A	N/A	5.36703	3.61781	67.7844	92.2443	5.33723	0
4	26	FVIIIdp	FVIII deficient Single Donor HRF	N/A	N/A	Standard	Standard	Soluble	25000	WT	0.73	N/A	N/A	N/A	N/A	N/A	N/A	N/A	N/A	N/A	N/A	N/A	N/A	N/A	N/A	4	12.5	N/A	N/A	N/A	N/A	8.42274	2.28155	45.687	49.8872	4.99387	0
4	27	FVIIIdp	FVIII deficient Single Donor HRF	N/A	N/A	Standard	Standard	Soluble	25000	WT	0.24	N/A	N/A	N/A	N/A	N/A	N/A	N/A	N/A	N/A	N/A	N/A	N/A	N/A	N/A	4	12.5	N/A	N/A	N/A	N/A	13.3453	1.66775	27.9707	24.0023	5.96249	0
4	28	FVIIIdp	FVIII deficient Single Donor HRF	N/A	N/A	Standard	Standard	Soluble	25000	WT	0.08	N/A	N/A	N/A	N/A	N/A	N/A	N/A	N/A	N/A	N/A	N/A	N/A	N/A	N/A	4	12.5	N/A	N/A	N/A	N/A	19.8218	1.14837	19.2569	13.6484	5.96341	0
4	29	FVIIIdp	FVIII deficient Single Donor HRF	N/A	N/A	Standard	Standard	Soluble	25000	WT	0.027	N/A	N/A	N/A	N/A	N/A	N/A	N/A	N/A	N/A	N/A	N/A	N/A	N/A	N/A	4	12.5	N/A	N/A	N/A	N/A	28.3187	0.89007	13.3354	9.648	6.67448	0
4	30	FVIIIdp	FVIII deficient Single Donor HRF	N/A	N/A	Standard	Standard	Soluble	25000	WT	1600	N/A	N/A	N/A	N/A	N/A	N/A	N/A	N/A	N/A	N/A	N/A	N/A	N/A	N/A	0	12.5	N/A	N/A	N/A	N/A	2.33463	8.27067	35.9142	64.4769	23.029	0
4	31	FVIIIdp	FVIII deficient Single Donor HRF	N/A	N/A	Standard	Standard	Soluble	25000	WT	533.333	N/A	N/A	N/A	N/A	N/A	N/A	N/A	N/A	N/A	N/A	N/A	N/A	N/A	N/A	0	12.5	N/A	N/A	N/A	N/A	2.36804	6.0518	33.844	59.5352	17.8814	0
4	32	FVIIIdp	FVIII deficient Single Donor HRF	N/A	N/A	Standard	Standard	Soluble	25000	WT	177.778	N/A	N/A	N/A	N/A	N/A	N/A	N/A	N/A	N/A	N/A	N/A	N/A	N/A	N/A	0	12.5	N/A	N/A	N/A	N/A	2.98671	6.27555	31.6776	57.1821	19.8107	-1
4	33	FVIIIdp	FVIII deficient Single Donor HRF	N/A	N/A	Standard	Standard	Soluble	25000	WT	59.26	N/A	N/A	N/A	N/A	N/A	N/A	N/A	N/A	N/A	N/A	N/A	N/A	N/A	N/A	0	12.5	N/A	N/A	N/A	N/A	3.57685	4.58401	29.5594	51.7698	15.5078	-1
4	34	FVIIIdp	FVIII deficient Single Donor HRF	N/A	N/A	Standard	Standard	Soluble	25000	WT	19.75	N/A	N/A	N/A	N/A	N/A	N/A	N/A	N/A	N/A	N/A	N/A	N/A	N/A	N/A	0	12.5	N/A	N/A	N/A	N/A	5.03577	3.39802	27.6337	40.0039	12.2967	-1
4	35	FVIIIdp	FVIII deficient Single Donor HRF	N/A	N/A	Standard	Standard	Soluble	25000	WT	2.19	N/A	N/A	N/A	N/A	N/A	N/A	N/A	N/A	N/A	N/A	N/A	N/A	N/A	N/A	0	12.5	N/A	N/A	N/A	N/A	10.3905	1.2748	17.1387	14.119	7.43815	-1
4	36	FVIIIdp	FVIII deficient Single Donor HRF	N/A	N/A	Standard	Standard	Soluble	25000	WT	0.73	N/A	N/A	N/A	N/A	N/A	N/A	N/A	N/A	N/A	N/A	N/A	N/A	N/A	N/A	0	12.5	N/A	N/A	N/A	N/A	14.9285	1.08496	11.0727	12.7071	9.79849	-1
4	37	FVIIIdp	FVIII deficient Single Donor HRF	N/A	N/A	Standard	Standard	Soluble	25000	WT	0.24	N/A	N/A	N/A	N/A	N/A	N/A	N/A	N/A	N/A	N/A	N/A	N/A	N/A	N/A	0	12.5	N/A	N/A	N/A	N/A	22.0444	0.77494	7.99162	20.002	9.69691	-1
4	38	FVIIIdp	FVIII deficient Single Donor HRF	N/A	N/A	Standard	Standard	Soluble	25000	WT	0.08	N/A	N/A	N/A	N/A	N/A	N/A	N/A	N/A	N/A	N/A	N/A	N/A	N/A	N/A	0	12.5	N/A	N/A	N/A	N/A	32.5057	0.63821	5.44008	11.0599	11.7316	-1
4	39	FVIIIdp	FVIII deficient Single Donor HRF	N/A	N/A	Standard	Standard	Soluble	25000	WT	0.027	N/A	N/A	N/A	N/A	N/A	N/A	N/A	N/A	N/A	N/A	N/A	N/A	N/A	N/A	0	12.5	N/A	N/A	N/A	N/A	43.1199	0.79719	3.89953	17.8841	20.4432	-1
4	40	FVIIIdp	FVIII deficient Single Donor HRF	N/A	N/A	Standard	Standard	Soluble	25000	Mut	1600	N/A	N/A	N/A	N/A	N/A	N/A	N/A	N/A	N/A	N/A	N/A	N/A	N/A	N/A	0	12.5	N/A	N/A	N/A	N/A	3.14966	13.9442	36.8289	54.5936	37.8621	1
4	41	FVIIIdp	FVIII deficient Single Donor HRF	N/A	N/A	Standard	Standard	Soluble	25000	Mut	533.333	N/A	N/A	N/A	N/A	N/A	N/A	N/A	N/A	N/A	N/A	N/A	N/A	N/A	N/A	0	12.5	N/A	N/A	N/A	N/A	5.22351	5.38683	26.6227	39.0626	20.234	1
4	42	FVIIIdp	FVIII deficient Single Donor HRF	N/A	N/A	Standard	Standard	Soluble	25000	Mut	177.778	N/A	N/A	N/A	N/A	N/A	N/A	N/A	N/A	N/A	N/A	N/A	N/A	N/A	N/A	0	12.5	N/A	N/A	N/A	N/A	8.9588	2.83448	20.4123	21.8845	13.8861	-1
4	43	FVIIIdp	FVIII deficient Single Donor HRF	N/A	N/A	Standard	Standard	Soluble	25000	Mut	59.26	N/A	N/A	N/A	N/A	N/A	N/A	N/A	N/A	N/A	N/A	N/A	N/A	N/A	N/A	0	12.5	N/A	N/A	N/A	N/A	15.2113	1.98984	12.7096	9.41269	15.6562	-1
4	44	FVIIIdp	FVIII deficient Single Donor HRF	N/A	N/A	Standard	Standard	Soluble	25000	Mut	19.75	N/A	N/A	N/A	N/A	N/A	N/A	N/A	N/A	N/A	N/A	N/A	N/A	N/A	N/A	0	12.5	N/A	N/A	N/A	N/A	24.9617	1.15088	7.26949	4.70634	15.8316	-1
4	45	FVIIIdp	FVIII deficient Single Donor HRF	N/A	N/A	Standard	Standard	Soluble	25000	Mut	2.19	N/A	N/A	N/A	N/A	N/A	N/A	N/A	N/A	N/A	N/A	N/A	N/A	N/A	N/A	0	12.5	N/A	N/A	N/A	N/A	44.1189	0.6442	3.70696	6.35356	17.3781	-1
4	46	FVIIIdp	FVIII deficient Single Donor HRF	N/A	N/A	Standard	Standard	Soluble	25000	Mut	1600	N/A	N/A	N/A	N/A	N/A	N/A	N/A	N/A	N/A	N/A	N/A	N/A	N/A	N/A	4	12.5	N/A	N/A	N/A	N/A	0.84105	25.2266	131.717	450.632	19.152	2
4	47	FVIIIdp	FVIII deficient Single Donor HRF	N/A	N/A	Standard	Standard	Soluble	25000	Mut	533.333	N/A	N/A	N/A	N/A	N/A	N/A	N/A	N/A	N/A	N/A	N/A	N/A	N/A	N/A	4	12.5	N/A	N/A	N/A	N/A	2.24321	11.2838	104.18	279.321	10.831	2
4	48	FVIIIdp	FVIII deficient Single Donor HRF	N/A	N/A	Standard	Standard	Soluble	25000	Mut	177.778	N/A	N/A	N/A	N/A	N/A	N/A	N/A	N/A	N/A	N/A	N/A	N/A	N/A	N/A	4	12.5	N/A	N/A	N/A	N/A	4.69179	5.11882	75.5834	127.542	6.77241	0
4	49	FVIIIdp	FVIII deficient Single Donor HRF	N/A	N/A	Standard	Standard	Soluble	25000	Mut	59.26	N/A	N/A	N/A	N/A	N/A	N/A	N/A	N/A	N/A	N/A	N/A	N/A	N/A	N/A	4	12.5	N/A	N/A	N/A	N/A	8.62003	2.58332	49.5866	53.417	5.20972	0
4	50	FVIIIdp	FVIII deficient Single Donor HRF	N/A	N/A	Standard	Standard	Soluble	25000	Mut	19.75	N/A	N/A	N/A	N/A	N/A	N/A	N/A	N/A	N/A	N/A	N/A	N/A	N/A	N/A	4	12.5	N/A	N/A	N/A	N/A	15.6682	1.65568	26.5745	25.8849	6.23032	0
4	51	FVIIIdp	FVIII deficient Single Donor HRF	N/A	N/A	Standard	Standard	Soluble	25000	Mut	6.58	N/A	N/A	N/A	N/A	N/A	N/A	N/A	N/A	N/A	N/A	N/A	N/A	N/A	N/A	4	12.5	N/A	N/A	N/A	N/A	27.8683	0.61861	13.6243	10.5893	4.5405	0
4	52	FVIIIdp	FVIII deficient Single Donor HRF	N/A	N/A	Standard	Standard	Soluble	25000	Mut	2.19	N/A	N/A	N/A	N/A	N/A	N/A	N/A	N/A	N/A	N/A	N/A	N/A	N/A	N/A	4	12.5	N/A	N/A	N/A	N/A	51.1698	0.49701	5.82522	5.64761	8.53204	0
4	53	FVIIIdp	FVIII deficient Single Donor HRF	N/A	N/A	Standard	Standard	Soluble	25000	Mut	1600	N/A	N/A	N/A	N/A	N/A	N/A	N/A	N/A	N/A	N/A	N/A	N/A	N/A	N/A	8	12.5	N/A	N/A	N/A	N/A	3.26581	52.3224	95.0811	156.015	55.0292	3
4	54	FVIIIdp	FVIII deficient Single Donor HRF	N/A	N/A	Standard	Standard	Soluble	25000	Mut	533.333	N/A	N/A	N/A	N/A	N/A	N/A	N/A	N/A	N/A	N/A	N/A	N/A	N/A	N/A	8	12.5	N/A	N/A	N/A	N/A	7.18552	23.0102	71.7802	85.6554	32.0564	3
4	55	FVIIIdp	FVIII deficient Single Donor HRF	N/A	N/A	Standard	Standard	Soluble	25000	Mut	177.778	N/A	N/A	N/A	N/A	N/A	N/A	N/A	N/A	N/A	N/A	N/A	N/A	N/A	N/A	8	12.5	N/A	N/A	N/A	N/A	11.1694	12.2754	44.0984	33.8857	27.8365	1
4	56	FVIIIdp	FVIII deficient Single Donor HRF	N/A	N/A	Standard	Standard	Soluble	25000	Mut	59.26	N/A	N/A	N/A	N/A	N/A	N/A	N/A	N/A	N/A	N/A	N/A	N/A	N/A	N/A	8	12.5	N/A	N/A	N/A	N/A	22.1798	4.57352	20.7975	13.6484	21.9907	1
4	57	FVIIIdp	FVIII deficient Single Donor HRF	N/A	N/A	Standard	Standard	Soluble	25000	Mut	533.333	N/A	N/A	N/A	N/A	N/A	N/A	N/A	N/A	N/A	N/A	N/A	N/A	N/A	N/A	16	12.5	N/A	N/A	N/A	N/A	1.37358	18.626	130.658	421.688	14.2555	3
4	58	FVIIIdp	FVIII deficient Single Donor HRF	N/A	N/A	Standard	Standard	Soluble	25000	Mut	177.778	N/A	N/A	N/A	N/A	N/A	N/A	N/A	N/A	N/A	N/A	N/A	N/A	N/A	N/A	16	12.5	N/A	N/A	N/A	N/A	3.64216	7.39021	94.6478	176.017	7.80812	1
4	59	FVIIIdp	FVIII deficient Single Donor HRF	N/A	N/A	Standard	Standard	Soluble	25000	Mut	59.26	N/A	N/A	N/A	N/A	N/A	N/A	N/A	N/A	N/A	N/A	N/A	N/A	N/A	N/A	16	12.5	N/A	N/A	N/A	N/A	6.78899	2.95637	58.4929	71.7717	5.05424	1
4	60	FVIIIdp	FVIII deficient Single Donor HRF	N/A	N/A	Standard	Standard	Soluble	25000	Mut	19.75	N/A	N/A	N/A	N/A	N/A	N/A	N/A	N/A	N/A	N/A	N/A	N/A	N/A	N/A	16	12.5	N/A	N/A	N/A	N/A	14.4107	1.96751	32.8812	31.0619	5.98369	1
4	61	FVIIIdp	FVIII deficient Single Donor HRF	N/A	N/A	Standard	Standard	Soluble	25000	Mut	6.58	N/A	N/A	N/A	N/A	N/A	N/A	N/A	N/A	N/A	N/A	N/A	N/A	N/A	N/A	16	12.5	N/A	N/A	N/A	N/A	26.2726	0.87533	19.4014	14.3544	4.5117	1
4	62	FVIIIdp	FVIII deficient Single Donor HRF	N/A	N/A	Standard	Standard	Soluble	25000	Mut	2.19	N/A	N/A	N/A	N/A	N/A	N/A	N/A	N/A	N/A	N/A	N/A	N/A	N/A	N/A	16	12.5	N/A	N/A	N/A	N/A	47.0717	0.62738	9.91732	7.76547	6.3261	1
5	1	FVIIIdp	FVIII deficient Single Donor HRF	N/A	N/A	Standard	Standard	Soluble	25000	Mut	1600	N/A	N/A	N/A	N/A	N/A	N/A	N/A	N/A	N/A	N/A	N/A	N/A	N/A	N/A	16	12.5	N/A	N/A	N/A	N/A	0.6627	101.963	180.05	52.0928	56.6303	3
5	2	FVIIIdp	FVIII deficient Single Donor HRF	N/A	N/A	Standard	Standard	Soluble	25000	Mut	533.333	N/A	N/A	N/A	N/A	N/A	N/A	N/A	N/A	N/A	N/A	N/A	N/A	N/A	N/A	16	12.5	N/A	N/A	N/A	N/A	1.72868	17.4382	139.649	59.4945	12.4872	3
5	3	FVIIIdp	FVIII deficient Single Donor HRF	N/A	N/A	Standard	Standard	Soluble	25000	Mut	177.778	N/A	N/A	N/A	N/A	N/A	N/A	N/A	N/A	N/A	N/A	N/A	N/A	N/A	N/A	16	12.5	N/A	N/A	N/A	N/A	4.41446	8.80597	94.566	24.0477	9.31199	1
5	4	FVIIIdp	FVIII deficient Single Donor HRF	N/A	N/A	Standard	Standard	Soluble	25000	Mut	59.26	N/A	N/A	N/A	N/A	N/A	N/A	N/A	N/A	N/A	N/A	N/A	N/A	N/A	N/A	16	12.5	N/A	N/A	N/A	N/A	9.60612	4.03188	57.0205	9.5566	7.07093	1
5	5	FVIIIdp	FVIII deficient Single Donor HRF	N/A	N/A	Standard	Standard	Soluble	25000	Mut	19.75	N/A	N/A	N/A	N/A	N/A	N/A	N/A	N/A	N/A	N/A	N/A	N/A	N/A	N/A	16	12.5	N/A	N/A	N/A	N/A	20.6874	2.29151	32.115	3.68522	7.13533	1
5	6	FVIIIdp	FVIII deficient Single Donor HRF	N/A	N/A	Standard	Standard	Soluble	25000	Mut	6.58	N/A	N/A	N/A	N/A	N/A	N/A	N/A	N/A	N/A	N/A	N/A	N/A	N/A	N/A	16	12.5	N/A	N/A	N/A	N/A	38.355	1.50415	17.696	1.78015	8.49994	1
5	7	FVIIIdp	FVIII deficient Single Donor HRF	N/A	N/A	Standard	Standard	Soluble	25000	Mut	1600	N/A	N/A	N/A	N/A	N/A	N/A	N/A	N/A	N/A	N/A	N/A	N/A	N/A	N/A	8	12.5	N/A	N/A	N/A	N/A	0.67994	62.0297	154.91	61.9617	40.0423	3
5	8	FVIIIdp	FVIII deficient Single Donor HRF	N/A	N/A	Standard	Standard	Soluble	25000	Mut	533.333	N/A	N/A	N/A	N/A	N/A	N/A	N/A	N/A	N/A	N/A	N/A	N/A	N/A	N/A	8	12.5	N/A	N/A	N/A	N/A	2.18437	18.8646	117.88	49.5631	16.0033	3
5	9	FVIIIdp	FVIII deficient Single Donor HRF	N/A	N/A	Standard	Standard	Soluble	25000	Mut	177.778	N/A	N/A	N/A	N/A	N/A	N/A	N/A	N/A	N/A	N/A	N/A	N/A	N/A	N/A	8	12.5	N/A	N/A	N/A	N/A	4.74779	5.9056	80.6151	19.6441	7.32567	1
5	10	FVIIIdp	FVIII deficient Single Donor HRF	N/A	N/A	Standard	Standard	Soluble	25000	Mut	59.26	N/A	N/A	N/A	N/A	N/A	N/A	N/A	N/A	N/A	N/A	N/A	N/A	N/A	N/A	8	12.5	N/A	N/A	N/A	N/A	9.52381	3.17467	49.811	7.9326	6.37343	1
5	11	FVIIIdp	FVIII deficient Single Donor HRF	N/A	N/A	Standard	Standard	Soluble	25000	Mut	19.75	N/A	N/A	N/A	N/A	N/A	N/A	N/A	N/A	N/A	N/A	N/A	N/A	N/A	N/A	8	12.5	N/A	N/A	N/A	N/A	19.9027	1.7105	27.2462	3.18553	6.27793	1
5	12	FVIIIdp	FVIII deficient Single Donor HRF	N/A	N/A	Standard	Standard	Soluble	25000	Mut	6.58	N/A	N/A	N/A	N/A	N/A	N/A	N/A	N/A	N/A	N/A	N/A	N/A	N/A	N/A	8	12.5	N/A	N/A	N/A	N/A	36.085	1.03873	15.0276	1.31169	6.91217	1
5	13	FVIIIdp	FVIII deficient Single Donor HRF	N/A	N/A	Standard	Standard	Soluble	25000	Mut	1600	N/A	N/A	N/A	N/A	N/A	N/A	N/A	N/A	N/A	N/A	N/A	N/A	N/A	N/A	4	12.5	N/A	N/A	N/A	N/A	0.85812	28.5102	132.533	64.1479	21.5118	2
5	14	FVIIIdp	FVIII deficient Single Donor HRF	N/A	N/A	Standard	Standard	Soluble	25000	Mut	533.333	N/A	N/A	N/A	N/A	N/A	N/A	N/A	N/A	N/A	N/A	N/A	N/A	N/A	N/A	4	12.5	N/A	N/A	N/A	N/A	2.86367	16.5502	103.882	40.7561	15.9317	2
5	15	FVIIIdp	FVIII deficient Single Donor HRF	N/A	N/A	Standard	Standard	Soluble	25000	Mut	177.778	N/A	N/A	N/A	N/A	N/A	N/A	N/A	N/A	N/A	N/A	N/A	N/A	N/A	N/A	4	12.5	N/A	N/A	N/A	N/A	5.42529	5.73664	73.6397	16.9895	7.79014	0
5	16	FVIIIdp	FVIII deficient Single Donor HRF	N/A	N/A	Standard	Standard	Soluble	25000	Mut	59.26	N/A	N/A	N/A	N/A	N/A	N/A	N/A	N/A	N/A	N/A	N/A	N/A	N/A	N/A	4	12.5	N/A	N/A	N/A	N/A	10.5301	3.24575	44.3805	6.74583	7.31347	0
5	17	FVIIIdp	FVIII deficient Single Donor HRF	N/A	N/A	Standard	Standard	Soluble	25000	Mut	19.75	N/A	N/A	N/A	N/A	N/A	N/A	N/A	N/A	N/A	N/A	N/A	N/A	N/A	N/A	4	12.5	N/A	N/A	N/A	N/A	20.9696	1.69576	22.8925	2.84199	7.40751	0
5	18	FVIIIdp	FVIII deficient Single Donor HRF	N/A	N/A	Standard	Standard	Soluble	25000	Mut	6.58	N/A	N/A	N/A	N/A	N/A	N/A	N/A	N/A	N/A	N/A	N/A	N/A	N/A	N/A	4	12.5	N/A	N/A	N/A	N/A	37.2862	1.08356	11.8442	1.18677	9.14848	0
5	19	FVIIIdp	FVIII deficient Single Donor HRF	N/A	N/A	Standard	Standard	Soluble	25000	Mut	1600	N/A	N/A	N/A	N/A	N/A	N/A	N/A	N/A	N/A	N/A	N/A	N/A	N/A	N/A	0	12.5	N/A	N/A	N/A	N/A	3.42295	14.0962	35.0175	7.24552	40.2548	1
5	20	FVIIIdp	FVIII deficient Single Donor HRF	N/A	N/A	Standard	Standard	Soluble	25000	Mut	533.333	N/A	N/A	N/A	N/A	N/A	N/A	N/A	N/A	N/A	N/A	N/A	N/A	N/A	N/A	0	12.5	N/A	N/A	N/A	N/A	5.84854	5.92704	25.5609	4.43476	23.1879	1
5	21	FVIIIdp	FVIII deficient Single Donor HRF	N/A	N/A	Standard	Standard	Soluble	25000	Mut	177.778	N/A	N/A	N/A	N/A	N/A	N/A	N/A	N/A	N/A	N/A	N/A	N/A	N/A	N/A	0	12.5	N/A	N/A	N/A	N/A	10.5751	3.39423	18.1173	2.3423	18.7347	-1
5	22	FVIIIdp	FVIII deficient Single Donor HRF	N/A	N/A	Standard	Standard	Soluble	25000	Mut	59.26	N/A	N/A	N/A	N/A	N/A	N/A	N/A	N/A	N/A	N/A	N/A	N/A	N/A	N/A	0	12.5	N/A	N/A	N/A	N/A	17.5536	1.53876	11.5165	1.34292	13.3614	-1
5	23	FVIIIdp	FVIII deficient Single Donor HRF	N/A	N/A	Standard	Standard	Soluble	25000	Mut	19.75	N/A	N/A	N/A	N/A	N/A	N/A	N/A	N/A	N/A	N/A	N/A	N/A	N/A	N/A	0	12.5	N/A	N/A	N/A	N/A	33.5563	0.9189	5.52415	0.68708	16.6342	-1
5	24	FVIIIdp	FVIII deficient Single Donor HRF	N/A	N/A	Standard	Standard	Soluble	25000	WT	1600	N/A	N/A	N/A	N/A	N/A	N/A	N/A	N/A	N/A	N/A	N/A	N/A	N/A	N/A	0	12.5	N/A	N/A	N/A	N/A	2.47213	7.58045	35.8602	8.49475	21.1389	0
5	25	FVIIIdp	FVIII deficient Single Donor HRF	N/A	N/A	Standard	Standard	Soluble	25000	WT	533.333	N/A	N/A	N/A	N/A	N/A	N/A	N/A	N/A	N/A	N/A	N/A	N/A	N/A	N/A	0	12.5	N/A	N/A	N/A	N/A	2.69281	6.63557	31.1319	8.15122	21.3144	0
5	26	FVIIIdp	FVIII deficient Single Donor HRF	N/A	N/A	Standard	Standard	Soluble	25000	WT	177.778	N/A	N/A	N/A	N/A	N/A	N/A	N/A	N/A	N/A	N/A	N/A	N/A	N/A	N/A	0	12.5	N/A	N/A	N/A	N/A	3.16257	5.00193	30.6169	7.49537	16.3372	-1
5	27	FVIIIdp	FVIII deficient Single Donor HRF	N/A	N/A	Standard	Standard	Soluble	25000	WT	59.26	N/A	N/A	N/A	N/A	N/A	N/A	N/A	N/A	N/A	N/A	N/A	N/A	N/A	N/A	0	12.5	N/A	N/A	N/A	N/A	3.93735	3.68101	28.7911	6.58968	12.7852	-1
5	28	FVIIIdp	FVIII deficient Single Donor HRF	N/A	N/A	Standard	Standard	Soluble	25000	WT	19.75	N/A	N/A	N/A	N/A	N/A	N/A	N/A	N/A	N/A	N/A	N/A	N/A	N/A	N/A	0	12.5	N/A	N/A	N/A	N/A	5.54596	2.91605	25.0927	5.37168	11.6211	-1
5	29	FVIIIdp	FVIII deficient Single Donor HRF	N/A	N/A	Standard	Standard	Soluble	25000	WT	6.58	N/A	N/A	N/A	N/A	N/A	N/A	N/A	N/A	N/A	N/A	N/A	N/A	N/A	N/A	0	12.5	N/A	N/A	N/A	N/A	7.84502	2.55315	21.2539	4.12245	12.0126	-1
5	30	FVIIIdp	FVIII deficient Single Donor HRF	N/A	N/A	Standard	Standard	Soluble	25000	WT	0.73	N/A	N/A	N/A	N/A	N/A	N/A	N/A	N/A	N/A	N/A	N/A	N/A	N/A	N/A	0	12.5	N/A	N/A	N/A	N/A	16.0657	1.37667	11.0483	1.09307	12.4605	-1
5	31	FVIIIdp	FVIII deficient Single Donor HRF	N/A	N/A	Standard	Standard	Soluble	25000	WT	0.24	N/A	N/A	N/A	N/A	N/A	N/A	N/A	N/A	N/A	N/A	N/A	N/A	N/A	N/A	0	12.5	N/A	N/A	N/A	N/A	22.8188	0.95723	7.49037	0.93692	12.7795	-1
5	32	FVIIIdp	FVIII deficient Single Donor HRF	N/A	N/A	Standard	Standard	Soluble	25000	WT	0.08	N/A	N/A	N/A	N/A	N/A	N/A	N/A	N/A	N/A	N/A	N/A	N/A	N/A	N/A	0	12.5	N/A	N/A	N/A	N/A	30.9741	0.5153	5.52415	0.62461	9.32813	-1
5	33	FVIIIdp	FVIII deficient Single Donor HRF	N/A	N/A	Standard	Standard	Soluble	25000	WT	0.027	N/A	N/A	N/A	N/A	N/A	N/A	N/A	N/A	N/A	N/A	N/A	N/A	N/A	N/A	0	12.5	N/A	N/A	N/A	N/A	46.9285	0.32568	2.99615	0.49969	10.8699	-1
5	34	FVIIIdp	FVIII deficient Single Donor HRF	N/A	N/A	Standard	Standard	Soluble	25000	WT	1600	N/A	N/A	N/A	N/A	N/A	N/A	N/A	N/A	N/A	N/A	N/A	N/A	N/A	N/A	4	12.5	N/A	N/A	N/A	N/A	0.70324	85.1562	134.218	32.7298	63.4461	1
5	35	FVIIIdp	FVIII deficient Single Donor HRF	N/A	N/A	Standard	Standard	Soluble	25000	WT	533.333	N/A	N/A	N/A	N/A	N/A	N/A	N/A	N/A	N/A	N/A	N/A	N/A	N/A	N/A	4	12.5	N/A	N/A	N/A	N/A	0.66983	61.9828	129.303	44.9098	47.9363	1
5	36	FVIIIdp	FVIII deficient Single Donor HRF	N/A	N/A	Standard	Standard	Soluble	25000	WT	177.778	N/A	N/A	N/A	N/A	N/A	N/A	N/A	N/A	N/A	N/A	N/A	N/A	N/A	N/A	4	12.5	N/A	N/A	N/A	N/A	0.71021	33.6131	126.915	62.2428	26.4847	0
5	37	FVIIIdp	FVIII deficient Single Donor HRF	N/A	N/A	Standard	Standard	Soluble	25000	WT	59.26	N/A	N/A	N/A	N/A	N/A	N/A	N/A	N/A	N/A	N/A	N/A	N/A	N/A	N/A	4	12.5	N/A	N/A	N/A	N/A	1.40977	23.7946	125.979	59.7443	18.8878	0
5	38	FVIIIdp	FVIII deficient Single Donor HRF	N/A	N/A	Standard	Standard	Soluble	25000	WT	19.75	N/A	N/A	N/A	N/A	N/A	N/A	N/A	N/A	N/A	N/A	N/A	N/A	N/A	N/A	4	12.5	N/A	N/A	N/A	N/A	2.2769	10.8979	116.054	52.6862	9.3904	0
5	39	FVIIIdp	FVIII deficient Single Donor HRF	N/A	N/A	Standard	Standard	Soluble	25000	WT	6.58	N/A	N/A	N/A	N/A	N/A	N/A	N/A	N/A	N/A	N/A	N/A	N/A	N/A	N/A	4	12.5	N/A	N/A	N/A	N/A	3.64684	9.81862	94.4255	29.919	10.3983	0
5	40	FVIIIdp	FVIII deficient Single Donor HRF	N/A	N/A	Standard	Standard	Soluble	25000	WT	2.19	N/A	N/A	N/A	N/A	N/A	N/A	N/A	N/A	N/A	N/A	N/A	N/A	N/A	N/A	4	12.5	N/A	N/A	N/A	N/A	6.06254	7.11741	70.1754	14.2412	10.1423	0
5	41	FVIIIdp	FVIII deficient Single Donor HRF	N/A	N/A	Standard	Standard	Soluble	25000	WT	0.73	N/A	N/A	N/A	N/A	N/A	N/A	N/A	N/A	N/A	N/A	N/A	N/A	N/A	N/A	4	12.5	N/A	N/A	N/A	N/A	8.76306	2.86425	44.2868	6.49599	6.4675	0
5	42	FVIIIdp	FVIII deficient Single Donor HRF	N/A	N/A	Standard	Standard	Soluble	25000	WT	0.24	N/A	N/A	N/A	N/A	N/A	N/A	N/A	N/A	N/A	N/A	N/A	N/A	N/A	N/A	4	12.5	N/A	N/A	N/A	N/A	14.6148	1.93448	27.808	3.1543	6.95656	0
5	43	FVIIIdp	FVIII deficient Single Donor HRF	N/A	N/A	Standard	Standard	Soluble	25000	WT	0.08	N/A	N/A	N/A	N/A	N/A	N/A	N/A	N/A	N/A	N/A	N/A	N/A	N/A	N/A	4	12.5	N/A	N/A	N/A	N/A	19.8451	1.24466	22.003	2.37353	5.65678	0
5	44	FVIIIdp	FVIII deficient Single Donor HRF	N/A	N/A	Standard	Standard	Soluble	25000	WT	0.027	N/A	N/A	N/A	N/A	N/A	N/A	N/A	N/A	N/A	N/A	N/A	N/A	N/A	N/A	4	12.5	N/A	N/A	N/A	N/A	30.0272	0.81347	13.4359	1.34292	6.05447	0
5	45	FVIIIdp	FVIII deficient Single Donor HRF	N/A	N/A	Standard	Standard	Soluble	25000	WT	177.778	N/A	N/A	N/A	N/A	N/A	N/A	N/A	N/A	N/A	N/A	N/A	N/A	N/A	N/A	8	12.5	N/A	N/A	N/A	N/A	0.64927	81.926	147.186	43.5356	55.6616	1
5	46	FVIIIdp	FVIII deficient Single Donor HRF	N/A	N/A	Standard	Standard	Soluble	25000	WT	59.26	N/A	N/A	N/A	N/A	N/A	N/A	N/A	N/A	N/A	N/A	N/A	N/A	N/A	N/A	8	12.5	N/A	N/A	N/A	N/A	0.70093	32.9576	147.42	76.3591	22.3563	1
5	47	FVIIIdp	FVIII deficient Single Donor HRF	N/A	N/A	Standard	Standard	Soluble	25000	WT	19.75	N/A	N/A	N/A	N/A	N/A	N/A	N/A	N/A	N/A	N/A	N/A	N/A	N/A	N/A	8	12.5	N/A	N/A	N/A	N/A	1.47643	15.2398	133.282	73.7045	11.4343	1
5	48	FVIIIdp	FVIII deficient Single Donor HRF	N/A	N/A	Standard	Standard	Soluble	25000	WT	6.58	N/A	N/A	N/A	N/A	N/A	N/A	N/A	N/A	N/A	N/A	N/A	N/A	N/A	N/A	8	12.5	N/A	N/A	N/A	N/A	2.65199	12.0792	118.535	49.5631	10.1904	1
5	49	FVIIIdp	FVIII deficient Single Donor HRF	N/A	N/A	Standard	Standard	Soluble	25000	WT	2.19	N/A	N/A	N/A	N/A	N/A	N/A	N/A	N/A	N/A	N/A	N/A	N/A	N/A	N/A	8	12.5	N/A	N/A	N/A	N/A	4.40945	7.45048	86.9351	21.393	8.57016	1
5	50	FVIIIdp	FVIII deficient Single Donor HRF	N/A	N/A	Standard	Standard	Soluble	25000	WT	0.73	N/A	N/A	N/A	N/A	N/A	N/A	N/A	N/A	N/A	N/A	N/A	N/A	N/A	N/A	8	12.5	N/A	N/A	N/A	N/A	6.83984	3.54174	57.395	9.99383	6.17082	1
5	51	FVIIIdp	FVIII deficient Single Donor HRF	N/A	N/A	Standard	Standard	Soluble	25000	WT	0.24	N/A	N/A	N/A	N/A	N/A	N/A	N/A	N/A	N/A	N/A	N/A	N/A	N/A	N/A	8	12.5	N/A	N/A	N/A	N/A	11.3511	2.06165	37.2178	4.90322	5.53942	1
5	52	FVIIIdp	FVIII deficient Single Donor HRF	N/A	N/A	Standard	Standard	Soluble	25000	WT	0.08	N/A	N/A	N/A	N/A	N/A	N/A	N/A	N/A	N/A	N/A	N/A	N/A	N/A	N/A	8	12.5	N/A	N/A	N/A	N/A	15.9345	1.587	28.6039	3.18553	5.5482	1
5	53	FVIIIdp	FVIII deficient Single Donor HRF	N/A	N/A	Standard	Standard	Soluble	25000	WT	0.027	N/A	N/A	N/A	N/A	N/A	N/A	N/A	N/A	N/A	N/A	N/A	N/A	N/A	N/A	8	12.5	N/A	N/A	N/A	N/A	25.4685	1.22545	18.5387	1.78015	6.61024	1
5	54	FVIIIdp	FVIII deficient Single Donor HRF	N/A	N/A	Standard	Standard	Soluble	25000	WT	59.26	N/A	N/A	N/A	N/A	N/A	N/A	N/A	N/A	N/A	N/A	N/A	N/A	N/A	N/A	16	12.5	N/A	N/A	N/A	N/A	0.66355	107.066	170.406	42.2552	62.8297	1
5	55	FVIIIdp	FVIII deficient Single Donor HRF	N/A	N/A	Standard	Standard	Soluble	25000	WT	19.75	N/A	N/A	N/A	N/A	N/A	N/A	N/A	N/A	N/A	N/A	N/A	N/A	N/A	N/A	16	12.5	N/A	N/A	N/A	N/A	1.12413	38.2167	166.52	94.7228	22.9502	1
5	56	FVIIIdp	FVIII deficient Single Donor HRF	N/A	N/A	Standard	Standard	Soluble	25000	WT	6.58	N/A	N/A	N/A	N/A	N/A	N/A	N/A	N/A	N/A	N/A	N/A	N/A	N/A	N/A	16	12.5	N/A	N/A	N/A	N/A	1.8862	22.3968	147.607	73.7045	15.1732	1
5	57	FVIIIdp	FVIII deficient Single Donor HRF	N/A	N/A	Standard	Standard	Soluble	25000	WT	2.19	N/A	N/A	N/A	N/A	N/A	N/A	N/A	N/A	N/A	N/A	N/A	N/A	N/A	N/A	16	12.5	N/A	N/A	N/A	N/A	3.14517	9.04391	112.028	36.7273	8.07291	1
5	58	FVIIIdp	FVIII deficient Single Donor HRF	N/A	N/A	Standard	Standard	Soluble	25000	WT	0.73	N/A	N/A	N/A	N/A	N/A	N/A	N/A	N/A	N/A	N/A	N/A	N/A	N/A	N/A	16	12.5	N/A	N/A	N/A	N/A	5.22503	5.35572	80.147	16.6147	6.68237	1
5	59	FVIIIdp	FVIII deficient Single Donor HRF	N/A	N/A	Standard	Standard	Soluble	25000	WT	0.24	N/A	N/A	N/A	N/A	N/A	N/A	N/A	N/A	N/A	N/A	N/A	N/A	N/A	N/A	16	12.5	N/A	N/A	N/A	N/A	8.6889	2.8421	51.1686	7.68275	5.55438	1
5	60	FVIIIdp	FVIII deficient Single Donor HRF	N/A	N/A	Standard	Standard	Soluble	25000	WT	0.08	N/A	N/A	N/A	N/A	N/A	N/A	N/A	N/A	N/A	N/A	N/A	N/A	N/A	N/A	16	12.5	N/A	N/A	N/A	N/A	12.6007	2.27184	39.1372	5.43414	5.80481	1
5	61	FVIIIdp	FVIII deficient Single Donor HRF	N/A	N/A	Standard	Standard	Soluble	25000	WT	0.027	N/A	N/A	N/A	N/A	N/A	N/A	N/A	N/A	N/A	N/A	N/A	N/A	N/A	N/A	16	12.5	N/A	N/A	N/A	N/A	20.266	1.26669	27.4803	2.96692	4.60945	1
6	1	FVIIIdp	FVIII deficient Single Donor HRF	N/A	N/A	Standard	Standard	Soluble New	25000	WT	100	N/A	N/A	N/A	N/A	N/A	N/A	N/A	N/A	N/A	N/A	N/A	N/A	N/A	N/A	4	12.5	N/A	N/A	N/A	N/A	0.90167	43.7914	97.8397	36.0723	44.7583	0
6	2	FVIIIdp	FVIII deficient Single Donor HRF	N/A	N/A	Standard	Standard	Soluble New	14300	WT	100	N/A	N/A	N/A	N/A	N/A	N/A	N/A	N/A	N/A	N/A	N/A	N/A	N/A	N/A	4	12.5	N/A	N/A	N/A	N/A	0.90294	28.4292	92.3599	41.1362	30.7809	0
6	3	FVIIIdp	FVIII deficient Single Donor HRF	N/A	N/A	Standard	Standard	Soluble New	8200	WT	100	N/A	N/A	N/A	N/A	N/A	N/A	N/A	N/A	N/A	N/A	N/A	N/A	N/A	N/A	4	12.5	N/A	N/A	N/A	N/A	0.98161	15.5494	96.9498	46.8252	16.0387	0
6	4	FVIIIdp	FVIII deficient Single Donor HRF	N/A	N/A	Standard	Standard	Soluble New	4700	WT	100	N/A	N/A	N/A	N/A	N/A	N/A	N/A	N/A	N/A	N/A	N/A	N/A	N/A	N/A	4	12.5	N/A	N/A	N/A	N/A	1.41931	11.4622	96.8562	41.0737	11.8342	0
6	5	FVIIIdp	FVIII deficient Single Donor HRF	N/A	N/A	Standard	Standard	Soluble New	2700	WT	100	N/A	N/A	N/A	N/A	N/A	N/A	N/A	N/A	N/A	N/A	N/A	N/A	N/A	N/A	4	12.5	N/A	N/A	N/A	N/A	1.81738	8.40146	95.9663	38.2917	8.7546	0
6	6	FVIIIdp	FVIII deficient Single Donor HRF	N/A	N/A	Standard	Standard	Soluble New	1500	WT	100	N/A	N/A	N/A	N/A	N/A	N/A	N/A	N/A	N/A	N/A	N/A	N/A	N/A	N/A	4	12.5	N/A	N/A	N/A	N/A	2.15089	6.0835	86.4118	30.0707	7.04013	0
6	7	FVIIIdp	FVIII deficient Single Donor HRF	N/A	N/A	Standard	Standard	Soluble New	900	WT	100	N/A	N/A	N/A	N/A	N/A	N/A	N/A	N/A	N/A	N/A	N/A	N/A	N/A	N/A	4	12.5	N/A	N/A	N/A	N/A	2.5574	4.48983	79.808	22.0373	5.62579	0
6	8	FVIIIdp	FVIII deficient Single Donor HRF	N/A	N/A	Standard	Standard	Soluble New	500	WT	100	N/A	N/A	N/A	N/A	N/A	N/A	N/A	N/A	N/A	N/A	N/A	N/A	N/A	N/A	4	12.5	N/A	N/A	N/A	N/A	3.25901	3.20714	71.237	15.8168	4.50207	0
6	9	FVIIIdp	FVIII deficient Single Donor HRF	N/A	N/A	Standard	Standard	Soluble New	300	WT	100	N/A	N/A	N/A	N/A	N/A	N/A	N/A	N/A	N/A	N/A	N/A	N/A	N/A	N/A	4	12.5	N/A	N/A	N/A	N/A	4.21154	3.07762	58.1699	10.4403	5.29074	0
6	10	FVIIIdp	FVIII deficient Single Donor HRF	N/A	N/A	Standard	Standard	Soluble New	200	WT	100	N/A	N/A	N/A	N/A	N/A	N/A	N/A	N/A	N/A	N/A	N/A	N/A	N/A	N/A	4	12.5	N/A	N/A	N/A	N/A	4.95083	1.7686	48.0534	7.62708	3.68049	0
6	11	FVIIIdp	FVIII deficient Single Donor HRF	N/A	N/A	Standard	Standard	Soluble New	100	WT	100	N/A	N/A	N/A	N/A	N/A	N/A	N/A	N/A	N/A	N/A	N/A	N/A	N/A	N/A	4	12.5	N/A	N/A	N/A	N/A	6.31626	2.10335	38.4989	5.62653	5.4634	0
6	12	FVIIIdp	FVIII deficient Single Donor HRF	N/A	N/A	Standard	Standard	Soluble New	0	WT	100	N/A	N/A	N/A	N/A	N/A	N/A	N/A	N/A	N/A	N/A	N/A	N/A	N/A	N/A	4	12.5	N/A	N/A	N/A	N/A	16.7625	0.81564	10.7254	0.96901	7.60477	0
6	13	FVIIIdp	FVIII deficient Single Donor HRF	N/A	N/A	Standard	Standard	Soluble New	25000	WT	10	N/A	N/A	N/A	N/A	N/A	N/A	N/A	N/A	N/A	N/A	N/A	N/A	N/A	N/A	4	12.5	N/A	N/A	N/A	N/A	1.72036	7.24442	93.484	39.7921	7.74937	0
6	14	FVIIIdp	FVIII deficient Single Donor HRF	N/A	N/A	Standard	Standard	Soluble New	14300	WT	10	N/A	N/A	N/A	N/A	N/A	N/A	N/A	N/A	N/A	N/A	N/A	N/A	N/A	N/A	4	12.5	N/A	N/A	N/A	N/A	2.19554	7.04856	83.1333	31.7274	8.47862	0
6	15	FVIIIdp	FVIII deficient Single Donor HRF	N/A	N/A	Standard	Standard	Soluble New	8200	WT	10	N/A	N/A	N/A	N/A	N/A	N/A	N/A	N/A	N/A	N/A	N/A	N/A	N/A	N/A	4	12.5	N/A	N/A	N/A	N/A	2.66282	3.64142	77.6535	24.0065	4.68932	0
6	16	FVIIIdp	FVIII deficient Single Donor HRF	N/A	N/A	Standard	Standard	Soluble New	4700	WT	10	N/A	N/A	N/A	N/A	N/A	N/A	N/A	N/A	N/A	N/A	N/A	N/A	N/A	N/A	4	12.5	N/A	N/A	N/A	N/A	3.42728	4.3452	71.5181	18.2237	6.07567	0
6	17	FVIIIdp	FVIII deficient Single Donor HRF	N/A	N/A	Standard	Standard	Soluble New	2700	WT	10	N/A	N/A	N/A	N/A	N/A	N/A	N/A	N/A	N/A	N/A	N/A	N/A	N/A	N/A	4	12.5	N/A	N/A	N/A	N/A	4.00804	2.56715	62.3851	12.3158	4.115	0
6	18	FVIIIdp	FVIII deficient Single Donor HRF	N/A	N/A	Standard	Standard	Soluble New	1500	WT	10	N/A	N/A	N/A	N/A	N/A	N/A	N/A	N/A	N/A	N/A	N/A	N/A	N/A	N/A	4	12.5	N/A	N/A	N/A	N/A	4.78842	2.0723	52.6901	8.87742	3.933	0
6	19	FVIIIdp	FVIII deficient Single Donor HRF	N/A	N/A	Standard	Standard	Soluble New	900	WT	10	N/A	N/A	N/A	N/A	N/A	N/A	N/A	N/A	N/A	N/A	N/A	N/A	N/A	N/A	4	12.5	N/A	N/A	N/A	N/A	6.31163	1.91449	42.6673	5.68905	4.48702	0
6	20	FVIIIdp	FVIII deficient Single Donor HRF	N/A	N/A	Standard	Standard	Soluble New	500	WT	10	N/A	N/A	N/A	N/A	N/A	N/A	N/A	N/A	N/A	N/A	N/A	N/A	N/A	N/A	4	12.5	N/A	N/A	N/A	N/A	7.92296	1.56193	32.1293	4.00109	4.86139	0
6	21	FVIIIdp	FVIII deficient Single Donor HRF	N/A	N/A	Standard	Standard	Soluble New	300	WT	10	N/A	N/A	N/A	N/A	N/A	N/A	N/A	N/A	N/A	N/A	N/A	N/A	N/A	N/A	4	12.5	N/A	N/A	N/A	N/A	9.45495	0.93233	24.1672	2.90704	3.85783	0
6	22	FVIIIdp	FVIII deficient Single Donor HRF	N/A	N/A	Standard	Standard	Soluble New	200	WT	10	N/A	N/A	N/A	N/A	N/A	N/A	N/A	N/A	N/A	N/A	N/A	N/A	N/A	N/A	4	12.5	N/A	N/A	N/A	N/A	12.2912	0.99168	17.2824	2.43816	5.73811	0
6	23	FVIIIdp	FVIII deficient Single Donor HRF	N/A	N/A	Standard	Standard	Soluble New	100	WT	10	N/A	N/A	N/A	N/A	N/A	N/A	N/A	N/A	N/A	N/A	N/A	N/A	N/A	N/A	4	12.5	N/A	N/A	N/A	N/A	15.2294	0.76446	11.6152	1.40663	6.58152	0
6	24	FVIIIdp	FVIII deficient Single Donor HRF	N/A	N/A	Standard	Standard	Soluble New	0	WT	10	N/A	N/A	N/A	N/A	N/A	N/A	N/A	N/A	N/A	N/A	N/A	N/A	N/A	N/A	4	12.5	N/A	N/A	N/A	N/A	45.988	0.38789	3.13799	0.87524	12.3611	0
6	25	FVIIIdp	FVIII deficient Single Donor HRF	N/A	N/A	Standard	Standard	Soluble New	25000	WT	1	N/A	N/A	N/A	N/A	N/A	N/A	N/A	N/A	N/A	N/A	N/A	N/A	N/A	N/A	4	12.5	N/A	N/A	N/A	N/A	4.12732	2.92524	61.0269	12.1908	4.79336	0
6	26	FVIIIdp	FVIII deficient Single Donor HRF	N/A	N/A	Standard	Standard	Soluble New	14300	WT	1	N/A	N/A	N/A	N/A	N/A	N/A	N/A	N/A	N/A	N/A	N/A	N/A	N/A	N/A	4	12.5	N/A	N/A	N/A	N/A	4.8456	2.04303	49.9268	8.56483	4.09205	0
6	27	FVIIIdp	FVIII deficient Single Donor HRF	N/A	N/A	Standard	Standard	Soluble New	8200	WT	1	N/A	N/A	N/A	N/A	N/A	N/A	N/A	N/A	N/A	N/A	N/A	N/A	N/A	N/A	4	12.5	N/A	N/A	N/A	N/A	6.31177	1.96577	42.0116	6.00163	4.67911	0
6	28	FVIIIdp	FVIII deficient Single Donor HRF	N/A	N/A	Standard	Standard	Soluble New	4700	WT	1	N/A	N/A	N/A	N/A	N/A	N/A	N/A	N/A	N/A	N/A	N/A	N/A	N/A	N/A	4	12.5	N/A	N/A	N/A	N/A	7.78708	1.39623	33.1128	4.2199	4.21658	0
6	29	FVIIIdp	FVIII deficient Single Donor HRF	N/A	N/A	Standard	Standard	Soluble New	2700	WT	1	N/A	N/A	N/A	N/A	N/A	N/A	N/A	N/A	N/A	N/A	N/A	N/A	N/A	N/A	4	12.5	N/A	N/A	N/A	N/A	9.9847	1.26367	24.6356	2.62571	5.12946	0
6	30	FVIIIdp	FVIII deficient Single Donor HRF	N/A	N/A	Standard	Standard	Soluble New	1500	WT	1	N/A	N/A	N/A	N/A	N/A	N/A	N/A	N/A	N/A	N/A	N/A	N/A	N/A	N/A	4	12.5	N/A	N/A	N/A	N/A	12.9554	0.84328	17.9849	1.87551	4.68882	0
6	31	FVIIIdp	FVIII deficient Single Donor HRF	N/A	N/A	Standard	Standard	Soluble New	900	WT	1	N/A	N/A	N/A	N/A	N/A	N/A	N/A	N/A	N/A	N/A	N/A	N/A	N/A	N/A	4	12.5	N/A	N/A	N/A	N/A	16.703	0.78535	11.9431	1.03153	6.57577	0
6	32	FVIIIdp	FVIII deficient Single Donor HRF	N/A	N/A	Standard	Standard	Soluble New	500	WT	1	N/A	N/A	N/A	N/A	N/A	N/A	N/A	N/A	N/A	N/A	N/A	N/A	N/A	N/A	4	12.5	N/A	N/A	N/A	N/A	22.612	0.61032	7.54054	0.65643	8.09385	0
6	33	FVIIIdp	FVIII deficient Single Donor HRF	N/A	N/A	Standard	Standard	Soluble New	200	WT	1	N/A	N/A	N/A	N/A	N/A	N/A	N/A	N/A	N/A	N/A	N/A	N/A	N/A	N/A	4	12.5	N/A	N/A	N/A	N/A	43.1088	0.55617	2.57596	1.06279	21.5908	0
6	34	FVIIIdp	FVIII deficient Single Donor HRF	N/A	N/A	Standard	Standard	Soluble New	100	WT	1	N/A	N/A	N/A	N/A	N/A	N/A	N/A	N/A	N/A	N/A	N/A	N/A	N/A	N/A	4	12.5	N/A	N/A	N/A	N/A	56.3293	0.09367	2.06077	0.46888	4.54539	0
6	35	FVIIIdp	FVIII deficient Single Donor HRF	N/A	N/A	Standard	Standard	Soluble New	25000	N/A	N/A	N/A	N/A	N/A	N/A	N/A	N/A	N/A	N/A	N/A	N/A	N/A	N/A	N/A	N/A	4	12.5	N/A	N/A	N/A	N/A	28.2192	0.32785	5.47977	0.81272	5.98292	-1
6	36	FVIIIdp	FVIII deficient Single Donor HRF	N/A	N/A	Standard	Standard	Soluble New	14300	N/A	N/A	N/A	N/A	N/A	N/A	N/A	N/A	N/A	N/A	N/A	N/A	N/A	N/A	N/A	N/A	4	12.5	N/A	N/A	N/A	N/A	38.3675	0.32785	3.70002	0.53139	8.86076	-1
6	37	FVIIIdp	FVIII deficient Single Donor HRF	N/A	N/A	Standard	Standard	Soluble New	8200	N/A	N/A	N/A	N/A	N/A	N/A	N/A	N/A	N/A	N/A	N/A	N/A	N/A	N/A	N/A	N/A	4	12.5	N/A	N/A	N/A	N/A	59.246	0.15201	2.24811	0.65643	6.76168	-1
6	38	FVIIIdp	FVIII deficient Single Donor HRF	N/A	N/A	Standard	Standard	Soluble Old	25000	WT	100	N/A	N/A	N/A	N/A	N/A	N/A	N/A	N/A	N/A	N/A	N/A	N/A	N/A	N/A	4	12.5	N/A	N/A	N/A	N/A	0.9061	40.0913	103.882	42.5741	38.5933	0
6	39	FVIIIdp	FVIII deficient Single Donor HRF	N/A	N/A	Standard	Standard	Soluble Old	14300	WT	100	N/A	N/A	N/A	N/A	N/A	N/A	N/A	N/A	N/A	N/A	N/A	N/A	N/A	N/A	4	12.5	N/A	N/A	N/A	N/A	0.98066	18.7811	99.6663	48.8258	18.844	0
6	40	FVIIIdp	FVIII deficient Single Donor HRF	N/A	N/A	Standard	Standard	Soluble Old	8200	WT	100	N/A	N/A	N/A	N/A	N/A	N/A	N/A	N/A	N/A	N/A	N/A	N/A	N/A	N/A	4	12.5	N/A	N/A	N/A	N/A	1.06708	10.7722	98.2144	47.4192	10.968	0
6	41	FVIIIdp	FVIII deficient Single Donor HRF	N/A	N/A	Standard	Standard	Soluble Old	4700	WT	100	N/A	N/A	N/A	N/A	N/A	N/A	N/A	N/A	N/A	N/A	N/A	N/A	N/A	N/A	4	12.5	N/A	N/A	N/A	N/A	1.52819	10.1568	97.6055	43.4493	10.406	0
6	42	FVIIIdp	FVIII deficient Single Donor HRF	N/A	N/A	Standard	Standard	Soluble Old	2700	WT	100	N/A	N/A	N/A	N/A	N/A	N/A	N/A	N/A	N/A	N/A	N/A	N/A	N/A	N/A	4	12.5	N/A	N/A	N/A	N/A	2.06293	7.39944	92.4536	37.2601	8.00341	0
6	43	FVIIIdp	FVIII deficient Single Donor HRF	N/A	N/A	Standard	Standard	Soluble Old	1500	WT	100	N/A	N/A	N/A	N/A	N/A	N/A	N/A	N/A	N/A	N/A	N/A	N/A	N/A	N/A	4	12.5	N/A	N/A	N/A	N/A	2.42034	5.08675	90.2523	29.6018	5.63614	0
6	44	FVIIIdp	FVIII deficient Single Donor HRF	N/A	N/A	Standard	Standard	Soluble Old	900	WT	100	N/A	N/A	N/A	N/A	N/A	N/A	N/A	N/A	N/A	N/A	N/A	N/A	N/A	N/A	4	12.5	N/A	N/A	N/A	N/A	3.14813	4.4717	78.0282	20.9119	5.73088	0
6	45	FVIIIdp	FVIII deficient Single Donor HRF	N/A	N/A	Standard	Standard	Soluble Old	500	WT	100	N/A	N/A	N/A	N/A	N/A	N/A	N/A	N/A	N/A	N/A	N/A	N/A	N/A	N/A	4	12.5	N/A	N/A	N/A	N/A	3.72243	3.2136	68.8484	14.1601	4.66764	0
6	46	FVIIIdp	FVIII deficient Single Donor HRF	N/A	N/A	Standard	Standard	Soluble Old	300	WT	100	N/A	N/A	N/A	N/A	N/A	N/A	N/A	N/A	N/A	N/A	N/A	N/A	N/A	N/A	4	12.5	N/A	N/A	N/A	N/A	4.50503	2.46032	55.8281	9.40881	4.40696	0
6	47	FVIIIdp	FVIII deficient Single Donor HRF	N/A	N/A	Standard	Standard	Soluble Old	200	WT	100	N/A	N/A	N/A	N/A	N/A	N/A	N/A	N/A	N/A	N/A	N/A	N/A	N/A	N/A	4	12.5	N/A	N/A	N/A	N/A	5.54168	2.25695	45.1496	7.06442	4.99883	0
6	48	FVIIIdp	FVIII deficient Single Donor HRF	N/A	N/A	Standard	Standard	Soluble Old	100	WT	100	N/A	N/A	N/A	N/A	N/A	N/A	N/A	N/A	N/A	N/A	N/A	N/A	N/A	N/A	4	12.5	N/A	N/A	N/A	N/A	6.84714	1.48968	34.6584	4.65752	4.29818	0
6	49	FVIIIdp	FVIII deficient Single Donor HRF	N/A	N/A	Standard	Standard	Soluble Old	0	WT	100	N/A	N/A	N/A	N/A	N/A	N/A	N/A	N/A	N/A	N/A	N/A	N/A	N/A	N/A	4	12.5	N/A	N/A	N/A	N/A	17.1922	0.49896	10.257	1.06279	4.86458	0
6	50	FVIIIdp	FVIII deficient Single Donor HRF	N/A	N/A	Standard	Standard	Soluble Old	25000	WT	10	N/A	N/A	N/A	N/A	N/A	N/A	N/A	N/A	N/A	N/A	N/A	N/A	N/A	N/A	4	12.5	N/A	N/A	N/A	N/A	1.83167	8.35529	97.746	42.1052	8.54796	0
6	51	FVIIIdp	FVIII deficient Single Donor HRF	N/A	N/A	Standard	Standard	Soluble Old	14300	WT	10	N/A	N/A	N/A	N/A	N/A	N/A	N/A	N/A	N/A	N/A	N/A	N/A	N/A	N/A	4	12.5	N/A	N/A	N/A	N/A	2.27274	6.59018	86.5991	32.0712	7.60998	0
6	52	FVIIIdp	FVIII deficient Single Donor HRF	N/A	N/A	Standard	Standard	Soluble Old	8200	WT	10	N/A	N/A	N/A	N/A	N/A	N/A	N/A	N/A	N/A	N/A	N/A	N/A	N/A	N/A	4	12.5	N/A	N/A	N/A	N/A	2.62663	3.65602	82.1029	24.8193	4.45297	0
6	53	FVIIIdp	FVIII deficient Single Donor HRF	N/A	N/A	Standard	Standard	Soluble Old	4700	WT	10	N/A	N/A	N/A	N/A	N/A	N/A	N/A	N/A	N/A	N/A	N/A	N/A	N/A	N/A	4	12.5	N/A	N/A	N/A	N/A	3.44164	3.47643	73.251	17.9424	4.74592	0
6	54	FVIIIdp	FVIII deficient Single Donor HRF	N/A	N/A	Standard	Standard	Soluble Old	2700	WT	10	N/A	N/A	N/A	N/A	N/A	N/A	N/A	N/A	N/A	N/A	N/A	N/A	N/A	N/A	4	12.5	N/A	N/A	N/A	N/A	4.13872	2.51544	63.9307	12.691	3.93464	0
6	55	FVIIIdp	FVIII deficient Single Donor HRF	N/A	N/A	Standard	Standard	Soluble Old	1500	WT	10	N/A	N/A	N/A	N/A	N/A	N/A	N/A	N/A	N/A	N/A	N/A	N/A	N/A	N/A	4	12.5	N/A	N/A	N/A	N/A	5.17205	2.1237	51.4256	8.62735	4.12966	0
6	56	FVIIIdp	FVIII deficient Single Donor HRF	N/A	N/A	Standard	Standard	Soluble Old	900	WT	10	N/A	N/A	N/A	N/A	N/A	N/A	N/A	N/A	N/A	N/A	N/A	N/A	N/A	N/A	4	12.5	N/A	N/A	N/A	N/A	6.68608	1.66085	40.2787	5.68905	4.1234	0
6	57	FVIIIdp	FVIII deficient Single Donor HRF	N/A	N/A	Standard	Standard	Soluble Old	500	WT	10	N/A	N/A	N/A	N/A	N/A	N/A	N/A	N/A	N/A	N/A	N/A	N/A	N/A	N/A	4	12.5	N/A	N/A	N/A	N/A	8.34463	1.28977	31.0052	3.90731	4.15985	0
6	58	FVIIIdp	FVIII deficient Single Donor HRF	N/A	N/A	Standard	Standard	Soluble Old	300	WT	10	N/A	N/A	N/A	N/A	N/A	N/A	N/A	N/A	N/A	N/A	N/A	N/A	N/A	N/A	4	12.5	N/A	N/A	N/A	N/A	10.4696	0.88264	21.8723	2.34439	4.03543	0
6	59	FVIIIdp	FVIII deficient Single Donor HRF	N/A	N/A	Standard	Standard	Soluble Old	200	WT	10	N/A	N/A	N/A	N/A	N/A	N/A	N/A	N/A	N/A	N/A	N/A	N/A	N/A	N/A	4	12.5	N/A	N/A	N/A	N/A	13.39	0.91879	15.6431	1.87551	5.87345	0
6	60	FVIIIdp	FVIII deficient Single Donor HRF	N/A	N/A	Standard	Standard	Soluble Old	100	WT	10	N/A	N/A	N/A	N/A	N/A	N/A	N/A	N/A	N/A	N/A	N/A	N/A	N/A	N/A	4	12.5	N/A	N/A	N/A	N/A	17.0607	0.97625	11.0064	1.18782	8.86986	0
6	61	FVIIIdp	FVIII deficient Single Donor HRF	N/A	N/A	Standard	Standard	Soluble Old	25000	WT	1	N/A	N/A	N/A	N/A	N/A	N/A	N/A	N/A	N/A	N/A	N/A	N/A	N/A	N/A	4	12.5	N/A	N/A	N/A	N/A	4.11448	2.40685	61.7762	12.5034	3.89608	0
6	62	FVIIIdp	FVIII deficient Single Donor HRF	N/A	N/A	Standard	Standard	Soluble Old	14300	WT	1	N/A	N/A	N/A	N/A	N/A	N/A	N/A	N/A	N/A	N/A	N/A	N/A	N/A	N/A	4	12.5	N/A	N/A	N/A	N/A	5.20245	2.40516	49.1306	8.47106	4.89544	0
6	63	FVIIIdp	FVIII deficient Single Donor HRF	N/A	N/A	Standard	Standard	Soluble Old	8200	WT	1	N/A	N/A	N/A	N/A	N/A	N/A	N/A	N/A	N/A	N/A	N/A	N/A	N/A	N/A	4	12.5	N/A	N/A	N/A	N/A	6.22572	1.73618	42.2926	6.18918	4.10516	0
6	64	FVIIIdp	FVIII deficient Single Donor HRF	N/A	N/A	Standard	Standard	Soluble Old	4700	WT	1	N/A	N/A	N/A	N/A	N/A	N/A	N/A	N/A	N/A	N/A	N/A	N/A	N/A	N/A	4	12.5	N/A	N/A	N/A	N/A	8.004	1.47041	33.1596	4.25116	4.43434	0
6	65	FVIIIdp	FVIII deficient Single Donor HRF	N/A	N/A	Standard	Standard	Soluble Old	2700	WT	1	N/A	N/A	N/A	N/A	N/A	N/A	N/A	N/A	N/A	N/A	N/A	N/A	N/A	N/A	4	12.5	N/A	N/A	N/A	N/A	10.5438	1.21207	23.4178	2.68823	5.17584	0
6	66	FVIIIdp	FVIII deficient Single Donor HRF	N/A	N/A	Standard	Standard	Soluble Old	1500	WT	1	N/A	N/A	N/A	N/A	N/A	N/A	N/A	N/A	N/A	N/A	N/A	N/A	N/A	N/A	4	12.5	N/A	N/A	N/A	N/A	13.2095	1.06569	17.0013	2.12558	6.26827	0
6	67	FVIIIdp	FVIII deficient Single Donor HRF	N/A	N/A	Standard	Standard	Soluble Old	900	WT	1	N/A	N/A	N/A	N/A	N/A	N/A	N/A	N/A	N/A	N/A	N/A	N/A	N/A	N/A	4	12.5	N/A	N/A	N/A	N/A	17.9208	0.50398	10.1633	1.12531	4.9588	0
6	68	FVIIIdp	FVIII deficient Single Donor HRF	N/A	N/A	Standard	Standard	Soluble Old	500	WT	1	N/A	N/A	N/A	N/A	N/A	N/A	N/A	N/A	N/A	N/A	N/A	N/A	N/A	N/A	4	12.5	N/A	N/A	N/A	N/A	24.1584	0.6014	6.51016	0.87524	9.23787	0
6	69	FVIIIdp	FVIII deficient Single Donor HRF	N/A	N/A	Standard	Standard	Soluble Old	300	WT	1	N/A	N/A	N/A	N/A	N/A	N/A	N/A	N/A	N/A	N/A	N/A	N/A	N/A	N/A	4	12.5	N/A	N/A	N/A	N/A	32.5298	0.1996	4.21521	0.65643	4.73523	0
6	70	FVIIIdp	FVIII deficient Single Donor HRF	N/A	N/A	Standard	Standard	Soluble Old	200	WT	1	N/A	N/A	N/A	N/A	N/A	N/A	N/A	N/A	N/A	N/A	N/A	N/A	N/A	N/A	4	12.5	N/A	N/A	N/A	N/A	50.4075	0.19142	2.24811	0.40636	8.51471	0
6	71	FVIIIdp	FVIII deficient Single Donor HRF	N/A	N/A	Standard	Standard	Soluble Old	25000	N/A	N/A	N/A	N/A	N/A	N/A	N/A	N/A	N/A	N/A	N/A	N/A	N/A	N/A	N/A	N/A	4	12.5	N/A	N/A	N/A	N/A	30.1793	0.32079	5.10509	0.56265	6.28373	-1
6	72	FVIIIdp	FVIII deficient Single Donor HRF	N/A	N/A	Standard	Standard	Soluble Old	14300	N/A	N/A	N/A	N/A	N/A	N/A	N/A	N/A	N/A	N/A	N/A	N/A	N/A	N/A	N/A	N/A	4	12.5	N/A	N/A	N/A	N/A	42.8643	0.31125	3.51267	0.62517	8.86078	-1
7	1	FVIIIdp	FVIII deficient Single Donor HRF	N/A	N/A	Standard	Standard	Soluble	25000	WT	1600	N/A	N/A	N/A	N/A	N/A	N/A	N/A	N/A	N/A	N/A	N/A	N/A	N/A	N/A	4	12.5	N/A	N/A	N/A	N/A	1.18601	94.3529	115.612	14.1851	81.612	1
7	2	FVIIIdp	FVIII deficient Single Donor HRF	N/A	N/A	Standard	Standard	Soluble	25000	WT	533.333	N/A	N/A	N/A	N/A	N/A	N/A	N/A	N/A	N/A	N/A	N/A	N/A	N/A	N/A	4	12.5	N/A	N/A	N/A	N/A	0.90181	75.9506	118.374	28.3076	64.1614	1
7	3	FVIIIdp	FVIII deficient Single Donor HRF	N/A	N/A	Standard	Standard	Soluble	25000	WT	177.778	N/A	N/A	N/A	N/A	N/A	N/A	N/A	N/A	N/A	N/A	N/A	N/A	N/A	N/A	4	12.5	N/A	N/A	N/A	N/A	0.88717	59.749	126.428	44.4923	47.2593	0
7	4	FVIIIdp	FVIII deficient Single Donor HRF	N/A	N/A	Standard	Standard	Soluble	25000	WT	59.2593	N/A	N/A	N/A	N/A	N/A	N/A	N/A	N/A	N/A	N/A	N/A	N/A	N/A	N/A	4	12.5	N/A	N/A	N/A	N/A	0.93436	28.3761	123.853	62.208	22.9111	0
7	5	FVIIIdp	FVIII deficient Single Donor HRF	N/A	N/A	Standard	Standard	Soluble	25000	WT	19.7531	N/A	N/A	N/A	N/A	N/A	N/A	N/A	N/A	N/A	N/A	N/A	N/A	N/A	N/A	4	12.5	N/A	N/A	N/A	N/A	1.67384	16.6286	119.919	57.5213	13.8665	0
7	6	FVIIIdp	FVIII deficient Single Donor HRF	N/A	N/A	Standard	Standard	Soluble	25000	WT	6.58436	N/A	N/A	N/A	N/A	N/A	N/A	N/A	N/A	N/A	N/A	N/A	N/A	N/A	N/A	4	12.5	N/A	N/A	N/A	N/A	2.35921	10.4198	104.42	42.2115	9.97868	0
7	7	FVIIIdp	FVIII deficient Single Donor HRF	N/A	N/A	Standard	Standard	Soluble	25000	WT	2.19479	N/A	N/A	N/A	N/A	N/A	N/A	N/A	N/A	N/A	N/A	N/A	N/A	N/A	N/A	4	12.5	N/A	N/A	N/A	N/A	3.36458	5.26602	86.9077	23.8084	6.05933	0
7	8	FVIIIdp	FVIII deficient Single Donor HRF	N/A	N/A	Standard	Standard	Soluble	25000	WT	0.7316	N/A	N/A	N/A	N/A	N/A	N/A	N/A	N/A	N/A	N/A	N/A	N/A	N/A	N/A	4	12.5	N/A	N/A	N/A	N/A	4.34736	3.31363	67.4284	13.3102	4.9143	0
7	9	FVIIIdp	FVIII deficient Single Donor HRF	N/A	N/A	Standard	Standard	Soluble	25000	WT	0.24387	N/A	N/A	N/A	N/A	N/A	N/A	N/A	N/A	N/A	N/A	N/A	N/A	N/A	N/A	4	12.5	N/A	N/A	N/A	N/A	5.83354	1.7685	48.3237	7.77991	3.6597	0
7	10	FVIIIdp	FVIII deficient Single Donor HRF	N/A	N/A	Standard	Standard	Soluble	25000	WT	0.08129	N/A	N/A	N/A	N/A	N/A	N/A	N/A	N/A	N/A	N/A	N/A	N/A	N/A	N/A	4	12.5	N/A	N/A	N/A	N/A	6.62789	1.94691	40.9721	5.65527	4.7518	0
7	11	FVIIIdp	FVIII deficient Single Donor HRF	N/A	N/A	Standard	Standard	Soluble	25000	WT	0.0271	N/A	N/A	N/A	N/A	N/A	N/A	N/A	N/A	N/A	N/A	N/A	N/A	N/A	N/A	4	12.5	N/A	N/A	N/A	N/A	7.27792	1.60459	35.3999	4.84291	4.53275	0
7	12	FVIIIdp	FVIII deficient Single Donor HRF	N/A	N/A	Standard	Standard	Soluble	25000	N/A	N/A	N/A	N/A	N/A	N/A	N/A	N/A	N/A	N/A	N/A	N/A	N/A	N/A	N/A	N/A	4	12.5	N/A	N/A	N/A	N/A	42.8373	0.49167	3.98015	0.59365	12.353	-1
7	13	FVIIIdp	FVIII deficient Single Donor HRF	N/A	N/A	Standard	Standard	Full Length	0.5	WT	1600	N/A	N/A	N/A	N/A	N/A	N/A	N/A	N/A	N/A	N/A	N/A	N/A	N/A	N/A	4	12.5	N/A	N/A	N/A	N/A	2.38034	3.73161	45.4673	7.12377	8.20724	1
7	14	FVIIIdp	FVIII deficient Single Donor HRF	N/A	N/A	Standard	Standard	Full Length	0.5	WT	533.333	N/A	N/A	N/A	N/A	N/A	N/A	N/A	N/A	N/A	N/A	N/A	N/A	N/A	N/A	4	12.5	N/A	N/A	N/A	N/A	5.04923	2.49428	31.607	3.93682	7.89153	1
7	15	FVIIIdp	FVIII deficient Single Donor HRF	N/A	N/A	Standard	Standard	Full Length	0.5	WT	177.778	N/A	N/A	N/A	N/A	N/A	N/A	N/A	N/A	N/A	N/A	N/A	N/A	N/A	N/A	4	12.5	N/A	N/A	N/A	N/A	5.49855	2.56557	28.1888	3.59313	9.10138	0
7	16	FVIIIdp	FVIII deficient Single Donor HRF	N/A	N/A	Standard	Standard	Full Length	0.5	WT	59.2593	N/A	N/A	N/A	N/A	N/A	N/A	N/A	N/A	N/A	N/A	N/A	N/A	N/A	N/A	4	12.5	N/A	N/A	N/A	N/A	5.20429	2.38064	27.6269	3.59313	8.61711	0
7	17	FVIIIdp	FVIII deficient Single Donor HRF	N/A	N/A	Standard	Standard	Full Length	0.5	WT	19.7531	N/A	N/A	N/A	N/A	N/A	N/A	N/A	N/A	N/A	N/A	N/A	N/A	N/A	N/A	4	12.5	N/A	N/A	N/A	N/A	4.89231	2.79095	29.6872	4.0618	9.40119	0
7	18	FVIIIdp	FVIII deficient Single Donor HRF	N/A	N/A	Standard	Standard	Full Length	0.5	WT	6.58436	N/A	N/A	N/A	N/A	N/A	N/A	N/A	N/A	N/A	N/A	N/A	N/A	N/A	N/A	4	12.5	N/A	N/A	N/A	N/A	4.43769	1.81153	29.6872	3.99931	6.10206	0
7	19	FVIIIdp	FVIII deficient Single Donor HRF	N/A	N/A	Standard	Standard	Full Length	0.5	WT	2.19479	N/A	N/A	N/A	N/A	N/A	N/A	N/A	N/A	N/A	N/A	N/A	N/A	N/A	N/A	4	12.5	N/A	N/A	N/A	N/A	4.94592	1.97268	27.861	3.7806	7.08043	0
7	20	FVIIIdp	FVIII deficient Single Donor HRF	N/A	N/A	Standard	Standard	Full Length	0.5	WT	0.7316	N/A	N/A	N/A	N/A	N/A	N/A	N/A	N/A	N/A	N/A	N/A	N/A	N/A	N/A	4	12.5	N/A	N/A	N/A	N/A	5.89064	2.09094	24.8174	3.28068	8.42531	0
7	21	FVIIIdp	FVIII deficient Single Donor HRF	N/A	N/A	Standard	Standard	Full Length	0.5	WT	0.24387	N/A	N/A	N/A	N/A	N/A	N/A	N/A	N/A	N/A	N/A	N/A	N/A	N/A	N/A	4	12.5	N/A	N/A	N/A	N/A	6.5101	1.47665	21.6333	2.46832	6.82583	0
7	22	FVIIIdp	FVIII deficient Single Donor HRF	N/A	N/A	Standard	Standard	Full Length	0.5	WT	0.08129	N/A	N/A	N/A	N/A	N/A	N/A	N/A	N/A	N/A	N/A	N/A	N/A	N/A	N/A	4	12.5	N/A	N/A	N/A	N/A	7.3254	1.84952	19.4793	2.37459	9.4948	0
7	23	FVIIIdp	FVIII deficient Single Donor HRF	N/A	N/A	Standard	Standard	Full Length	0.5	WT	0.0271	N/A	N/A	N/A	N/A	N/A	N/A	N/A	N/A	N/A	N/A	N/A	N/A	N/A	N/A	4	12.5	N/A	N/A	N/A	N/A	7.64487	1.81538	18.3555	2.21837	9.89011	0
7	24	FVIIIdp	FVIII deficient Single Donor HRF	N/A	N/A	Standard	Standard	Full Length	0.5	N/A	N/A	N/A	N/A	N/A	N/A	N/A	N/A	N/A	N/A	N/A	N/A	N/A	N/A	N/A	N/A	4	12.5	N/A	N/A	N/A	N/A	13.1251	0.92657	8.75632	1.99965	10.5817	-1
7	25	FVIIIdp	FVIII deficient Single Donor HRF	N/A	N/A	Standard	Standard	Full Length	0.5	WT	1600	N/A	N/A	N/A	N/A	N/A	N/A	N/A	N/A	N/A	N/A	N/A	N/A	N/A	N/A	0	12.5	N/A	N/A	N/A	N/A	7.51975	1.91458	16.9039	1.96841	11.3263	0
7	26	FVIIIdp	FVIII deficient Single Donor HRF	N/A	N/A	Standard	Standard	Full Length	0.5	WT	533.333	N/A	N/A	N/A	N/A	N/A	N/A	N/A	N/A	N/A	N/A	N/A	N/A	N/A	N/A	0	12.5	N/A	N/A	N/A	N/A	9.51053	1.46432	9.8333	1.12481	14.8914	0
7	27	FVIIIdp	FVIII deficient Single Donor HRF	N/A	N/A	Standard	Standard	Full Length	0.5	WT	177.778	N/A	N/A	N/A	N/A	N/A	N/A	N/A	N/A	N/A	N/A	N/A	N/A	N/A	N/A	0	12.5	N/A	N/A	N/A	N/A	10.0277	1.1776	7.53886	0.74987	15.6204	-1
7	28	FVIIIdp	FVIII deficient Single Donor HRF	N/A	N/A	Standard	Standard	Full Length	0.5	WT	59.2593	N/A	N/A	N/A	N/A	N/A	N/A	N/A	N/A	N/A	N/A	N/A	N/A	N/A	N/A	0	12.5	N/A	N/A	N/A	N/A	9.16425	1.03899	6.60236	0.96858	15.7366	-1
7	29	FVIIIdp	FVIII deficient Single Donor HRF	N/A	N/A	Standard	Standard	Full Length	0.5	WT	19.7531	N/A	N/A	N/A	N/A	N/A	N/A	N/A	N/A	N/A	N/A	N/A	N/A	N/A	N/A	0	12.5	N/A	N/A	N/A	N/A	7.90221	1.16052	6.97696	0.99983	16.6336	-1
7	30	FVIIIdp	FVIII deficient Single Donor HRF	N/A	N/A	Standard	Standard	Full Length	0.5	WT	6.58436	N/A	N/A	N/A	N/A	N/A	N/A	N/A	N/A	N/A	N/A	N/A	N/A	N/A	N/A	0	12.5	N/A	N/A	N/A	N/A	8.48756	1.16563	7.11744	1.12481	16.3771	-1
7	31	FVIIIdp	FVIII deficient Single Donor HRF	N/A	N/A	Standard	Standard	Full Length	0.5	WT	2.19479	N/A	N/A	N/A	N/A	N/A	N/A	N/A	N/A	N/A	N/A	N/A	N/A	N/A	N/A	0	12.5	N/A	N/A	N/A	N/A	8.66167	1.08459	7.07061	1.21854	15.3394	-1
7	32	FVIIIdp	FVIII deficient Single Donor HRF	N/A	N/A	Standard	Standard	Full Length	0.5	WT	0.7316	N/A	N/A	N/A	N/A	N/A	N/A	N/A	N/A	N/A	N/A	N/A	N/A	N/A	N/A	0	12.5	N/A	N/A	N/A	N/A	9.77084	1.1347	6.36823	0.8436	17.8181	-1
7	33	FVIIIdp	FVIII deficient Single Donor HRF	N/A	N/A	Standard	Standard	Full Length	0.5	WT	0.24387	N/A	N/A	N/A	N/A	N/A	N/A	N/A	N/A	N/A	N/A	N/A	N/A	N/A	N/A	0	12.5	N/A	N/A	N/A	N/A	10.8109	0.79045	5.66586	0.90609	13.9511	-1
7	34	FVIIIdp	FVIII deficient Single Donor HRF	N/A	N/A	Standard	Standard	Full Length	0.5	WT	0.0271	N/A	N/A	N/A	N/A	N/A	N/A	N/A	N/A	N/A	N/A	N/A	N/A	N/A	N/A	0	12.5	N/A	N/A	N/A	N/A	11.2417	0.85904	5.1976	0.68738	16.5276	-1
7	35	FVIIIdp	FVIII deficient Single Donor HRF	N/A	N/A	Standard	Standard	N/A	0	N/A	N/A	N/A	N/A	N/A	N/A	N/A	N/A	N/A	N/A	N/A	N/A	N/A	N/A	N/A	N/A	4	12.5	N/A	N/A	N/A	N/A	17.8878	1.17164	4.54205	0.62489	25.7954	-1
7	36	FVIIIdp	FVIII deficient Single Donor HRF	N/A	N/A	Standard	Standard	N/A	0	WT	1600	N/A	N/A	N/A	N/A	N/A	N/A	N/A	N/A	N/A	N/A	N/A	N/A	N/A	N/A	4	12.5	N/A	N/A	N/A	N/A	4.6467	2.68562	40.5038	5.71776	6.63053	1
7	37	FVIIIdp	FVIII deficient Single Donor HRF	N/A	N/A	Standard	Standard	N/A	0	WT	533.333	N/A	N/A	N/A	N/A	N/A	N/A	N/A	N/A	N/A	N/A	N/A	N/A	N/A	N/A	4	12.5	N/A	N/A	N/A	N/A	9.42445	1.44776	21.2118	2.3121	6.82524	1
7	38	FVIIIdp	FVIII deficient Single Donor HRF	N/A	N/A	Standard	Standard	N/A	0	WT	177.778	N/A	N/A	N/A	N/A	N/A	N/A	N/A	N/A	N/A	N/A	N/A	N/A	N/A	N/A	4	12.5	N/A	N/A	N/A	N/A	16.3863	1.0303	11.8936	1.24978	8.66263	0
7	39	FVIIIdp	FVIII deficient Single Donor HRF	N/A	N/A	Standard	Standard	N/A	0	WT	59.2593	N/A	N/A	N/A	N/A	N/A	N/A	N/A	N/A	N/A	N/A	N/A	N/A	N/A	N/A	4	12.5	N/A	N/A	N/A	N/A	28.0517	0.51166	6.60236	0.74987	7.74965	0
7	40	FVIIIdp	FVIII deficient Single Donor HRF	N/A	N/A	Standard	Standard	N/A	0	WT	19.7531	N/A	N/A	N/A	N/A	N/A	N/A	N/A	N/A	N/A	N/A	N/A	N/A	N/A	N/A	4	12.5	N/A	N/A	N/A	N/A	45.646	0.25802	3.46507	0.59365	7.44631	0
7	41	FVIIIdp	FVIII deficient Single Donor HRF	N/A	N/A	Standard	Standard	Soluble	25000	WT	1600	N/A	N/A	N/A	N/A	N/A	N/A	N/A	N/A	N/A	N/A	N/A	N/A	N/A	N/A	4	12.5	N/A	N/A	N/A	N/A	1.13129	106.527	119.732	8.81098	88.9715	1
7	42	FVIIIdp	FVIII deficient Single Donor HRF	N/A	N/A	Standard	Standard	Soluble	25000	WT	533.333	N/A	N/A	N/A	N/A	N/A	N/A	N/A	N/A	N/A	N/A	N/A	N/A	N/A	N/A	4	12.5	N/A	N/A	N/A	N/A	0.92047	75.1077	111.116	24.0271	67.5938	1
7	43	FVIIIdp	FVIII deficient Single Donor HRF	N/A	N/A	Standard	Standard	Soluble	25000	WT	177.778	N/A	N/A	N/A	N/A	N/A	N/A	N/A	N/A	N/A	N/A	N/A	N/A	N/A	N/A	4	12.5	N/A	N/A	N/A	N/A	0.92007	60.9665	111.678	33.8379	54.5912	0
7	44	FVIIIdp	FVIII deficient Single Donor HRF	N/A	N/A	Standard	Standard	Soluble	25000	WT	59.2593	N/A	N/A	N/A	N/A	N/A	N/A	N/A	N/A	N/A	N/A	N/A	N/A	N/A	N/A	4	12.5	N/A	N/A	N/A	N/A	0.89487	40.6443	114.347	49.179	35.5446	0
7	45	FVIIIdp	FVIII deficient Single Donor HRF	N/A	N/A	Standard	Standard	Soluble	25000	WT	19.7531	N/A	N/A	N/A	N/A	N/A	N/A	N/A	N/A	N/A	N/A	N/A	N/A	N/A	N/A	4	12.5	N/A	N/A	N/A	N/A	1.58455	16.2209	103.812	47.0231	15.6254	0
7	46	FVIIIdp	FVIII deficient Single Donor HRF	N/A	N/A	Standard	Standard	Soluble	25000	WT	6.58436	N/A	N/A	N/A	N/A	N/A	N/A	N/A	N/A	N/A	N/A	N/A	N/A	N/A	N/A	4	12.5	N/A	N/A	N/A	N/A	2.19431	6.87201	97.8648	37.0249	7.02194	0
7	47	FVIIIdp	FVIII deficient Single Donor HRF	N/A	N/A	Standard	Standard	Soluble	25000	WT	2.19479	N/A	N/A	N/A	N/A	N/A	N/A	N/A	N/A	N/A	N/A	N/A	N/A	N/A	N/A	4	12.5	N/A	N/A	N/A	N/A	3.23583	4.54463	78.245	20.1215	5.80821	0
7	48	FVIIIdp	FVIII deficient Single Donor HRF	N/A	N/A	Standard	Standard	Soluble	25000	WT	0.7316	N/A	N/A	N/A	N/A	N/A	N/A	N/A	N/A	N/A	N/A	N/A	N/A	N/A	N/A	4	12.5	N/A	N/A	N/A	N/A	4.36292	2.78117	63.9165	12.1854	4.35126	0
7	49	FVIIIdp	FVIII deficient Single Donor HRF	N/A	N/A	Standard	Standard	Soluble	25000	WT	0.24387	N/A	N/A	N/A	N/A	N/A	N/A	N/A	N/A	N/A	N/A	N/A	N/A	N/A	N/A	4	12.5	N/A	N/A	N/A	N/A	5.75967	1.3532	44.5308	6.56137	3.03879	0
7	50	FVIIIdp	FVIII deficient Single Donor HRF	N/A	N/A	Standard	Standard	Soluble	25000	WT	0.08129	N/A	N/A	N/A	N/A	N/A	N/A	N/A	N/A	N/A	N/A	N/A	N/A	N/A	N/A	4	12.5	N/A	N/A	N/A	N/A	6.4021	1.5758	40.6443	5.99896	3.87705	0
7	51	FVIIIdp	FVIII deficient Single Donor HRF	N/A	N/A	Standard	Standard	Soluble	25000	WT	0.0271	N/A	N/A	N/A	N/A	N/A	N/A	N/A	N/A	N/A	N/A	N/A	N/A	N/A	N/A	4	12.5	N/A	N/A	N/A	N/A	7.376	2.13429	34.2293	4.99914	6.23528	0
7	52	FVIIIdp	FVIII deficient Single Donor HRF	N/A	N/A	Standard	Standard	Soluble	25000	N/A	N/A	N/A	N/A	N/A	N/A	N/A	N/A	N/A	N/A	N/A	N/A	N/A	N/A	N/A	N/A	4	12.5	N/A	N/A	N/A	N/A	30.0731	0.61777	5.85316	0.53116	10.5545	-1
7	53	FVIIIdp	FVIII deficient Single Donor HRF	N/A	N/A	Standard	Standard	Full Length	0.5	WT	1600	N/A	N/A	N/A	N/A	N/A	N/A	N/A	N/A	N/A	N/A	N/A	N/A	N/A	N/A	4	12.5	N/A	N/A	N/A	N/A	2.4371	3.73603	47.5276	7.40497	7.86075	1
7	54	FVIIIdp	FVIII deficient Single Donor HRF	N/A	N/A	Standard	Standard	Full Length	0.5	WT	533.333	N/A	N/A	N/A	N/A	N/A	N/A	N/A	N/A	N/A	N/A	N/A	N/A	N/A	N/A	4	12.5	N/A	N/A	N/A	N/A	4.68787	2.68919	33.8078	4.43673	7.95434	1
7	55	FVIIIdp	FVIII deficient Single Donor HRF	N/A	N/A	Standard	Standard	Full Length	0.5	WT	177.778	N/A	N/A	N/A	N/A	N/A	N/A	N/A	N/A	N/A	N/A	N/A	N/A	N/A	N/A	4	12.5	N/A	N/A	N/A	N/A	4.5713	1.99306	30.6705	4.21802	6.49829	0
7	56	FVIIIdp	FVIII deficient Single Donor HRF	N/A	N/A	Standard	Standard	Full Length	0.5	WT	59.2593	N/A	N/A	N/A	N/A	N/A	N/A	N/A	N/A	N/A	N/A	N/A	N/A	N/A	N/A	4	12.5	N/A	N/A	N/A	N/A	4.3725	2.28119	32.6372	4.343	6.98954	0
7	57	FVIIIdp	FVIII deficient Single Donor HRF	N/A	N/A	Standard	Standard	Full Length	0.5	WT	19.7531	N/A	N/A	N/A	N/A	N/A	N/A	N/A	N/A	N/A	N/A	N/A	N/A	N/A	N/A	4	12.5	N/A	N/A	N/A	N/A	4.20279	2.02214	34.8848	5.43656	5.79662	0
7	58	FVIIIdp	FVIII deficient Single Donor HRF	N/A	N/A	Standard	Standard	Full Length	0.5	WT	6.58436	N/A	N/A	N/A	N/A	N/A	N/A	N/A	N/A	N/A	N/A	N/A	N/A	N/A	N/A	4	12.5	N/A	N/A	N/A	N/A	4.01564	2.24648	35.8213	5.31158	6.27135	0
7	59	FVIIIdp	FVIII deficient Single Donor HRF	N/A	N/A	Standard	Standard	Full Length	0.5	WT	2.19479	N/A	N/A	N/A	N/A	N/A	N/A	N/A	N/A	N/A	N/A	N/A	N/A	N/A	N/A	4	12.5	N/A	N/A	N/A	N/A	4.5663	2.2705	33.5737	4.68669	6.76273	0
7	60	FVIIIdp	FVIII deficient Single Donor HRF	N/A	N/A	Standard	Standard	Full Length	0.5	WT	0.7316	N/A	N/A	N/A	N/A	N/A	N/A	N/A	N/A	N/A	N/A	N/A	N/A	N/A	N/A	4	12.5	N/A	N/A	N/A	N/A	5.19403	2.21248	30.6705	4.21802	7.2137	0
7	61	FVIIIdp	FVIII deficient Single Donor HRF	N/A	N/A	Standard	Standard	Full Length	0.5	WT	0.24387	N/A	N/A	N/A	N/A	N/A	N/A	N/A	N/A	N/A	N/A	N/A	N/A	N/A	N/A	4	12.5	N/A	N/A	N/A	N/A	5.69443	1.58799	25.0515	3.31193	6.3389	0
7	62	FVIIIdp	FVIII deficient Single Donor HRF	N/A	N/A	Standard	Standard	Full Length	0.5	WT	0.08129	N/A	N/A	N/A	N/A	N/A	N/A	N/A	N/A	N/A	N/A	N/A	N/A	N/A	N/A	4	12.5	N/A	N/A	N/A	N/A	6.31648	1.92241	23.7872	3.53064	8.08169	0
7	63	FVIIIdp	FVIII deficient Single Donor HRF	N/A	N/A	Standard	Standard	Full Length	0.5	WT	0.0271	N/A	N/A	N/A	N/A	N/A	N/A	N/A	N/A	N/A	N/A	N/A	N/A	N/A	N/A	4	12.5	N/A	N/A	N/A	N/A	6.74739	2.11155	22.9444	2.81201	9.20291	0
7	64	FVIIIdp	FVIII deficient Single Donor HRF	N/A	N/A	Standard	Standard	Full Length	0.5	N/A	N/A	N/A	N/A	N/A	N/A	N/A	N/A	N/A	N/A	N/A	N/A	N/A	N/A	N/A	N/A	4	12.5	N/A	N/A	N/A	N/A	11.6423	1.57374	12.7833	1.56223	12.3109	-1
7	65	FVIIIdp	FVIII deficient Single Donor HRF	N/A	N/A	Standard	Standard	Full Length	0.5	WT	1600	N/A	N/A	N/A	N/A	N/A	N/A	N/A	N/A	N/A	N/A	N/A	N/A	N/A	N/A	0	12.5	N/A	N/A	N/A	N/A	3.34842	2.07021	17.9809	2.43708	11.5134	0
7	66	FVIIIdp	FVIII deficient Single Donor HRF	N/A	N/A	Standard	Standard	Full Length	0.5	WT	533.333	N/A	N/A	N/A	N/A	N/A	N/A	N/A	N/A	N/A	N/A	N/A	N/A	N/A	N/A	0	12.5	N/A	N/A	N/A	N/A	8.79953	1.75385	10.9103	1.18729	16.0752	0
7	67	FVIIIdp	FVIII deficient Single Donor HRF	N/A	N/A	Standard	Standard	Full Length	0.5	WT	177.778	N/A	N/A	N/A	N/A	N/A	N/A	N/A	N/A	N/A	N/A	N/A	N/A	N/A	N/A	0	12.5	N/A	N/A	N/A	N/A	8.02109	1.14982	8.8968	0.96858	12.924	-1
7	68	FVIIIdp	FVIII deficient Single Donor HRF	N/A	N/A	Standard	Standard	Full Length	0.5	WT	59.2593	N/A	N/A	N/A	N/A	N/A	N/A	N/A	N/A	N/A	N/A	N/A	N/A	N/A	N/A	0	12.5	N/A	N/A	N/A	N/A	7.59496	1.19079	8.24124	1.06232	14.4492	-1
7	69	FVIIIdp	FVIII deficient Single Donor HRF	N/A	N/A	Standard	Standard	Full Length	0.5	WT	19.7531	N/A	N/A	N/A	N/A	N/A	N/A	N/A	N/A	N/A	N/A	N/A	N/A	N/A	N/A	0	12.5	N/A	N/A	N/A	N/A	7.28408	1.24751	8.80315	1.15605	14.1712	-1
7	70	FVIIIdp	FVIII deficient Single Donor HRF	N/A	N/A	Standard	Standard	Full Length	0.5	WT	6.58436	N/A	N/A	N/A	N/A	N/A	N/A	N/A	N/A	N/A	N/A	N/A	N/A	N/A	N/A	0	12.5	N/A	N/A	N/A	N/A	7.39664	1.44378	8.8968	1.31227	16.2281	-1
7	71	FVIIIdp	FVIII deficient Single Donor HRF	N/A	N/A	Standard	Standard	Full Length	0.5	WT	2.19479	N/A	N/A	N/A	N/A	N/A	N/A	N/A	N/A	N/A	N/A	N/A	N/A	N/A	N/A	0	12.5	N/A	N/A	N/A	N/A	7.94961	1.17921	8.38172	1.24978	14.0688	-1
7	72	FVIIIdp	FVIII deficient Single Donor HRF	N/A	N/A	Standard	Standard	Full Length	0.5	WT	0.7316	N/A	N/A	N/A	N/A	N/A	N/A	N/A	N/A	N/A	N/A	N/A	N/A	N/A	N/A	0	12.5	N/A	N/A	N/A	N/A	9.14214	1.38909	7.86664	1.24978	17.658	-1
7	73	FVIIIdp	FVIII deficient Single Donor HRF	N/A	N/A	Standard	Standard	Full Length	0.5	WT	0.24387	N/A	N/A	N/A	N/A	N/A	N/A	N/A	N/A	N/A	N/A	N/A	N/A	N/A	N/A	0	12.5	N/A	N/A	N/A	N/A	10.0563	1.54695	6.78966	1.06232	22.7839	-1
7	74	FVIIIdp	FVIII deficient Single Donor HRF	N/A	N/A	Standard	Standard	Full Length	0.5	WT	0.0271	N/A	N/A	N/A	N/A	N/A	N/A	N/A	N/A	N/A	N/A	N/A	N/A	N/A	N/A	0	12.5	N/A	N/A	N/A	N/A	10.7272	1.39451	6.55553	1.06232	21.2723	-1
7	75	FVIIIdp	FVIII deficient Single Donor HRF	N/A	N/A	Standard	Standard	N/A	0	N/A	N/A	N/A	N/A	N/A	N/A	N/A	N/A	N/A	N/A	N/A	N/A	N/A	N/A	N/A	N/A	0	12.5	N/A	N/A	N/A	N/A	15.2671	1.1408	5.71268	0.8436	19.9696	-2
7	76	FVIIIdp	FVIII deficient Single Donor HRF	N/A	N/A	Standard	Standard	N/A	0	WT	1600	N/A	N/A	N/A	N/A	N/A	N/A	N/A	N/A	N/A	N/A	N/A	N/A	N/A	N/A	4	12.5	N/A	N/A	N/A	N/A	4.49008	2.87125	43.0792	5.93647	6.66504	1
7	77	FVIIIdp	FVIII deficient Single Donor HRF	N/A	N/A	Standard	Standard	N/A	0	WT	533.333	N/A	N/A	N/A	N/A	N/A	N/A	N/A	N/A	N/A	N/A	N/A	N/A	N/A	N/A	4	12.5	N/A	N/A	N/A	N/A	9.28679	1.30606	21.9142	2.3121	5.95987	1
7	78	FVIIIdp	FVIII deficient Single Donor HRF	N/A	N/A	Standard	Standard	N/A	0	WT	177.778	N/A	N/A	N/A	N/A	N/A	N/A	N/A	N/A	N/A	N/A	N/A	N/A	N/A	N/A	4	12.5	N/A	N/A	N/A	N/A	17.216	0.96892	11.6595	1.18729	8.31014	0
7	79	FVIIIdp	FVIII deficient Single Donor HRF	N/A	N/A	Standard	Standard	N/A	0	WT	59.2593	N/A	N/A	N/A	N/A	N/A	N/A	N/A	N/A	N/A	N/A	N/A	N/A	N/A	N/A	4	12.5	N/A	N/A	N/A	N/A	27.4514	0.5197	6.93014	0.78112	7.49913	0
7	80	FVIIIdp	FVIII deficient Single Donor HRF	N/A	N/A	Standard	Standard	N/A	0	WT	19.7531	N/A	N/A	N/A	N/A	N/A	N/A	N/A	N/A	N/A	N/A	N/A	N/A	N/A	N/A	4	12.5	N/A	N/A	N/A	N/A	46.1189	0.3746	3.51189	0.53116	10.6666	0
8	1	FVIIIdp	FVIII deficient Single Donor HRF	N/A	N/A	Standard	Standard	Full Length	0.5	Mut	1601.5	N/A	N/A	N/A	N/A	N/A	N/A	N/A	N/A	N/A	N/A	N/A	N/A	N/A	N/A	4	12.5	N/A	N/A	N/A	N/A	2.47463	18.7714	76.1847	18.778	24.6394	2
8	2	FVIIIdp	FVIII deficient Single Donor HRF	N/A	N/A	Standard	Standard	Full Length	0.5	Mut	533.833	N/A	N/A	N/A	N/A	N/A	N/A	N/A	N/A	N/A	N/A	N/A	N/A	N/A	N/A	4	12.5	N/A	N/A	N/A	N/A	4.08227	5.67637	51.3673	8.90471	11.0505	2
8	3	FVIIIdp	FVIII deficient Single Donor HRF	N/A	N/A	Standard	Standard	Full Length	0.5	Mut	177.944	N/A	N/A	N/A	N/A	N/A	N/A	N/A	N/A	N/A	N/A	N/A	N/A	N/A	N/A	4	12.5	N/A	N/A	N/A	N/A	6.47208	2.55563	35.3531	4.87416	7.22888	0
8	4	FVIIIdp	FVIII deficient Single Donor HRF	N/A	N/A	Standard	Standard	Full Length	0.5	Mut	59.3148	N/A	N/A	N/A	N/A	N/A	N/A	N/A	N/A	N/A	N/A	N/A	N/A	N/A	N/A	4	12.5	N/A	N/A	N/A	N/A	8.96214	1.7921	24.4428	3.28068	7.33182	0
8	5	FVIIIdp	FVIII deficient Single Donor HRF	N/A	N/A	Standard	Standard	Full Length	0.5	Mut	19.7716	N/A	N/A	N/A	N/A	N/A	N/A	N/A	N/A	N/A	N/A	N/A	N/A	N/A	N/A	4	12.5	N/A	N/A	N/A	N/A	9.92582	1.50334	18.5428	2.43708	8.10741	0
8	6	FVIIIdp	FVIII deficient Single Donor HRF	N/A	N/A	Standard	Standard	Full Length	0.5	Mut	6.59053	N/A	N/A	N/A	N/A	N/A	N/A	N/A	N/A	N/A	N/A	N/A	N/A	N/A	N/A	4	12.5	N/A	N/A	N/A	N/A	10.0115	1.15685	16.9039	1.93717	6.84368	0
8	7	FVIIIdp	FVIII deficient Single Donor HRF	N/A	N/A	Standard	Standard	Full Length	0.5	Mut	2.19684	N/A	N/A	N/A	N/A	N/A	N/A	N/A	N/A	N/A	N/A	N/A	N/A	N/A	N/A	4	12.5	N/A	N/A	N/A	N/A	9.75651	1.39927	16.2484	1.78094	8.61176	0
8	8	FVIIIdp	FVIII deficient Single Donor HRF	N/A	N/A	Standard	Standard	Full Length	0.5	Mut	0.73228	N/A	N/A	N/A	N/A	N/A	N/A	N/A	N/A	N/A	N/A	N/A	N/A	N/A	N/A	4	12.5	N/A	N/A	N/A	N/A	9.70237	1.37521	16.2952	1.81219	8.43936	0
8	9	FVIIIdp	FVIII deficient Single Donor HRF	N/A	N/A	Standard	Standard	Full Length	0.5	Mut	0.24409	N/A	N/A	N/A	N/A	N/A	N/A	N/A	N/A	N/A	N/A	N/A	N/A	N/A	N/A	4	12.5	N/A	N/A	N/A	N/A	10.1391	1.32171	14.7968	1.71845	8.93242	0
8	10	FVIIIdp	FVIII deficient Single Donor HRF	N/A	N/A	Standard	Standard	Full Length	0.5	Mut	0.08136	N/A	N/A	N/A	N/A	N/A	N/A	N/A	N/A	N/A	N/A	N/A	N/A	N/A	N/A	4	12.5	N/A	N/A	N/A	N/A	10.7533	1.07144	14.3285	1.65596	7.47767	0
8	11	FVIIIdp	FVIII deficient Single Donor HRF	N/A	N/A	Standard	Standard	Full Length	0.5	Mut	0.02712	N/A	N/A	N/A	N/A	N/A	N/A	N/A	N/A	N/A	N/A	N/A	N/A	N/A	N/A	4	12.5	N/A	N/A	N/A	N/A	10.9173	1.08252	13.7666	1.43725	7.86337	0
8	12	FVIIIdp	FVIII deficient Single Donor HRF	N/A	N/A	Standard	Standard	Full Length	0.5	N/A	N/A	N/A	N/A	N/A	N/A	N/A	N/A	N/A	N/A	N/A	N/A	N/A	N/A	N/A	N/A	4	12.5	N/A	N/A	N/A	N/A	12.5687	1.34085	12.4087	1.49974	10.8057	-1
8	13	FVIIIdp	FVIII deficient Single Donor HRF	N/A	N/A	Standard	Standard	Full Length	0.5	Mut	1312.5	N/A	N/A	N/A	N/A	N/A	N/A	N/A	N/A	N/A	N/A	N/A	N/A	N/A	N/A	4	12.5	N/A	N/A	N/A	N/A	1.67912	13.7704	93.1822	38.9308	14.778	2
8	14	FVIIIdp	FVIII deficient Single Donor HRF	N/A	N/A	Standard	Standard	Full Length	0.5	Mut	437.5	N/A	N/A	N/A	N/A	N/A	N/A	N/A	N/A	N/A	N/A	N/A	N/A	N/A	N/A	4	12.5	N/A	N/A	N/A	N/A	2.44367	5.31973	71.1744	18.0906	7.47422	2
8	15	FVIIIdp	FVIII deficient Single Donor HRF	N/A	N/A	Standard	Standard	Full Length	0.5	Mut	145.833	N/A	N/A	N/A	N/A	N/A	N/A	N/A	N/A	N/A	N/A	N/A	N/A	N/A	N/A	4	12.5	N/A	N/A	N/A	N/A	3.53931	2.89462	55.8157	9.81081	5.18603	0
8	16	FVIIIdp	FVIII deficient Single Donor HRF	N/A	N/A	Standard	Standard	Full Length	0.5	Mut	48.6111	N/A	N/A	N/A	N/A	N/A	N/A	N/A	N/A	N/A	N/A	N/A	N/A	N/A	N/A	4	12.5	N/A	N/A	N/A	N/A	4.38799	2.23322	42.0022	6.28017	5.31691	0
8	17	FVIIIdp	FVIII deficient Single Donor HRF	N/A	N/A	Standard	Standard	Full Length	0.5	Mut	16.2037	N/A	N/A	N/A	N/A	N/A	N/A	N/A	N/A	N/A	N/A	N/A	N/A	N/A	N/A	4	12.5	N/A	N/A	N/A	N/A	4.42681	1.92078	37.3197	5.5303	5.14682	0
8	18	FVIIIdp	FVIII deficient Single Donor HRF	N/A	N/A	Standard	Standard	Full Length	0.5	Mut	5.40123	N/A	N/A	N/A	N/A	N/A	N/A	N/A	N/A	N/A	N/A	N/A	N/A	N/A	N/A	4	12.5	N/A	N/A	N/A	N/A	4.67619	1.86279	33.3864	4.71794	5.57949	0
8	19	FVIIIdp	FVIII deficient Single Donor HRF	N/A	N/A	Standard	Standard	Full Length	0.5	Mut	1.80041	N/A	N/A	N/A	N/A	N/A	N/A	N/A	N/A	N/A	N/A	N/A	N/A	N/A	N/A	4	12.5	N/A	N/A	N/A	N/A	5.4831	2.06035	30.2959	3.74935	6.80075	0
8	20	FVIIIdp	FVIII deficient Single Donor HRF	N/A	N/A	Standard	Standard	Full Length	0.5	Mut	0.60014	N/A	N/A	N/A	N/A	N/A	N/A	N/A	N/A	N/A	N/A	N/A	N/A	N/A	N/A	4	12.5	N/A	N/A	N/A	N/A	5.99451	1.95019	26.8309	3.46815	7.26846	0
8	21	FVIIIdp	FVIII deficient Single Donor HRF	N/A	N/A	Standard	Standard	Full Length	0.5	Mut	0.20005	N/A	N/A	N/A	N/A	N/A	N/A	N/A	N/A	N/A	N/A	N/A	N/A	N/A	N/A	4	12.5	N/A	N/A	N/A	N/A	6.5684	1.20986	24.3491	2.96824	4.9688	0
8	22	FVIIIdp	FVIII deficient Single Donor HRF	N/A	N/A	Standard	Standard	Full Length	0.5	Mut	0.06668	N/A	N/A	N/A	N/A	N/A	N/A	N/A	N/A	N/A	N/A	N/A	N/A	N/A	N/A	4	12.5	N/A	N/A	N/A	N/A	7.16569	1.40053	20.9777	2.49957	6.67628	0
8	23	FVIIIdp	FVIII deficient Single Donor HRF	N/A	N/A	Standard	Standard	Full Length	0.5	Mut	0.02223	N/A	N/A	N/A	N/A	N/A	N/A	N/A	N/A	N/A	N/A	N/A	N/A	N/A	N/A	4	12.5	N/A	N/A	N/A	N/A	7.65017	1.06952	18.1214	2.46832	5.90198	0
8	24	FVIIIdp	FVIII deficient Single Donor HRF	N/A	N/A	Standard	Standard	Full Length	0.5	N/A	N/A	N/A	N/A	N/A	N/A	N/A	N/A	N/A	N/A	N/A	N/A	N/A	N/A	N/A	N/A	4	12.5	N/A	N/A	N/A	N/A	13.0197	1.4257	12.2214	1.49974	11.6656	-1
8	25	FVIIIdp	FVIII deficient Single Donor HRF	N/A	N/A	Standard	Standard	Full Length	0.5	Mut	1600	N/A	N/A	N/A	N/A	N/A	N/A	N/A	N/A	N/A	N/A	N/A	N/A	N/A	N/A	4	12.5	N/A	N/A	N/A	N/A	9.37393	1.62669	16.3888	2.06214	9.9256	2
8	26	FVIIIdp	FVIII deficient Single Donor HRF	N/A	N/A	Standard	Standard	Full Length	0.5	Mut	533.333	N/A	N/A	N/A	N/A	N/A	N/A	N/A	N/A	N/A	N/A	N/A	N/A	N/A	N/A	4	12.5	N/A	N/A	N/A	N/A	10.4772	1.488	12.9706	1.24978	11.4721	2
8	27	FVIIIdp	FVIII deficient Single Donor HRF	N/A	N/A	Standard	Standard	Full Length	0.5	Mut	177.778	N/A	N/A	N/A	N/A	N/A	N/A	N/A	N/A	N/A	N/A	N/A	N/A	N/A	N/A	4	12.5	N/A	N/A	N/A	N/A	11.6944	1.35066	12.0341	1.21854	11.2236	0
8	28	FVIIIdp	FVIII deficient Single Donor HRF	N/A	N/A	Standard	Standard	Full Length	0.5	Mut	59.2593	N/A	N/A	N/A	N/A	N/A	N/A	N/A	N/A	N/A	N/A	N/A	N/A	N/A	N/A	4	12.5	N/A	N/A	N/A	N/A	11.7395	0.98314	11.1444	1.15605	8.82182	0
8	29	FVIIIdp	FVIII deficient Single Donor HRF	N/A	N/A	Standard	Standard	Full Length	0.5	Mut	19.7531	N/A	N/A	N/A	N/A	N/A	N/A	N/A	N/A	N/A	N/A	N/A	N/A	N/A	N/A	4	12.5	N/A	N/A	N/A	N/A	11.6777	0.97165	10.723	1.09356	9.06138	0
8	30	FVIIIdp	FVIII deficient Single Donor HRF	N/A	N/A	Standard	Standard	Full Length	0.5	Mut	6.58436	N/A	N/A	N/A	N/A	N/A	N/A	N/A	N/A	N/A	N/A	N/A	N/A	N/A	N/A	4	12.5	N/A	N/A	N/A	N/A	11.9971	0.86165	10.6293	1.15605	8.10634	0
8	31	FVIIIdp	FVIII deficient Single Donor HRF	N/A	N/A	Standard	Standard	Full Length	0.5	Mut	2.19479	N/A	N/A	N/A	N/A	N/A	N/A	N/A	N/A	N/A	N/A	N/A	N/A	N/A	N/A	4	12.5	N/A	N/A	N/A	N/A	11.9185	1.00345	11.1444	1.18729	9.00407	0
8	32	FVIIIdp	FVIII deficient Single Donor HRF	N/A	N/A	Standard	Standard	Full Length	0.5	Mut	0.7316	N/A	N/A	N/A	N/A	N/A	N/A	N/A	N/A	N/A	N/A	N/A	N/A	N/A	N/A	4	12.5	N/A	N/A	N/A	N/A	12.2335	0.93197	11.2381	1.18729	8.29298	0
8	33	FVIIIdp	FVIII deficient Single Donor HRF	N/A	N/A	Standard	Standard	Full Length	0.5	Mut	0.24387	N/A	N/A	N/A	N/A	N/A	N/A	N/A	N/A	N/A	N/A	N/A	N/A	N/A	N/A	4	12.5	N/A	N/A	N/A	N/A	12.3042	1.14862	10.442	1.03107	11	0
8	34	FVIIIdp	FVIII deficient Single Donor HRF	N/A	N/A	Standard	Standard	Full Length	0.5	Mut	0.08129	N/A	N/A	N/A	N/A	N/A	N/A	N/A	N/A	N/A	N/A	N/A	N/A	N/A	N/A	4	12.5	N/A	N/A	N/A	N/A	11.5951	0.9124	9.69283	0.99983	9.41314	0
8	35	FVIIIdp	FVIII deficient Single Donor HRF	N/A	N/A	Standard	Standard	Full Length	0.5	Mut	0.0271	N/A	N/A	N/A	N/A	N/A	N/A	N/A	N/A	N/A	N/A	N/A	N/A	N/A	N/A	4	12.5	N/A	N/A	N/A	N/A	12.0182	1.03407	10.8635	1.28103	9.51879	0
8	36	FVIIIdp	FVIII deficient Single Donor HRF	N/A	N/A	Standard	Standard	Full Length	0.5	N/A	N/A	N/A	N/A	N/A	N/A	N/A	N/A	N/A	N/A	N/A	N/A	N/A	N/A	N/A	N/A	4	12.5	N/A	N/A	N/A	N/A	13.0679	1.33835	11.2381	1.43725	11.9091	-1
8	37	FVIIIdp	FVIII deficient Single Donor HRF	N/A	N/A	Standard	Standard	Full Length	0.5	WT	1600	N/A	N/A	N/A	N/A	N/A	N/A	N/A	N/A	N/A	N/A	N/A	N/A	N/A	N/A	4	12.5	N/A	N/A	N/A	N/A	1.92173	3.77697	48.5578	7.8424	7.7783	1
8	38	FVIIIdp	FVIII deficient Single Donor HRF	N/A	N/A	Standard	Standard	Full Length	0.5	WT	533.333	N/A	N/A	N/A	N/A	N/A	N/A	N/A	N/A	N/A	N/A	N/A	N/A	N/A	N/A	4	12.5	N/A	N/A	N/A	N/A	5.53428	2.43298	31.4197	4.12429	7.74348	1
8	39	FVIIIdp	FVIII deficient Single Donor HRF	N/A	N/A	Standard	Standard	Full Length	0.5	WT	177.778	N/A	N/A	N/A	N/A	N/A	N/A	N/A	N/A	N/A	N/A	N/A	N/A	N/A	N/A	4	12.5	N/A	N/A	N/A	N/A	5.45212	2.05217	26.7372	3.37442	7.67533	0
8	40	FVIIIdp	FVIII deficient Single Donor HRF	N/A	N/A	Standard	Standard	Full Length	0.5	WT	59.2593	N/A	N/A	N/A	N/A	N/A	N/A	N/A	N/A	N/A	N/A	N/A	N/A	N/A	N/A	4	12.5	N/A	N/A	N/A	N/A	4.82447	1.86061	28.5634	3.81184	6.51397	0
8	41	FVIIIdp	FVIII deficient Single Donor HRF	N/A	N/A	Standard	Standard	Full Length	0.5	WT	19.7531	N/A	N/A	N/A	N/A	N/A	N/A	N/A	N/A	N/A	N/A	N/A	N/A	N/A	N/A	4	12.5	N/A	N/A	N/A	N/A	4.73671	2.3991	30.1555	4.09304	7.95577	0
8	42	FVIIIdp	FVIII deficient Single Donor HRF	N/A	N/A	Standard	Standard	Full Length	0.5	WT	6.58436	N/A	N/A	N/A	N/A	N/A	N/A	N/A	N/A	N/A	N/A	N/A	N/A	N/A	N/A	4	12.5	N/A	N/A	N/A	N/A	4.67003	1.93574	29.4999	4.12429	6.56185	0
8	43	FVIIIdp	FVIII deficient Single Donor HRF	N/A	N/A	Standard	Standard	Full Length	0.5	WT	2.19479	N/A	N/A	N/A	N/A	N/A	N/A	N/A	N/A	N/A	N/A	N/A	N/A	N/A	N/A	4	12.5	N/A	N/A	N/A	N/A	4.73086	2.29014	29.6404	4.31176	7.72642	0
8	44	FVIIIdp	FVIII deficient Single Donor HRF	N/A	N/A	Standard	Standard	Full Length	0.5	WT	0.7316	N/A	N/A	N/A	N/A	N/A	N/A	N/A	N/A	N/A	N/A	N/A	N/A	N/A	N/A	4	12.5	N/A	N/A	N/A	N/A	5.05339	1.3896	28.142	3.56188	4.93782	0
8	45	FVIIIdp	FVIII deficient Single Donor HRF	N/A	N/A	Standard	Standard	Full Length	0.5	WT	0.24387	N/A	N/A	N/A	N/A	N/A	N/A	N/A	N/A	N/A	N/A	N/A	N/A	N/A	N/A	4	12.5	N/A	N/A	N/A	N/A	6.18777	2.01923	23.1785	2.90575	8.71165	0
8	46	FVIIIdp	FVIII deficient Single Donor HRF	N/A	N/A	Standard	Standard	Full Length	0.5	WT	0.0271	N/A	N/A	N/A	N/A	N/A	N/A	N/A	N/A	N/A	N/A	N/A	N/A	N/A	N/A	4	12.5	N/A	N/A	N/A	N/A	7.50188	1.16515	18.0745	2.49957	6.44636	0
8	47	FVIIIdp	FVIII deficient Single Donor HRF	N/A	N/A	Standard	Standard	Full Length	0.5	N/A	N/A	N/A	N/A	N/A	N/A	N/A	N/A	N/A	N/A	N/A	N/A	N/A	N/A	N/A	N/A	4	12.5	N/A	N/A	N/A	N/A	13.3084	1.28286	12.0341	1.28103	10.6602	-1
8	48	FVIIIdp	FVIII deficient Single Donor HRF	N/A	N/A	Standard	Standard	N/A	0	Mut	1601.5	N/A	N/A	N/A	N/A	N/A	N/A	N/A	N/A	N/A	N/A	N/A	N/A	N/A	N/A	4	12.5	N/A	N/A	N/A	N/A	2.46827	17.5259	70.8934	16.4347	24.7215	2
8	49	FVIIIdp	FVIII deficient Single Donor HRF	N/A	N/A	Standard	Standard	N/A	0	Mut	533.833	N/A	N/A	N/A	N/A	N/A	N/A	N/A	N/A	N/A	N/A	N/A	N/A	N/A	N/A	4	12.5	N/A	N/A	N/A	N/A	4.45366	4.25358	42.611	5.99896	9.98236	2
8	50	FVIIIdp	FVIII deficient Single Donor HRF	N/A	N/A	Standard	Standard	N/A	0	Mut	177.944	N/A	N/A	N/A	N/A	N/A	N/A	N/A	N/A	N/A	N/A	N/A	N/A	N/A	N/A	4	12.5	N/A	N/A	N/A	N/A	9.14845	2.00757	22.6634	2.96824	8.8582	0
8	51	FVIIIdp	FVIII deficient Single Donor HRF	N/A	N/A	Standard	Standard	N/A	0	Mut	59.3148	N/A	N/A	N/A	N/A	N/A	N/A	N/A	N/A	N/A	N/A	N/A	N/A	N/A	N/A	4	12.5	N/A	N/A	N/A	N/A	19.2953	0.77246	9.55235	0.93734	8.0866	0
8	52	FVIIIdp	FVIII deficient Single Donor HRF	N/A	N/A	Standard	Standard	N/A	0	Mut	19.7716	N/A	N/A	N/A	N/A	N/A	N/A	N/A	N/A	N/A	N/A	N/A	N/A	N/A	N/A	4	12.5	N/A	N/A	N/A	N/A	44.1659	0.6426	3.23094	0.8436	19.889	0
8	53	FVIIIdp	FVIII deficient Single Donor HRF	N/A	N/A	Standard	Standard	N/A	0	Mut	1312.5	N/A	N/A	N/A	N/A	N/A	N/A	N/A	N/A	N/A	N/A	N/A	N/A	N/A	N/A	4	12.5	N/A	N/A	N/A	N/A	1.43313	9.35887	88.4061	33.0568	10.5862	2
8	54	FVIIIdp	FVIII deficient Single Donor HRF	N/A	N/A	Standard	Standard	N/A	0	Mut	437.5	N/A	N/A	N/A	N/A	N/A	N/A	N/A	N/A	N/A	N/A	N/A	N/A	N/A	N/A	4	12.5	N/A	N/A	N/A	N/A	2.99881	3.53301	65.93	13.2477	5.35873	2
8	55	FVIIIdp	FVIII deficient Single Donor HRF	N/A	N/A	Standard	Standard	N/A	0	Mut	145.833	N/A	N/A	N/A	N/A	N/A	N/A	N/A	N/A	N/A	N/A	N/A	N/A	N/A	N/A	4	12.5	N/A	N/A	N/A	N/A	5.32199	1.97118	41.9554	6.74883	4.69827	0
8	56	FVIIIdp	FVIII deficient Single Donor HRF	N/A	N/A	Standard	Standard	N/A	0	Mut	48.6111	N/A	N/A	N/A	N/A	N/A	N/A	N/A	N/A	N/A	N/A	N/A	N/A	N/A	N/A	4	12.5	N/A	N/A	N/A	N/A	9.19638	1.02285	25.8007	3.09322	3.96443	0
8	57	FVIIIdp	FVIII deficient Single Donor HRF	N/A	N/A	Standard	Standard	N/A	0	Mut	16.2037	N/A	N/A	N/A	N/A	N/A	N/A	N/A	N/A	N/A	N/A	N/A	N/A	N/A	N/A	4	12.5	N/A	N/A	N/A	N/A	14.3141	0.91006	15.546	1.7497	5.85399	0
8	58	FVIIIdp	FVIII deficient Single Donor HRF	N/A	N/A	Standard	Standard	N/A	0	Mut	5.40123	N/A	N/A	N/A	N/A	N/A	N/A	N/A	N/A	N/A	N/A	N/A	N/A	N/A	N/A	4	12.5	N/A	N/A	N/A	N/A	23.4722	0.73452	8.5222	0.99983	8.6189	0
8	59	FVIIIdp	FVIII deficient Single Donor HRF	N/A	N/A	Standard	Standard	N/A	0	Mut	1.80041	N/A	N/A	N/A	N/A	N/A	N/A	N/A	N/A	N/A	N/A	N/A	N/A	N/A	N/A	4	12.5	N/A	N/A	N/A	N/A	33.6709	0.41214	5.10395	0.68738	8.07492	0
8	60	FVIIIdp	FVIII deficient Single Donor HRF	N/A	N/A	Standard	Standard	N/A	0	Mut	0.60014	N/A	N/A	N/A	N/A	N/A	N/A	N/A	N/A	N/A	N/A	N/A	N/A	N/A	N/A	4	12.5	N/A	N/A	N/A	N/A	46.9083	0.26208	3.04364	0.46867	8.61074	0
8	61	FVIIIdp	FVIII deficient Single Donor HRF	N/A	N/A	Standard	Standard	N/A	0	WT	1600	N/A	N/A	N/A	N/A	N/A	N/A	N/A	N/A	N/A	N/A	N/A	N/A	N/A	N/A	4	12.5	N/A	N/A	N/A	N/A	2.31883	3.15472	41.2062	5.06163	7.65593	1
8	62	FVIIIdp	FVIII deficient Single Donor HRF	N/A	N/A	Standard	Standard	N/A	0	WT	533.333	N/A	N/A	N/A	N/A	N/A	N/A	N/A	N/A	N/A	N/A	N/A	N/A	N/A	N/A	4	12.5	N/A	N/A	N/A	N/A	9.92202	1.64048	22.8975	2.34335	7.16443	1
8	63	FVIIIdp	FVIII deficient Single Donor HRF	N/A	N/A	Standard	Standard	N/A	0	WT	177.778	N/A	N/A	N/A	N/A	N/A	N/A	N/A	N/A	N/A	N/A	N/A	N/A	N/A	N/A	4	12.5	N/A	N/A	N/A	N/A	17.5231	0.75749	11.4254	1.03107	6.6299	0
8	64	FVIIIdp	FVIII deficient Single Donor HRF	N/A	N/A	Standard	Standard	N/A	0	WT	59.2593	N/A	N/A	N/A	N/A	N/A	N/A	N/A	N/A	N/A	N/A	N/A	N/A	N/A	N/A	4	12.5	N/A	N/A	N/A	N/A	28.3252	0.56815	6.69601	0.81236	8.4849	0
8	65	FVIIIdp	FVIII deficient Single Donor HRF	N/A	N/A	Standard	Standard	N/A	0	WT	19.7531	N/A	N/A	N/A	N/A	N/A	N/A	N/A	N/A	N/A	N/A	N/A	N/A	N/A	N/A	4	12.5	N/A	N/A	N/A	N/A	48.6385	0.50221	3.23094	0.59365	15.5438	0
9	1	FVIIIdp	FVIII deficient Single Donor HRF	N/A	N/A	Standard	Standard	Full Length	0.5	Mut	1562.5	N/A	N/A	N/A	N/A	N/A	N/A	N/A	N/A	N/A	N/A	N/A	N/A	N/A	N/A	4	12.5	N/A	N/A	N/A	N/A	0.9681	87.216	112.683	16.9895	77.3992	2
9	2	FVIIIdp	FVIII deficient Single Donor HRF	N/A	N/A	Standard	Standard	Full Length	0.5	Mut	520.833	N/A	N/A	N/A	N/A	N/A	N/A	N/A	N/A	N/A	N/A	N/A	N/A	N/A	N/A	4	12.5	N/A	N/A	N/A	N/A	0.98371	17.6492	106.082	46.4401	16.6372	2
9	3	FVIIIdp	FVIII deficient Single Donor HRF	N/A	N/A	Standard	Standard	Full Length	0.5	Mut	173.611	N/A	N/A	N/A	N/A	N/A	N/A	N/A	N/A	N/A	N/A	N/A	N/A	N/A	N/A	4	12.5	N/A	N/A	N/A	N/A	2.4981	6.81466	84.1731	24.1101	8.09601	0
9	4	FVIIIdp	FVIII deficient Single Donor HRF	N/A	N/A	Standard	Standard	Full Length	0.5	Mut	57.8704	N/A	N/A	N/A	N/A	N/A	N/A	N/A	N/A	N/A	N/A	N/A	N/A	N/A	N/A	4	12.5	N/A	N/A	N/A	N/A	4.2061	3.04609	59.923	12.8671	5.08334	0
9	5	FVIIIdp	FVIII deficient Single Donor HRF	N/A	N/A	Standard	Standard	Full Length	0.5	Mut	19.2901	N/A	N/A	N/A	N/A	N/A	N/A	N/A	N/A	N/A	N/A	N/A	N/A	N/A	N/A	4	12.5	N/A	N/A	N/A	N/A	6.51062	2.61957	39.7458	6.80829	6.59081	0
9	6	FVIIIdp	FVIII deficient Single Donor HRF	N/A	N/A	Standard	Standard	Full Length	0.5	Mut	6.43004	N/A	N/A	N/A	N/A	N/A	N/A	N/A	N/A	N/A	N/A	N/A	N/A	N/A	N/A	4	12.5	N/A	N/A	N/A	N/A	8.51885	2.07699	26.7781	3.93507	7.7563	0
9	7	FVIIIdp	FVIII deficient Single Donor HRF	N/A	N/A	Standard	Standard	Full Length	0.5	Mut	2.14335	N/A	N/A	N/A	N/A	N/A	N/A	N/A	N/A	N/A	N/A	N/A	N/A	N/A	N/A	4	12.5	N/A	N/A	N/A	N/A	10.172	1.73647	19.5218	2.31107	8.89503	0
9	8	FVIIIdp	FVIII deficient Single Donor HRF	N/A	N/A	Standard	Standard	Full Length	0.5	Mut	0.71445	N/A	N/A	N/A	N/A	N/A	N/A	N/A	N/A	N/A	N/A	N/A	N/A	N/A	N/A	4	12.5	N/A	N/A	N/A	N/A	11.6371	1.24499	16.4788	2.21738	7.55509	0
9	9	FVIIIdp	FVIII deficient Single Donor HRF	N/A	N/A	Standard	Standard	Full Length	0.5	Mut	0.23815	N/A	N/A	N/A	N/A	N/A	N/A	N/A	N/A	N/A	N/A	N/A	N/A	N/A	N/A	4	12.5	N/A	N/A	N/A	N/A	13.2099	1.15852	14.1849	1.65523	8.16728	0
9	10	FVIIIdp	FVIII deficient Single Donor HRF	N/A	N/A	Standard	Standard	Full Length	0.5	Mut	0.07938	N/A	N/A	N/A	N/A	N/A	N/A	N/A	N/A	N/A	N/A	N/A	N/A	N/A	N/A	4	12.5	N/A	N/A	N/A	N/A	13.8515	1.09197	12.5932	1.37415	8.67112	0
9	11	FVIIIdp	FVIII deficient Single Donor HRF	N/A	N/A	Standard	Standard	Full Length	0.5	Mut	0.02646	N/A	N/A	N/A	N/A	N/A	N/A	N/A	N/A	N/A	N/A	N/A	N/A	N/A	N/A	4	12.5	N/A	N/A	N/A	N/A	15.0363	1.08536	11.0483	1.18677	9.82377	0
9	12	FVIIIdp	FVIII deficient Single Donor HRF	N/A	N/A	Standard	Standard	Full Length	0.5	N/A	N/A	N/A	N/A	N/A	N/A	N/A	N/A	N/A	N/A	N/A	N/A	N/A	N/A	N/A	N/A	4	12.5	N/A	N/A	N/A	N/A	19.0232	1.13022	9.22252	1.15554	12.255	-1
9	13	FVIIIdp	FVIII deficient Single Donor HRF	N/A	N/A	Standard	Standard	Full Length	0.5	Mut	1750	N/A	N/A	N/A	N/A	N/A	N/A	N/A	N/A	N/A	N/A	N/A	N/A	N/A	N/A	4	12.5	N/A	N/A	N/A	N/A	1.01146	71.9076	116.522	29.7629	61.7115	2
9	14	FVIIIdp	FVIII deficient Single Donor HRF	N/A	N/A	Standard	Standard	Full Length	0.5	Mut	583.333	N/A	N/A	N/A	N/A	N/A	N/A	N/A	N/A	N/A	N/A	N/A	N/A	N/A	N/A	4	12.5	N/A	N/A	N/A	N/A	1.25359	7.5279	89.9313	33.2607	8.37072	2
9	15	FVIIIdp	FVIII deficient Single Donor HRF	N/A	N/A	Standard	Standard	Full Length	0.5	Mut	194.444	N/A	N/A	N/A	N/A	N/A	N/A	N/A	N/A	N/A	N/A	N/A	N/A	N/A	N/A	4	12.5	N/A	N/A	N/A	N/A	3.08826	4.56093	71.6735	16.7397	6.36348	0
9	16	FVIIIdp	FVIII deficient Single Donor HRF	N/A	N/A	Standard	Standard	Full Length	0.5	Mut	64.8148	N/A	N/A	N/A	N/A	N/A	N/A	N/A	N/A	N/A	N/A	N/A	N/A	N/A	N/A	4	12.5	N/A	N/A	N/A	N/A	4.83485	2.69479	48.1257	9.05691	5.59949	0
9	17	FVIIIdp	FVIII deficient Single Donor HRF	N/A	N/A	Standard	Standard	Full Length	0.5	Mut	21.6049	N/A	N/A	N/A	N/A	N/A	N/A	N/A	N/A	N/A	N/A	N/A	N/A	N/A	N/A	4	12.5	N/A	N/A	N/A	N/A	7.51505	1.79332	29.2125	4.15368	6.13889	0
9	18	FVIIIdp	FVIII deficient Single Donor HRF	N/A	N/A	Standard	Standard	Full Length	0.5	Mut	7.20165	N/A	N/A	N/A	N/A	N/A	N/A	N/A	N/A	N/A	N/A	N/A	N/A	N/A	N/A	4	12.5	N/A	N/A	N/A	N/A	9.45904	1.11482	19.7091	2.65461	5.65639	0
9	19	FVIIIdp	FVIII deficient Single Donor HRF	N/A	N/A	Standard	Standard	Full Length	0.5	Mut	2.40055	N/A	N/A	N/A	N/A	N/A	N/A	N/A	N/A	N/A	N/A	N/A	N/A	N/A	N/A	4	12.5	N/A	N/A	N/A	N/A	10.795	1.19954	15.5425	1.84261	7.71779	0
9	20	FVIIIdp	FVIII deficient Single Donor HRF	N/A	N/A	Standard	Standard	Full Length	0.5	Mut	0.80018	N/A	N/A	N/A	N/A	N/A	N/A	N/A	N/A	N/A	N/A	N/A	N/A	N/A	N/A	4	12.5	N/A	N/A	N/A	N/A	13.328	1.07674	12.6868	1.68646	8.48708	0
9	21	FVIIIdp	FVIII deficient Single Donor HRF	N/A	N/A	Standard	Standard	Full Length	0.5	Mut	0.26673	N/A	N/A	N/A	N/A	N/A	N/A	N/A	N/A	N/A	N/A	N/A	N/A	N/A	N/A	4	12.5	N/A	N/A	N/A	N/A	14.6063	0.58345	10.9547	1.49907	5.32604	0
9	22	FVIIIdp	FVIII deficient Single Donor HRF	N/A	N/A	Standard	Standard	Full Length	0.5	Mut	0.08891	N/A	N/A	N/A	N/A	N/A	N/A	N/A	N/A	N/A	N/A	N/A	N/A	N/A	N/A	4	12.5	N/A	N/A	N/A	N/A	14.9193	0.90753	9.97156	1.06184	9.10118	0
9	23	FVIIIdp	FVIII deficient Single Donor HRF	N/A	N/A	Standard	Standard	Full Length	0.5	Mut	0.02964	N/A	N/A	N/A	N/A	N/A	N/A	N/A	N/A	N/A	N/A	N/A	N/A	N/A	N/A	4	12.5	N/A	N/A	N/A	N/A	16.0607	0.67087	9.08208	0.99938	7.38674	0
9	24	FVIIIdp	FVIII deficient Single Donor HRF	N/A	N/A	Standard	Standard	Full Length	0.5	N/A	N/A	N/A	N/A	N/A	N/A	N/A	N/A	N/A	N/A	N/A	N/A	N/A	N/A	N/A	N/A	4	12.5	N/A	N/A	N/A	N/A	17.666	0.60859	12.9209	8.61968	4.71012	-1
9	25	FVIIIdp	FVIII deficient Single Donor HRF	N/A	N/A	Standard	Standard	Full Length	0.5	Mut	1598	N/A	N/A	N/A	N/A	N/A	N/A	N/A	N/A	N/A	N/A	N/A	N/A	N/A	N/A	4	12.5	N/A	N/A	N/A	N/A	1.056	86.7947	112.402	17.0832	77.2178	2
9	26	FVIIIdp	FVIII deficient Single Donor HRF	N/A	N/A	Standard	Standard	Full Length	0.5	Mut	532.667	N/A	N/A	N/A	N/A	N/A	N/A	N/A	N/A	N/A	N/A	N/A	N/A	N/A	N/A	4	12.5	N/A	N/A	N/A	N/A	0.91877	20.8326	95.5023	41.0059	21.8137	2
9	27	FVIIIdp	FVIII deficient Single Donor HRF	N/A	N/A	Standard	Standard	Full Length	0.5	Mut	177.556	N/A	N/A	N/A	N/A	N/A	N/A	N/A	N/A	N/A	N/A	N/A	N/A	N/A	N/A	4	12.5	N/A	N/A	N/A	N/A	2.37438	6.1847	77.8531	22.7984	7.94407	0
9	28	FVIIIdp	FVIII deficient Single Donor HRF	N/A	N/A	Standard	Standard	Full Length	0.5	Mut	59.1852	N/A	N/A	N/A	N/A	N/A	N/A	N/A	N/A	N/A	N/A	N/A	N/A	N/A	N/A	4	12.5	N/A	N/A	N/A	N/A	4.06508	3.31715	57.7227	13.0857	5.7467	0
9	29	FVIIIdp	FVIII deficient Single Donor HRF	N/A	N/A	Standard	Standard	Full Length	0.5	Mut	19.7284	N/A	N/A	N/A	N/A	N/A	N/A	N/A	N/A	N/A	N/A	N/A	N/A	N/A	N/A	4	12.5	N/A	N/A	N/A	N/A	6.30165	2.39963	39.184	6.62091	6.124	0
9	30	FVIIIdp	FVIII deficient Single Donor HRF	N/A	N/A	Standard	Standard	Full Length	0.5	Mut	6.57613	N/A	N/A	N/A	N/A	N/A	N/A	N/A	N/A	N/A	N/A	N/A	N/A	N/A	N/A	4	12.5	N/A	N/A	N/A	N/A	8.24292	1.57263	25.4673	3.34169	6.1751	0
9	31	FVIIIdp	FVIII deficient Single Donor HRF	N/A	N/A	Standard	Standard	Full Length	0.5	Mut	2.19204	N/A	N/A	N/A	N/A	N/A	N/A	N/A	N/A	N/A	N/A	N/A	N/A	N/A	N/A	4	12.5	N/A	N/A	N/A	N/A	10.247	1.1749	17.9301	2.3423	6.55268	0
9	32	FVIIIdp	FVIII deficient Single Donor HRF	N/A	N/A	Standard	Standard	Full Length	0.5	Mut	0.73068	N/A	N/A	N/A	N/A	N/A	N/A	N/A	N/A	N/A	N/A	N/A	N/A	N/A	N/A	4	12.5	N/A	N/A	N/A	N/A	12.0952	0.82887	13.9508	1.71769	5.94137	0
9	33	FVIIIdp	FVIII deficient Single Donor HRF	N/A	N/A	Standard	Standard	Full Length	0.5	Mut	0.24356	N/A	N/A	N/A	N/A	N/A	N/A	N/A	N/A	N/A	N/A	N/A	N/A	N/A	N/A	4	12.5	N/A	N/A	N/A	N/A	12.7468	0.96906	12.4996	1.43661	7.75275	0
9	34	FVIIIdp	FVIII deficient Single Donor HRF	N/A	N/A	Standard	Standard	Full Length	0.5	Mut	0.08119	N/A	N/A	N/A	N/A	N/A	N/A	N/A	N/A	N/A	N/A	N/A	N/A	N/A	N/A	4	12.5	N/A	N/A	N/A	N/A	14.2197	0.71498	10.7206	1.24923	6.66922	0
9	35	FVIIIdp	FVIII deficient Single Donor HRF	N/A	N/A	Standard	Standard	Full Length	0.5	Mut	0.02706	N/A	N/A	N/A	N/A	N/A	N/A	N/A	N/A	N/A	N/A	N/A	N/A	N/A	N/A	4	12.5	N/A	N/A	N/A	N/A	14.5012	0.90836	8.848	1.5303	10.2663	0
9	36	FVIIIdp	FVIII deficient Single Donor HRF	N/A	N/A	Standard	Standard	Full Length	0.5	N/A	N/A	N/A	N/A	N/A	N/A	N/A	N/A	N/A	N/A	N/A	N/A	N/A	N/A	N/A	N/A	4	12.5	N/A	N/A	N/A	N/A	18.8476	0.70222	8.61393	0.99938	8.15214	-1
9	37	FVIIIdp	FVIII deficient Single Donor HRF	N/A	N/A	Standard	Standard	Full Length	0.5	WT	1600	N/A	N/A	N/A	N/A	N/A	N/A	N/A	N/A	N/A	N/A	N/A	N/A	N/A	N/A	4	12.5	N/A	N/A	N/A	N/A	2.12663	3.17966	43.0697	6.02753	7.3826	1
9	38	FVIIIdp	FVIII deficient Single Donor HRF	N/A	N/A	Standard	Standard	Full Length	0.5	WT	533.333	N/A	N/A	N/A	N/A	N/A	N/A	N/A	N/A	N/A	N/A	N/A	N/A	N/A	N/A	4	12.5	N/A	N/A	N/A	N/A	5.87466	2.08994	26.6376	3.12307	7.84582	1
9	39	FVIIIdp	FVIII deficient Single Donor HRF	N/A	N/A	Standard	Standard	Full Length	0.5	WT	177.778	N/A	N/A	N/A	N/A	N/A	N/A	N/A	N/A	N/A	N/A	N/A	N/A	N/A	N/A	4	12.5	N/A	N/A	N/A	N/A	6.05034	2.13195	24.6714	3.02938	8.64138	0
9	40	FVIIIdp	FVIII deficient Single Donor HRF	N/A	N/A	Standard	Standard	Full Length	0.5	WT	59.2593	N/A	N/A	N/A	N/A	N/A	N/A	N/A	N/A	N/A	N/A	N/A	N/A	N/A	N/A	4	12.5	N/A	N/A	N/A	N/A	6.08482	1.9191	23.1733	3.18553	8.2815	0
9	41	FVIIIdp	FVIII deficient Single Donor HRF	N/A	N/A	Standard	Standard	Full Length	0.5	WT	19.7531	N/A	N/A	N/A	N/A	N/A	N/A	N/A	N/A	N/A	N/A	N/A	N/A	N/A	N/A	4	12.5	N/A	N/A	N/A	N/A	5.80231	1.47965	23.2202	2.99815	6.37226	0
9	42	FVIIIdp	FVIII deficient Single Donor HRF	N/A	N/A	Standard	Standard	Full Length	0.5	WT	6.58436	N/A	N/A	N/A	N/A	N/A	N/A	N/A	N/A	N/A	N/A	N/A	N/A	N/A	N/A	4	12.5	N/A	N/A	N/A	N/A	6.1004	1.63979	23.5479	3.31046	6.96365	0
9	43	FVIIIdp	FVIII deficient Single Donor HRF	N/A	N/A	Standard	Standard	Full Length	0.5	WT	2.19479	N/A	N/A	N/A	N/A	N/A	N/A	N/A	N/A	N/A	N/A	N/A	N/A	N/A	N/A	4	12.5	N/A	N/A	N/A	N/A	6.50643	1.18861	22.8925	2.90446	5.19215	0
9	44	FVIIIdp	FVIII deficient Single Donor HRF	N/A	N/A	Standard	Standard	Full Length	0.5	WT	0.7316	N/A	N/A	N/A	N/A	N/A	N/A	N/A	N/A	N/A	N/A	N/A	N/A	N/A	N/A	4	12.5	N/A	N/A	N/A	N/A	7.43894	1.91187	21.1135	2.7483	9.05521	0
9	45	FVIIIdp	FVIII deficient Single Donor HRF	N/A	N/A	Standard	Standard	Full Length	0.5	WT	0.24387	N/A	N/A	N/A	N/A	N/A	N/A	N/A	N/A	N/A	N/A	N/A	N/A	N/A	N/A	4	12.5	N/A	N/A	N/A	N/A	7.90382	1.24817	18.6791	2.71707	6.68217	0
9	46	FVIIIdp	FVIII deficient Single Donor HRF	N/A	N/A	Standard	Standard	Full Length	0.5	WT	0.0271	N/A	N/A	N/A	N/A	N/A	N/A	N/A	N/A	N/A	N/A	N/A	N/A	N/A	N/A	4	12.5	N/A	N/A	N/A	N/A	8.40703	0.84022	17.2747	2.21738	4.86388	0
9	47	FVIIIdp	FVIII deficient Single Donor HRF	N/A	N/A	Standard	Standard	Full Length	0.5	N/A	N/A	N/A	N/A	N/A	N/A	N/A	N/A	N/A	N/A	N/A	N/A	N/A	N/A	N/A	N/A	4	12.5	N/A	N/A	N/A	N/A	18.6038	0.82139	9.83112	1.218	8.355	-1
9	48	FVIIIdp	FVIII deficient Single Donor HRF	N/A	N/A	Standard	Standard	N/A	0	Mut	1562.5	N/A	N/A	N/A	N/A	N/A	N/A	N/A	N/A	N/A	N/A	N/A	N/A	N/A	N/A	4	12.5	N/A	N/A	N/A	N/A	1.05126	84.3135	105.942	14.4286	79.5846	2
9	49	FVIIIdp	FVIII deficient Single Donor HRF	N/A	N/A	Standard	Standard	N/A	0	Mut	520.833	N/A	N/A	N/A	N/A	N/A	N/A	N/A	N/A	N/A	N/A	N/A	N/A	N/A	N/A	4	12.5	N/A	N/A	N/A	N/A	0.94398	19.1004	93.0211	38.8822	20.5335	2
9	50	FVIIIdp	FVIII deficient Single Donor HRF	N/A	N/A	Standard	Standard	N/A	0	Mut	173.611	N/A	N/A	N/A	N/A	N/A	N/A	N/A	N/A	N/A	N/A	N/A	N/A	N/A	N/A	4	12.5	N/A	N/A	N/A	N/A	2.30283	5.35946	75.6996	20.4249	7.07991	0
9	51	FVIIIdp	FVIII deficient Single Donor HRF	N/A	N/A	Standard	Standard	N/A	0	Mut	57.8704	N/A	N/A	N/A	N/A	N/A	N/A	N/A	N/A	N/A	N/A	N/A	N/A	N/A	N/A	4	12.5	N/A	N/A	N/A	N/A	4.75085	2.47409	50.2791	9.77521	4.92071	0
9	52	FVIIIdp	FVIII deficient Single Donor HRF	N/A	N/A	Standard	Standard	N/A	0	Mut	19.2901	N/A	N/A	N/A	N/A	N/A	N/A	N/A	N/A	N/A	N/A	N/A	N/A	N/A	N/A	4	12.5	N/A	N/A	N/A	N/A	8.98232	1.32477	28.0889	3.68522	4.71635	0
9	53	FVIIIdp	FVIII deficient Single Donor HRF	N/A	N/A	Standard	Standard	N/A	0	Mut	6.43004	N/A	N/A	N/A	N/A	N/A	N/A	N/A	N/A	N/A	N/A	N/A	N/A	N/A	N/A	4	12.5	N/A	N/A	N/A	N/A	17.7251	0.60272	12.7336	1.34292	4.73329	0
9	54	FVIIIdp	FVIII deficient Single Donor HRF	N/A	N/A	Standard	Standard	N/A	0	Mut	2.14335	N/A	N/A	N/A	N/A	N/A	N/A	N/A	N/A	N/A	N/A	N/A	N/A	N/A	N/A	4	12.5	N/A	N/A	N/A	N/A	34.2711	0.47087	6.17956	0.71831	7.6198	0
9	55	FVIIIdp	FVIII deficient Single Donor HRF	N/A	N/A	Standard	Standard	N/A	0	Mut	1750	N/A	N/A	N/A	N/A	N/A	N/A	N/A	N/A	N/A	N/A	N/A	N/A	N/A	N/A	4	12.5	N/A	N/A	N/A	N/A	1.77721	104.782	109.921	11.5866	95.3243	2
9	56	FVIIIdp	FVIII deficient Single Donor HRF	N/A	N/A	Standard	Standard	N/A	0	Mut	583.333	N/A	N/A	N/A	N/A	N/A	N/A	N/A	N/A	N/A	N/A	N/A	N/A	N/A	N/A	4	12.5	N/A	N/A	N/A	N/A	1.16622	7.77126	87.9183	31.6367	8.83919	2
9	57	FVIIIdp	FVIII deficient Single Donor HRF	N/A	N/A	Standard	Standard	N/A	0	Mut	194.444	N/A	N/A	N/A	N/A	N/A	N/A	N/A	N/A	N/A	N/A	N/A	N/A	N/A	N/A	4	12.5	N/A	N/A	N/A	N/A	3.04693	3.73918	66.4303	14.616	5.62873	0
9	58	FVIIIdp	FVIII deficient Single Donor HRF	N/A	N/A	Standard	Standard	N/A	0	Mut	64.8148	N/A	N/A	N/A	N/A	N/A	N/A	N/A	N/A	N/A	N/A	N/A	N/A	N/A	N/A	4	12.5	N/A	N/A	N/A	N/A	6.21175	2.14225	41.1034	6.58968	5.21185	0
9	59	FVIIIdp	FVIII deficient Single Donor HRF	N/A	N/A	Standard	Standard	N/A	0	Mut	21.6049	N/A	N/A	N/A	N/A	N/A	N/A	N/A	N/A	N/A	N/A	N/A	N/A	N/A	N/A	4	12.5	N/A	N/A	N/A	N/A	12.4754	1.57405	19.5686	2.40476	8.04375	0
9	60	FVIIIdp	FVIII deficient Single Donor HRF	N/A	N/A	Standard	Standard	N/A	0	Mut	7.20165	N/A	N/A	N/A	N/A	N/A	N/A	N/A	N/A	N/A	N/A	N/A	N/A	N/A	N/A	4	12.5	N/A	N/A	N/A	N/A	26.7143	0.55038	8.37986	0.90569	6.56789	0
9	61	FVIIIdp	FVIII deficient Single Donor HRF	N/A	N/A	Standard	Standard	N/A	0	Mut	1598	N/A	N/A	N/A	N/A	N/A	N/A	N/A	N/A	N/A	N/A	N/A	N/A	N/A	N/A	4	12.5	N/A	N/A	N/A	N/A	2.20342	104.32	105.802	11.1806	98.6001	2
9	62	FVIIIdp	FVIII deficient Single Donor HRF	N/A	N/A	Standard	Standard	N/A	0	Mut	532.667	N/A	N/A	N/A	N/A	N/A	N/A	N/A	N/A	N/A	N/A	N/A	N/A	N/A	N/A	4	12.5	N/A	N/A	N/A	N/A	0.92781	25.795	92.1784	38.9447	27.9837	2
9	63	FVIIIdp	FVIII deficient Single Donor HRF	N/A	N/A	Standard	Standard	N/A	0	Mut	177.556	N/A	N/A	N/A	N/A	N/A	N/A	N/A	N/A	N/A	N/A	N/A	N/A	N/A	N/A	4	12.5	N/A	N/A	N/A	N/A	2.07414	5.11863	76.4954	22.1113	6.69142	0
9	64	FVIIIdp	FVIII deficient Single Donor HRF	N/A	N/A	Standard	Standard	N/A	0	Mut	59.1852	N/A	N/A	N/A	N/A	N/A	N/A	N/A	N/A	N/A	N/A	N/A	N/A	N/A	N/A	4	12.5	N/A	N/A	N/A	N/A	4.60934	2.30848	52.339	10.7746	4.41063	0
9	65	FVIIIdp	FVIII deficient Single Donor HRF	N/A	N/A	Standard	Standard	N/A	0	Mut	19.7284	N/A	N/A	N/A	N/A	N/A	N/A	N/A	N/A	N/A	N/A	N/A	N/A	N/A	N/A	4	12.5	N/A	N/A	N/A	N/A	8.93781	1.35594	28.4634	3.99753	4.7638	0
9	66	FVIIIdp	FVIII deficient Single Donor HRF	N/A	N/A	Standard	Standard	N/A	0	Mut	6.57613	N/A	N/A	N/A	N/A	N/A	N/A	N/A	N/A	N/A	N/A	N/A	N/A	N/A	N/A	4	12.5	N/A	N/A	N/A	N/A	16.8169	1.15652	14.8403	1.59277	7.7931	0
9	67	FVIIIdp	FVIII deficient Single Donor HRF	N/A	N/A	Standard	Standard	N/A	0	Mut	2.19204	N/A	N/A	N/A	N/A	N/A	N/A	N/A	N/A	N/A	N/A	N/A	N/A	N/A	N/A	4	12.5	N/A	N/A	N/A	N/A	33.2851	0.31566	6.9286	0.84323	4.5559	0
9	68	FVIIIdp	FVIII deficient Single Donor HRF	N/A	N/A	Standard	Standard	N/A	0	WT	1600	N/A	N/A	N/A	N/A	N/A	N/A	N/A	N/A	N/A	N/A	N/A	N/A	N/A	N/A	4	12.5	N/A	N/A	N/A	N/A	6.03101	2.55267	34.3621	4.62215	7.42874	1
9	69	FVIIIdp	FVIII deficient Single Donor HRF	N/A	N/A	Standard	Standard	N/A	0	WT	533.333	N/A	N/A	N/A	N/A	N/A	N/A	N/A	N/A	N/A	N/A	N/A	N/A	N/A	N/A	4	12.5	N/A	N/A	N/A	N/A	12.1843	1.09199	17.7428	1.96753	6.15455	1
9	70	FVIIIdp	FVIII deficient Single Donor HRF	N/A	N/A	Standard	Standard	N/A	0	WT	177.778	N/A	N/A	N/A	N/A	N/A	N/A	N/A	N/A	N/A	N/A	N/A	N/A	N/A	N/A	4	12.5	N/A	N/A	N/A	N/A	24.0422	0.79585	9.64386	1.28046	8.2524	0
9	71	FVIIIdp	FVIII deficient Single Donor HRF	N/A	N/A	Standard	Standard	N/A	0	WT	59.2593	N/A	N/A	N/A	N/A	N/A	N/A	N/A	N/A	N/A	N/A	N/A	N/A	N/A	N/A	4	12.5	N/A	N/A	N/A	N/A	42.2632	0.211	5.24326	0.87446	4.02421	0
10	1	FVIIIdp	FVIII deficient Single Donor HRF	N/A	N/A	Standard	Standard	Full Length	0.5	Mut	1562.5	N/A	N/A	N/A	N/A	N/A	N/A	N/A	N/A	N/A	N/A	N/A	N/A	N/A	N/A	4	12.5	N/A	N/A	N/A	N/A	4.11272	4.62866	57.6419	10.342	8.03003	2
10	2	FVIIIdp	FVIII deficient Single Donor HRF	N/A	N/A	Standard	Standard	Full Length	0.5	Mut	520.833	N/A	N/A	N/A	N/A	N/A	N/A	N/A	N/A	N/A	N/A	N/A	N/A	N/A	N/A	4	12.5	N/A	N/A	N/A	N/A	6.61647	2.28104	35.3062	5.21785	6.46073	2
10	3	FVIIIdp	FVIII deficient Single Donor HRF	N/A	N/A	Standard	Standard	Full Length	0.5	Mut	173.611	N/A	N/A	N/A	N/A	N/A	N/A	N/A	N/A	N/A	N/A	N/A	N/A	N/A	N/A	4	12.5	N/A	N/A	N/A	N/A	8.78013	1.81682	23.2253	3.09322	7.82258	0
10	4	FVIIIdp	FVIII deficient Single Donor HRF	N/A	N/A	Standard	Standard	Full Length	0.5	Mut	57.8704	N/A	N/A	N/A	N/A	N/A	N/A	N/A	N/A	N/A	N/A	N/A	N/A	N/A	N/A	4	12.5	N/A	N/A	N/A	N/A	9.56719	0.98349	17.138	1.87468	5.73864	0
10	5	FVIIIdp	FVIII deficient Single Donor HRF	N/A	N/A	Standard	Standard	Full Length	0.5	Mut	19.2901	N/A	N/A	N/A	N/A	N/A	N/A	N/A	N/A	N/A	N/A	N/A	N/A	N/A	N/A	4	12.5	N/A	N/A	N/A	N/A	10.0852	1.08084	14.5626	1.65596	7.422	0
10	6	FVIIIdp	FVIII deficient Single Donor HRF	N/A	N/A	Standard	Standard	Full Length	0.5	Mut	6.43004	N/A	N/A	N/A	N/A	N/A	N/A	N/A	N/A	N/A	N/A	N/A	N/A	N/A	N/A	4	12.5	N/A	N/A	N/A	N/A	10.7282	1.21746	12.315	1.34352	9.88596	0
10	7	FVIIIdp	FVIII deficient Single Donor HRF	N/A	N/A	Standard	Standard	Full Length	0.5	Mut	2.14335	N/A	N/A	N/A	N/A	N/A	N/A	N/A	N/A	N/A	N/A	N/A	N/A	N/A	N/A	4	12.5	N/A	N/A	N/A	N/A	10.8882	0.80443	11.0976	1.21854	7.2487	0
10	8	FVIIIdp	FVIII deficient Single Donor HRF	N/A	N/A	Standard	Standard	Full Length	0.5	Mut	0.71445	N/A	N/A	N/A	N/A	N/A	N/A	N/A	N/A	N/A	N/A	N/A	N/A	N/A	N/A	4	12.5	N/A	N/A	N/A	N/A	11.5088	1.00473	10.6293	1.18729	9.45243	0
10	9	FVIIIdp	FVIII deficient Single Donor HRF	N/A	N/A	Standard	Standard	Full Length	0.5	Mut	0.23815	N/A	N/A	N/A	N/A	N/A	N/A	N/A	N/A	N/A	N/A	N/A	N/A	N/A	N/A	4	12.5	N/A	N/A	N/A	N/A	12.3604	0.65052	9.4587	1.09356	6.87748	0
10	10	FVIIIdp	FVIII deficient Single Donor HRF	N/A	N/A	Standard	Standard	Full Length	0.5	Mut	0.07938	N/A	N/A	N/A	N/A	N/A	N/A	N/A	N/A	N/A	N/A	N/A	N/A	N/A	N/A	4	12.5	N/A	N/A	N/A	N/A	12.9261	0.89719	8.56902	0.87485	10.4702	0
10	11	FVIIIdp	FVIII deficient Single Donor HRF	N/A	N/A	Standard	Standard	Full Length	0.5	Mut	0.02646	N/A	N/A	N/A	N/A	N/A	N/A	N/A	N/A	N/A	N/A	N/A	N/A	N/A	N/A	4	12.5	N/A	N/A	N/A	N/A	12.4358	1.13718	9.2714	1.06232	12.2655	0
10	12	FVIIIdp	FVIII deficient Single Donor HRF	N/A	N/A	Standard	Standard	Full Length	0.5	N/A	N/A	N/A	N/A	N/A	N/A	N/A	N/A	N/A	N/A	N/A	N/A	N/A	N/A	N/A	N/A	4	12.5	N/A	N/A	N/A	N/A	14.2944	0.93008	8.5222	1.12481	10.9136	-1
10	13	FVIIIdp	FVIII deficient Single Donor HRF	N/A	N/A	Standard	Standard	Full Length	0.5	Mut	1562.5	N/A	N/A	N/A	N/A	N/A	N/A	N/A	N/A	N/A	N/A	N/A	N/A	N/A	N/A	4	12.5	N/A	N/A	N/A	N/A	4.02624	3.78451	49.9157	7.93613	7.5818	2
10	14	FVIIIdp	FVIII deficient Single Donor HRF	N/A	N/A	Standard	Standard	Full Length	0.5	Mut	520.833	N/A	N/A	N/A	N/A	N/A	N/A	N/A	N/A	N/A	N/A	N/A	N/A	N/A	N/A	4	12.5	N/A	N/A	N/A	N/A	6.39005	1.78908	30.811	4.03055	5.80663	2
10	15	FVIIIdp	FVIII deficient Single Donor HRF	N/A	N/A	Standard	Standard	Full Length	0.5	Mut	173.611	N/A	N/A	N/A	N/A	N/A	N/A	N/A	N/A	N/A	N/A	N/A	N/A	N/A	N/A	4	12.5	N/A	N/A	N/A	N/A	8.41039	1.3323	20.6968	2.5933	6.43724	0
10	16	FVIIIdp	FVIII deficient Single Donor HRF	N/A	N/A	Standard	Standard	Full Length	0.5	Mut	57.8704	N/A	N/A	N/A	N/A	N/A	N/A	N/A	N/A	N/A	N/A	N/A	N/A	N/A	N/A	4	12.5	N/A	N/A	N/A	N/A	9.77875	1.30992	15.9674	1.90592	8.20371	0
10	17	FVIIIdp	FVIII deficient Single Donor HRF	N/A	N/A	Standard	Standard	Full Length	0.5	Mut	19.2901	N/A	N/A	N/A	N/A	N/A	N/A	N/A	N/A	N/A	N/A	N/A	N/A	N/A	N/A	4	12.5	N/A	N/A	N/A	N/A	9.53743	0.98617	13.0174	1.34352	7.57577	0
10	18	FVIIIdp	FVIII deficient Single Donor HRF	N/A	N/A	Standard	Standard	Full Length	0.5	Mut	6.43004	N/A	N/A	N/A	N/A	N/A	N/A	N/A	N/A	N/A	N/A	N/A	N/A	N/A	N/A	4	12.5	N/A	N/A	N/A	N/A	10.7315	1.05901	10.9103	1.03107	9.70653	0
10	19	FVIIIdp	FVIII deficient Single Donor HRF	N/A	N/A	Standard	Standard	Full Length	0.5	Mut	2.14335	N/A	N/A	N/A	N/A	N/A	N/A	N/A	N/A	N/A	N/A	N/A	N/A	N/A	N/A	4	12.5	N/A	N/A	N/A	N/A	11.0172	1.03347	10.0206	1.15605	10.3134	0
10	20	FVIIIdp	FVIII deficient Single Donor HRF	N/A	N/A	Standard	Standard	Full Length	0.5	Mut	0.71445	N/A	N/A	N/A	N/A	N/A	N/A	N/A	N/A	N/A	N/A	N/A	N/A	N/A	N/A	4	12.5	N/A	N/A	N/A	N/A	11.7702	0.88968	8.75632	0.87485	10.1604	0
10	21	FVIIIdp	FVIII deficient Single Donor HRF	N/A	N/A	Standard	Standard	Full Length	0.5	Mut	0.23815	N/A	N/A	N/A	N/A	N/A	N/A	N/A	N/A	N/A	N/A	N/A	N/A	N/A	N/A	4	12.5	N/A	N/A	N/A	N/A	12.2722	0.78111	7.96029	0.78112	9.81258	0
10	22	FVIIIdp	FVIII deficient Single Donor HRF	N/A	N/A	Standard	Standard	Full Length	0.5	Mut	0.07938	N/A	N/A	N/A	N/A	N/A	N/A	N/A	N/A	N/A	N/A	N/A	N/A	N/A	N/A	4	12.5	N/A	N/A	N/A	N/A	13.448	0.55984	7.35156	0.71863	7.61525	0
10	23	FVIIIdp	FVIII deficient Single Donor HRF	N/A	N/A	Standard	Standard	Full Length	0.5	Mut	0.02646	N/A	N/A	N/A	N/A	N/A	N/A	N/A	N/A	N/A	N/A	N/A	N/A	N/A	N/A	4	12.5	N/A	N/A	N/A	N/A	13.0679	0.69584	6.93014	0.59365	10.0408	0
10	24	FVIIIdp	FVIII deficient Single Donor HRF	N/A	N/A	Standard	Standard	Full Length	0.5	N/A	N/A	N/A	N/A	N/A	N/A	N/A	N/A	N/A	N/A	N/A	N/A	N/A	N/A	N/A	N/A	4	12.5	N/A	N/A	N/A	N/A	14.605	0.8538	8.14759	0.90609	10.4792	-1
10	25	FVIIIdp	FVIII deficient Single Donor HRF	N/A	N/A	Standard	Standard	Full Length	0.5	Mut	1598.38	N/A	N/A	N/A	N/A	N/A	N/A	N/A	N/A	N/A	N/A	N/A	N/A	N/A	N/A	4	12.5	N/A	N/A	N/A	N/A	0.8767	68.2712	112.989	29.8386	60.4227	2
10	26	FVIIIdp	FVIII deficient Single Donor HRF	N/A	N/A	Standard	Standard	Full Length	0.5	Mut	532.793	N/A	N/A	N/A	N/A	N/A	N/A	N/A	N/A	N/A	N/A	N/A	N/A	N/A	N/A	4	12.5	N/A	N/A	N/A	N/A	0.97146	14.5158	96.6941	40.618	15.0121	2
10	27	FVIIIdp	FVIII deficient Single Donor HRF	N/A	N/A	Standard	Standard	Full Length	0.5	Mut	177.598	N/A	N/A	N/A	N/A	N/A	N/A	N/A	N/A	N/A	N/A	N/A	N/A	N/A	N/A	4	12.5	N/A	N/A	N/A	N/A	1.99731	4.5367	82.3188	24.402	5.51114	0
10	28	FVIIIdp	FVIII deficient Single Donor HRF	N/A	N/A	Standard	Standard	Full Length	0.5	Mut	59.1993	N/A	N/A	N/A	N/A	N/A	N/A	N/A	N/A	N/A	N/A	N/A	N/A	N/A	N/A	4	12.5	N/A	N/A	N/A	N/A	3.6738	3.16285	60.4514	12.3104	5.23205	0
10	29	FVIIIdp	FVIII deficient Single Donor HRF	N/A	N/A	Standard	Standard	Full Length	0.5	Mut	19.7331	N/A	N/A	N/A	N/A	N/A	N/A	N/A	N/A	N/A	N/A	N/A	N/A	N/A	N/A	4	12.5	N/A	N/A	N/A	N/A	5.11125	1.56318	39.1459	5.68652	3.99321	0
10	30	FVIIIdp	FVIII deficient Single Donor HRF	N/A	N/A	Standard	Standard	Full Length	0.5	Mut	6.5777	N/A	N/A	N/A	N/A	N/A	N/A	N/A	N/A	N/A	N/A	N/A	N/A	N/A	N/A	4	12.5	N/A	N/A	N/A	N/A	6.83498	1.8129	27.4396	3.40566	6.60687	0
10	31	FVIIIdp	FVIII deficient Single Donor HRF	N/A	N/A	Standard	Standard	Full Length	0.5	Mut	2.19257	N/A	N/A	N/A	N/A	N/A	N/A	N/A	N/A	N/A	N/A	N/A	N/A	N/A	N/A	4	12.5	N/A	N/A	N/A	N/A	8.02687	1.4299	18.5428	2.06214	7.71135	0
10	32	FVIIIdp	FVIII deficient Single Donor HRF	N/A	N/A	Standard	Standard	Full Length	0.5	Mut	0.73086	N/A	N/A	N/A	N/A	N/A	N/A	N/A	N/A	N/A	N/A	N/A	N/A	N/A	N/A	4	12.5	N/A	N/A	N/A	N/A	8.97994	1.11443	14.75	1.59347	7.55548	0
10	33	FVIIIdp	FVIII deficient Single Donor HRF	N/A	N/A	Standard	Standard	Full Length	0.5	Mut	0.24362	N/A	N/A	N/A	N/A	N/A	N/A	N/A	N/A	N/A	N/A	N/A	N/A	N/A	N/A	4	12.5	N/A	N/A	N/A	N/A	10.0104	0.857	11.8	1.37476	7.26274	0
10	34	FVIIIdp	FVIII deficient Single Donor HRF	N/A	N/A	Standard	Standard	Full Length	0.5	Mut	0.08121	N/A	N/A	N/A	N/A	N/A	N/A	N/A	N/A	N/A	N/A	N/A	N/A	N/A	N/A	4	12.5	N/A	N/A	N/A	N/A	11.76	0.61499	8.61585	1.15605	7.13789	0
10	35	FVIIIdp	FVIII deficient Single Donor HRF	N/A	N/A	Standard	Standard	Full Length	0.5	Mut	0.02707	N/A	N/A	N/A	N/A	N/A	N/A	N/A	N/A	N/A	N/A	N/A	N/A	N/A	N/A	4	12.5	N/A	N/A	N/A	N/A	11.8041	0.85889	9.2714	0.87485	9.26387	0
10	36	FVIIIdp	FVIII deficient Single Donor HRF	N/A	N/A	Standard	Standard	Full Length	0.5	N/A	N/A	N/A	N/A	N/A	N/A	N/A	N/A	N/A	N/A	N/A	N/A	N/A	N/A	N/A	N/A	4	12.5	N/A	N/A	N/A	N/A	14.654	0.80118	7.53886	0.78112	10.6273	-1
10	37	FVIIIdp	FVIII deficient Single Donor HRF	N/A	N/A	Standard	Standard	Full Length	0.5	WT	1600	N/A	N/A	N/A	N/A	N/A	N/A	N/A	N/A	N/A	N/A	N/A	N/A	N/A	N/A	4	12.5	N/A	N/A	N/A	N/A	2.18104	3.72369	44.5308	6.15519	8.36205	1
10	38	FVIIIdp	FVIII deficient Single Donor HRF	N/A	N/A	Standard	Standard	Full Length	0.5	WT	533.333	N/A	N/A	N/A	N/A	N/A	N/A	N/A	N/A	N/A	N/A	N/A	N/A	N/A	N/A	4	12.5	N/A	N/A	N/A	N/A	5.42515	2.32293	29.3594	3.90558	7.91204	1
10	39	FVIIIdp	FVIII deficient Single Donor HRF	N/A	N/A	Standard	Standard	Full Length	0.5	WT	177.778	N/A	N/A	N/A	N/A	N/A	N/A	N/A	N/A	N/A	N/A	N/A	N/A	N/A	N/A	4	12.5	N/A	N/A	N/A	N/A	5.37155	1.87433	25.1452	2.96824	7.45404	0
10	40	FVIIIdp	FVIII deficient Single Donor HRF	N/A	N/A	Standard	Standard	Full Length	0.5	WT	59.2593	N/A	N/A	N/A	N/A	N/A	N/A	N/A	N/A	N/A	N/A	N/A	N/A	N/A	N/A	4	12.5	N/A	N/A	N/A	N/A	4.78139	1.45091	25.8475	3.24944	5.61334	0
10	41	FVIIIdp	FVIII deficient Single Donor HRF	N/A	N/A	Standard	Standard	Full Length	0.5	WT	19.7531	N/A	N/A	N/A	N/A	N/A	N/A	N/A	N/A	N/A	N/A	N/A	N/A	N/A	N/A	4	12.5	N/A	N/A	N/A	N/A	4.75085	1.34868	26.2221	3.18695	5.14329	0
10	42	FVIIIdp	FVIII deficient Single Donor HRF	N/A	N/A	Standard	Standard	Full Length	0.5	WT	6.58436	N/A	N/A	N/A	N/A	N/A	N/A	N/A	N/A	N/A	N/A	N/A	N/A	N/A	N/A	4	12.5	N/A	N/A	N/A	N/A	4.96023	1.77031	25.9412	3.15571	6.82432	0
10	43	FVIIIdp	FVIII deficient Single Donor HRF	N/A	N/A	Standard	Standard	Full Length	0.5	WT	2.19479	N/A	N/A	N/A	N/A	N/A	N/A	N/A	N/A	N/A	N/A	N/A	N/A	N/A	N/A	4	12.5	N/A	N/A	N/A	N/A	5.3435	1.83227	23.5999	2.90575	7.76388	0
10	44	FVIIIdp	FVIII deficient Single Donor HRF	N/A	N/A	Standard	Standard	Full Length	0.5	WT	0.7316	N/A	N/A	N/A	N/A	N/A	N/A	N/A	N/A	N/A	N/A	N/A	N/A	N/A	N/A	4	12.5	N/A	N/A	N/A	N/A	5.84362	1.33031	21.1182	2.62455	6.29936	0
10	45	FVIIIdp	FVIII deficient Single Donor HRF	N/A	N/A	Standard	Standard	Full Length	0.5	WT	0.24387	N/A	N/A	N/A	N/A	N/A	N/A	N/A	N/A	N/A	N/A	N/A	N/A	N/A	N/A	4	12.5	N/A	N/A	N/A	N/A	6.75215	1.25975	18.215	1.99965	6.916	0
10	46	FVIIIdp	FVIII deficient Single Donor HRF	N/A	N/A	Standard	Standard	Full Length	0.5	WT	0.0271	N/A	N/A	N/A	N/A	N/A	N/A	N/A	N/A	N/A	N/A	N/A	N/A	N/A	N/A	4	12.5	N/A	N/A	N/A	N/A	8.08636	1.08248	13.5793	1.65596	7.97153	0
10	47	FVIIIdp	FVIII deficient Single Donor HRF	N/A	N/A	Standard	Standard	Full Length	0.5	N/A	N/A	N/A	N/A	N/A	N/A	N/A	N/A	N/A	N/A	N/A	N/A	N/A	N/A	N/A	N/A	4	12.5	N/A	N/A	N/A	N/A	15.6235	0.4133	6.32141	0.65614	6.5381	-1
10	48	FVIIIdp	FVIII deficient Single Donor HRF	N/A	N/A	Standard	Standard	N/A	0	Mut	1562.5	N/A	N/A	N/A	N/A	N/A	N/A	N/A	N/A	N/A	N/A	N/A	N/A	N/A	N/A	4	12.5	N/A	N/A	N/A	N/A	4.43843	4.22977	49.3538	8.27982	8.5703	2
10	49	FVIIIdp	FVIII deficient Single Donor HRF	N/A	N/A	Standard	Standard	N/A	0	Mut	520.833	N/A	N/A	N/A	N/A	N/A	N/A	N/A	N/A	N/A	N/A	N/A	N/A	N/A	N/A	4	12.5	N/A	N/A	N/A	N/A	8.44639	1.4657	25.4729	3.15571	5.75395	2
10	50	FVIIIdp	FVIII deficient Single Donor HRF	N/A	N/A	Standard	Standard	N/A	0	Mut	173.611	N/A	N/A	N/A	N/A	N/A	N/A	N/A	N/A	N/A	N/A	N/A	N/A	N/A	N/A	4	12.5	N/A	N/A	N/A	N/A	15.2043	0.99487	12.6896	1.21854	7.84002	0
10	51	FVIIIdp	FVIII deficient Single Donor HRF	N/A	N/A	Standard	Standard	N/A	0	Mut	57.8704	N/A	N/A	N/A	N/A	N/A	N/A	N/A	N/A	N/A	N/A	N/A	N/A	N/A	N/A	4	12.5	N/A	N/A	N/A	N/A	33.6632	0.54987	2.71586	0.49991	20.2466	0
10	52	FVIIIdp	FVIII deficient Single Donor HRF	N/A	N/A	Standard	Standard	N/A	0	Mut	1562.5	N/A	N/A	N/A	N/A	N/A	N/A	N/A	N/A	N/A	N/A	N/A	N/A	N/A	N/A	4	12.5	N/A	N/A	N/A	N/A	4.67879	3.96347	45.0459	6.31141	8.79874	2
10	53	FVIIIdp	FVIII deficient Single Donor HRF	N/A	N/A	Standard	Standard	N/A	0	Mut	520.833	N/A	N/A	N/A	N/A	N/A	N/A	N/A	N/A	N/A	N/A	N/A	N/A	N/A	N/A	4	12.5	N/A	N/A	N/A	N/A	9.34274	1.65811	22.5229	2.3121	7.36187	2
10	54	FVIIIdp	FVIII deficient Single Donor HRF	N/A	N/A	Standard	Standard	N/A	0	Mut	173.611	N/A	N/A	N/A	N/A	N/A	N/A	N/A	N/A	N/A	N/A	N/A	N/A	N/A	N/A	4	12.5	N/A	N/A	N/A	N/A	18.2872	0.7369	9.4587	0.8436	7.79071	0
10	55	FVIIIdp	FVIII deficient Single Donor HRF	N/A	N/A	Standard	Standard	N/A	0	Mut	57.8704	N/A	N/A	N/A	N/A	N/A	N/A	N/A	N/A	N/A	N/A	N/A	N/A	N/A	N/A	4	12.5	N/A	N/A	N/A	N/A	41.7133	0.42143	0.9365	0.37494	45.0005	0
10	56	FVIIIdp	FVIII deficient Single Donor HRF	N/A	N/A	Standard	Standard	N/A	0	Mut	1598.38	N/A	N/A	N/A	N/A	N/A	N/A	N/A	N/A	N/A	N/A	N/A	N/A	N/A	N/A	4	12.5	N/A	N/A	N/A	N/A	0.99786	68.9268	107.323	25.6206	64.2234	2
10	57	FVIIIdp	FVIII deficient Single Donor HRF	N/A	N/A	Standard	Standard	N/A	0	Mut	532.793	N/A	N/A	N/A	N/A	N/A	N/A	N/A	N/A	N/A	N/A	N/A	N/A	N/A	N/A	4	12.5	N/A	N/A	N/A	N/A	0.93746	17.2785	91.6838	39.1183	18.8458	2
10	58	FVIIIdp	FVIII deficient Single Donor HRF	N/A	N/A	Standard	Standard	N/A	0	Mut	177.598	N/A	N/A	N/A	N/A	N/A	N/A	N/A	N/A	N/A	N/A	N/A	N/A	N/A	N/A	4	12.5	N/A	N/A	N/A	N/A	1.9709	4.32867	75.2482	20.9339	5.75253	0
10	59	FVIIIdp	FVIII deficient Single Donor HRF	N/A	N/A	Standard	Standard	N/A	0	Mut	59.1993	N/A	N/A	N/A	N/A	N/A	N/A	N/A	N/A	N/A	N/A	N/A	N/A	N/A	N/A	4	12.5	N/A	N/A	N/A	N/A	3.37646	2.25664	57.0331	10.5919	3.95672	0
10	60	FVIIIdp	FVIII deficient Single Donor HRF	N/A	N/A	Standard	Standard	N/A	0	Mut	19.7331	N/A	N/A	N/A	N/A	N/A	N/A	N/A	N/A	N/A	N/A	N/A	N/A	N/A	N/A	4	12.5	N/A	N/A	N/A	N/A	7.08806	1.22151	30.015	3.84309	4.06967	0
10	61	FVIIIdp	FVIII deficient Single Donor HRF	N/A	N/A	Standard	Standard	N/A	0	Mut	6.5777	N/A	N/A	N/A	N/A	N/A	N/A	N/A	N/A	N/A	N/A	N/A	N/A	N/A	N/A	4	12.5	N/A	N/A	N/A	N/A	12.2081	1.23492	16.0611	1.7497	7.68891	0
10	62	FVIIIdp	FVIII deficient Single Donor HRF	N/A	N/A	Standard	Standard	N/A	0	Mut	2.19257	N/A	N/A	N/A	N/A	N/A	N/A	N/A	N/A	N/A	N/A	N/A	N/A	N/A	N/A	4	12.5	N/A	N/A	N/A	N/A	21.2237	0.69646	7.35156	0.90609	9.47364	0
10	63	FVIIIdp	FVIII deficient Single Donor HRF	N/A	N/A	Standard	Standard	N/A	0	Mut	0.73086	N/A	N/A	N/A	N/A	N/A	N/A	N/A	N/A	N/A	N/A	N/A	N/A	N/A	N/A	4	12.5	N/A	N/A	N/A	N/A	44.5344	0.00551	0.5619	0.46867	0.9806	0
10	64	FVIIIdp	FVIII deficient Single Donor HRF	N/A	N/A	Standard	Standard	N/A	0	WT	1600	N/A	N/A	N/A	N/A	N/A	N/A	N/A	N/A	N/A	N/A	N/A	N/A	N/A	N/A	4	12.5	N/A	N/A	N/A	N/A	2.05323	2.57131	37.6007	4.56171	6.83847	1
10	65	FVIIIdp	FVIII deficient Single Donor HRF	N/A	N/A	Standard	Standard	N/A	0	WT	533.333	N/A	N/A	N/A	N/A	N/A	N/A	N/A	N/A	N/A	N/A	N/A	N/A	N/A	N/A	4	12.5	N/A	N/A	N/A	N/A	9.54647	0.95435	20.369	2.28086	4.68531	1
10	66	FVIIIdp	FVIII deficient Single Donor HRF	N/A	N/A	Standard	Standard	N/A	0	WT	177.778	N/A	N/A	N/A	N/A	N/A	N/A	N/A	N/A	N/A	N/A	N/A	N/A	N/A	N/A	4	12.5	N/A	N/A	N/A	N/A	15.9048	0.70781	10.6762	1.21854	6.62982	0
10	67	FVIIIdp	FVIII deficient Single Donor HRF	N/A	N/A	Standard	Standard	N/A	0	WT	59.2593	N/A	N/A	N/A	N/A	N/A	N/A	N/A	N/A	N/A	N/A	N/A	N/A	N/A	N/A	4	12.5	N/A	N/A	N/A	N/A	27.1202	0.33484	4.91665	0.65614	6.81033	0
10	68	FVIIIdp	FVIII deficient Single Donor HRF	N/A	N/A	Standard	Standard	N/A	0	WT	19.7531	N/A	N/A	N/A	N/A	N/A	N/A	N/A	N/A	N/A	N/A	N/A	N/A	N/A	N/A	4	12.5	N/A	N/A	N/A	N/A	42.6946	0.30213	0.79603	0.46867	37.9546	0
11	1	FVIIIdp	FVIII deficient Single Donor HRF	N/A	N/A	Standard	Standard	Full Length	0.5	Mut	625	N/A	N/A	N/A	N/A	N/A	N/A	N/A	N/A	N/A	N/A	N/A	N/A	N/A	N/A	4	12.5	N/A	N/A	N/A	N/A	1.17163	14.469	107.136	50.8037	13.5052	2
11	2	FVIIIdp	FVIII deficient Single Donor HRF	N/A	N/A	Standard	Standard	Full Length	0.5	Mut	208.333	N/A	N/A	N/A	N/A	N/A	N/A	N/A	N/A	N/A	N/A	N/A	N/A	N/A	N/A	4	12.5	N/A	N/A	N/A	N/A	1.84864	7.5936	96.741	34.494	7.84942	2
11	3	FVIIIdp	FVIII deficient Single Donor HRF	N/A	N/A	Standard	Standard	Full Length	0.5	Mut	69.4444	N/A	N/A	N/A	N/A	N/A	N/A	N/A	N/A	N/A	N/A	N/A	N/A	N/A	N/A	4	12.5	N/A	N/A	N/A	N/A	3.18253	4.12952	74.1244	17.122	5.57107	0
11	4	FVIIIdp	FVIII deficient Single Donor HRF	N/A	N/A	Standard	Standard	Full Length	0.5	Mut	23.1482	N/A	N/A	N/A	N/A	N/A	N/A	N/A	N/A	N/A	N/A	N/A	N/A	N/A	N/A	4	12.5	N/A	N/A	N/A	N/A	4.64783	2.92068	52.5379	9.21716	5.55918	0
11	5	FVIIIdp	FVIII deficient Single Donor HRF	N/A	N/A	Standard	Standard	Full Length	0.5	Mut	7.71605	N/A	N/A	N/A	N/A	N/A	N/A	N/A	N/A	N/A	N/A	N/A	N/A	N/A	N/A	4	12.5	N/A	N/A	N/A	N/A	6.02698	1.97959	35.8681	4.87416	5.51908	0
11	6	FVIIIdp	FVIII deficient Single Donor HRF	N/A	N/A	Standard	Standard	Full Length	0.5	Mut	2.57202	N/A	N/A	N/A	N/A	N/A	N/A	N/A	N/A	N/A	N/A	N/A	N/A	N/A	N/A	4	12.5	N/A	N/A	N/A	N/A	7.20562	1.6125	25.5666	3.53064	6.30706	0
11	7	FVIIIdp	FVIII deficient Single Donor HRF	N/A	N/A	Standard	Standard	Full Length	0.5	Mut	0.85734	N/A	N/A	N/A	N/A	N/A	N/A	N/A	N/A	N/A	N/A	N/A	N/A	N/A	N/A	4	12.5	N/A	N/A	N/A	N/A	8.10596	1.41451	21.1182	2.84326	6.69806	0
11	8	FVIIIdp	FVIII deficient Single Donor HRF	N/A	N/A	Standard	Standard	Full Length	0.5	Mut	0.28578	N/A	N/A	N/A	N/A	N/A	N/A	N/A	N/A	N/A	N/A	N/A	N/A	N/A	N/A	4	12.5	N/A	N/A	N/A	N/A	8.93255	1.82937	19.2452	2.15588	9.5056	0
11	9	FVIIIdp	FVIII deficient Single Donor HRF	N/A	N/A	Standard	Standard	Full Length	0.5	Mut	0.09526	N/A	N/A	N/A	N/A	N/A	N/A	N/A	N/A	N/A	N/A	N/A	N/A	N/A	N/A	4	12.5	N/A	N/A	N/A	N/A	8.96111	1.27777	17.7936	1.90592	7.18107	0
11	10	FVIIIdp	FVIII deficient Single Donor HRF	N/A	N/A	Standard	Standard	Full Length	0.5	Mut	0.03175	N/A	N/A	N/A	N/A	N/A	N/A	N/A	N/A	N/A	N/A	N/A	N/A	N/A	N/A	4	12.5	N/A	N/A	N/A	N/A	9.63265	1.53068	14.9373	1.71845	10.2474	0
11	11	FVIIIdp	FVIII deficient Single Donor HRF	N/A	N/A	Standard	Standard	Full Length	0.5	N/A	N/A	N/A	N/A	N/A	N/A	N/A	N/A	N/A	N/A	N/A	N/A	N/A	N/A	N/A	N/A	4	12.5	N/A	N/A	N/A	N/A	11.7874	1.12433	12.315	1.53099	9.12973	-1
11	12	FVIIIdp	FVIII deficient Single Donor HRF	N/A	N/A	Standard	Standard	Full Length	0.5	Mut	625	N/A	N/A	N/A	N/A	N/A	N/A	N/A	N/A	N/A	N/A	N/A	N/A	N/A	N/A	4	12.5	N/A	N/A	N/A	N/A	1.32793	10.8892	93.6037	39.087	11.6333	2
11	13	FVIIIdp	FVIII deficient Single Donor HRF	N/A	N/A	Standard	Standard	Full Length	0.5	Mut	208.333	N/A	N/A	N/A	N/A	N/A	N/A	N/A	N/A	N/A	N/A	N/A	N/A	N/A	N/A	4	12.5	N/A	N/A	N/A	N/A	2.38419	6.75363	78.1513	22.8398	8.64173	2
11	14	FVIIIdp	FVIII deficient Single Donor HRF	N/A	N/A	Standard	Standard	Full Length	0.5	Mut	69.4444	N/A	N/A	N/A	N/A	N/A	N/A	N/A	N/A	N/A	N/A	N/A	N/A	N/A	N/A	4	12.5	N/A	N/A	N/A	N/A	3.96067	3.17522	56.8927	11.2793	5.58107	0
11	15	FVIIIdp	FVIII deficient Single Donor HRF	N/A	N/A	Standard	Standard	Full Length	0.5	Mut	23.1482	N/A	N/A	N/A	N/A	N/A	N/A	N/A	N/A	N/A	N/A	N/A	N/A	N/A	N/A	4	12.5	N/A	N/A	N/A	N/A	5.66916	2.15641	35.5872	5.28034	6.05951	0
11	16	FVIIIdp	FVIII deficient Single Donor HRF	N/A	N/A	Standard	Standard	Full Length	0.5	Mut	7.71605	N/A	N/A	N/A	N/A	N/A	N/A	N/A	N/A	N/A	N/A	N/A	N/A	N/A	N/A	4	12.5	N/A	N/A	N/A	N/A	7.10225	1.54398	24.911	3.43691	6.19798	0
11	17	FVIIIdp	FVIII deficient Single Donor HRF	N/A	N/A	Standard	Standard	Full Length	0.5	Mut	2.57202	N/A	N/A	N/A	N/A	N/A	N/A	N/A	N/A	N/A	N/A	N/A	N/A	N/A	N/A	4	12.5	N/A	N/A	N/A	N/A	7.76257	1.52336	19.9007	2.40583	7.65479	0
11	18	FVIIIdp	FVIII deficient Single Donor HRF	N/A	N/A	Standard	Standard	Full Length	0.5	Mut	0.85734	N/A	N/A	N/A	N/A	N/A	N/A	N/A	N/A	N/A	N/A	N/A	N/A	N/A	N/A	4	12.5	N/A	N/A	N/A	N/A	8.41793	1.42033	16.9507	2.09339	8.37916	0
11	19	FVIIIdp	FVIII deficient Single Donor HRF	N/A	N/A	Standard	Standard	Full Length	0.5	Mut	0.28578	N/A	N/A	N/A	N/A	N/A	N/A	N/A	N/A	N/A	N/A	N/A	N/A	N/A	N/A	4	12.5	N/A	N/A	N/A	N/A	9.2672	1.17531	14.6563	1.90592	8.01915	0
11	20	FVIIIdp	FVIII deficient Single Donor HRF	N/A	N/A	Standard	Standard	Full Length	0.5	Mut	0.09526	N/A	N/A	N/A	N/A	N/A	N/A	N/A	N/A	N/A	N/A	N/A	N/A	N/A	N/A	4	12.5	N/A	N/A	N/A	N/A	9.76982	0.99226	13.4389	1.49974	7.38352	0
11	21	FVIIIdp	FVIII deficient Single Donor HRF	N/A	N/A	Standard	Standard	Full Length	0.5	Mut	0.03175	N/A	N/A	N/A	N/A	N/A	N/A	N/A	N/A	N/A	N/A	N/A	N/A	N/A	N/A	4	12.5	N/A	N/A	N/A	N/A	10.8729	1.06495	12.0341	1.21854	8.84944	0
11	22	FVIIIdp	FVIII deficient Single Donor HRF	N/A	N/A	Standard	Standard	Full Length	0.5	N/A	N/A	N/A	N/A	N/A	N/A	N/A	N/A	N/A	N/A	N/A	N/A	N/A	N/A	N/A	N/A	4	12.5	N/A	N/A	N/A	N/A	11.9905	1.2183	11.9404	1.28103	10.2031	-1
11	23	FVIIIdp	FVIII deficient Single Donor HRF	N/A	N/A	Standard	Standard	Full Length	0.5	Mut	1598.38	N/A	N/A	N/A	N/A	N/A	N/A	N/A	N/A	N/A	N/A	N/A	N/A	N/A	N/A	4	12.5	N/A	N/A	N/A	N/A	0.91031	79.041	115.19	24.1208	68.6179	2
11	24	FVIIIdp	FVIII deficient Single Donor HRF	N/A	N/A	Standard	Standard	Full Length	0.5	Mut	532.793	N/A	N/A	N/A	N/A	N/A	N/A	N/A	N/A	N/A	N/A	N/A	N/A	N/A	N/A	4	12.5	N/A	N/A	N/A	N/A	0.96135	15.8738	98.9417	43.9299	16.0435	2
11	25	FVIIIdp	FVIII deficient Single Donor HRF	N/A	N/A	Standard	Standard	Full Length	0.5	Mut	177.598	N/A	N/A	N/A	N/A	N/A	N/A	N/A	N/A	N/A	N/A	N/A	N/A	N/A	N/A	4	12.5	N/A	N/A	N/A	N/A	2.19558	6.50301	83.8172	25.6831	7.75856	0
11	26	FVIIIdp	FVIII deficient Single Donor HRF	N/A	N/A	Standard	Standard	Full Length	0.5	Mut	59.1993	N/A	N/A	N/A	N/A	N/A	N/A	N/A	N/A	N/A	N/A	N/A	N/A	N/A	N/A	4	12.5	N/A	N/A	N/A	N/A	3.46882	3.19936	64.0101	13.2165	4.99821	0
11	27	FVIIIdp	FVIII deficient Single Donor HRF	N/A	N/A	Standard	Standard	Full Length	0.5	Mut	19.7331	N/A	N/A	N/A	N/A	N/A	N/A	N/A	N/A	N/A	N/A	N/A	N/A	N/A	N/A	4	12.5	N/A	N/A	N/A	N/A	4.94629	2.23875	43.6411	7.15501	5.12991	0
11	28	FVIIIdp	FVIII deficient Single Donor HRF	N/A	N/A	Standard	Standard	Full Length	0.5	Mut	6.5777	N/A	N/A	N/A	N/A	N/A	N/A	N/A	N/A	N/A	N/A	N/A	N/A	N/A	N/A	4	12.5	N/A	N/A	N/A	N/A	6.58694	2.09212	28.8443	3.74935	7.25314	0
11	29	FVIIIdp	FVIII deficient Single Donor HRF	N/A	N/A	Standard	Standard	Full Length	0.5	Mut	2.19257	N/A	N/A	N/A	N/A	N/A	N/A	N/A	N/A	N/A	N/A	N/A	N/A	N/A	N/A	4	12.5	N/A	N/A	N/A	N/A	7.57244	1.71002	21.6333	3.09322	7.90459	0
11	30	FVIIIdp	FVIII deficient Single Donor HRF	N/A	N/A	Standard	Standard	Full Length	0.5	Mut	0.73086	N/A	N/A	N/A	N/A	N/A	N/A	N/A	N/A	N/A	N/A	N/A	N/A	N/A	N/A	4	12.5	N/A	N/A	N/A	N/A	8.18932	1.4379	18.2618	2.12463	7.87379	0
11	31	FVIIIdp	FVIII deficient Single Donor HRF	N/A	N/A	Standard	Standard	Full Length	0.5	Mut	0.24362	N/A	N/A	N/A	N/A	N/A	N/A	N/A	N/A	N/A	N/A	N/A	N/A	N/A	N/A	4	12.5	N/A	N/A	N/A	N/A	9.77131	1.47373	14.6563	1.71845	10.0553	0
11	32	FVIIIdp	FVIII deficient Single Donor HRF	N/A	N/A	Standard	Standard	Full Length	0.5	Mut	0.08121	N/A	N/A	N/A	N/A	N/A	N/A	N/A	N/A	N/A	N/A	N/A	N/A	N/A	N/A	4	12.5	N/A	N/A	N/A	N/A	10.3759	1.35681	12.7833	1.40601	10.6139	0
11	33	FVIIIdp	FVIII deficient Single Donor HRF	N/A	N/A	Standard	Standard	Full Length	0.5	Mut	0.02707	N/A	N/A	N/A	N/A	N/A	N/A	N/A	N/A	N/A	N/A	N/A	N/A	N/A	N/A	4	12.5	N/A	N/A	N/A	N/A	10.8074	1.12687	12.5492	1.43725	8.97964	0
11	34	FVIIIdp	FVIII deficient Single Donor HRF	N/A	N/A	Standard	Standard	Full Length	0.5	N/A	N/A	N/A	N/A	N/A	N/A	N/A	N/A	N/A	N/A	N/A	N/A	N/A	N/A	N/A	N/A	4	12.5	N/A	N/A	N/A	N/A	11.9054	1.10251	12.0809	1.31227	9.12605	-1
11	35	FVIIIdp	FVIII deficient Single Donor HRF	N/A	N/A	Standard	Standard	Full Length	0.5	WT	1600	N/A	N/A	N/A	N/A	N/A	N/A	N/A	N/A	N/A	N/A	N/A	N/A	N/A	N/A	4	12.5	N/A	N/A	N/A	N/A	1.27767	2.96714	45.6546	6.68635	6.4991	1
11	36	FVIIIdp	FVIII deficient Single Donor HRF	N/A	N/A	Standard	Standard	Full Length	0.5	WT	533.333	N/A	N/A	N/A	N/A	N/A	N/A	N/A	N/A	N/A	N/A	N/A	N/A	N/A	N/A	4	12.5	N/A	N/A	N/A	N/A	4.7399	2.37386	32.4031	4.28051	7.32603	1
11	37	FVIIIdp	FVIII deficient Single Donor HRF	N/A	N/A	Standard	Standard	Full Length	0.5	WT	177.778	N/A	N/A	N/A	N/A	N/A	N/A	N/A	N/A	N/A	N/A	N/A	N/A	N/A	N/A	4	12.5	N/A	N/A	N/A	N/A	4.65864	1.75566	29.3594	3.74935	5.97988	0
11	38	FVIIIdp	FVIII deficient Single Donor HRF	N/A	N/A	Standard	Standard	Full Length	0.5	WT	59.2593	N/A	N/A	N/A	N/A	N/A	N/A	N/A	N/A	N/A	N/A	N/A	N/A	N/A	N/A	4	12.5	N/A	N/A	N/A	N/A	4.57437	1.95453	30.0618	3.87433	6.5017	0
11	39	FVIIIdp	FVIII deficient Single Donor HRF	N/A	N/A	Standard	Standard	Full Length	0.5	WT	19.7531	N/A	N/A	N/A	N/A	N/A	N/A	N/A	N/A	N/A	N/A	N/A	N/A	N/A	N/A	4	12.5	N/A	N/A	N/A	N/A	4.22204	1.78156	31.4666	4.40549	5.66175	0
11	40	FVIIIdp	FVIII deficient Single Donor HRF	N/A	N/A	Standard	Standard	Full Length	0.5	WT	6.58436	N/A	N/A	N/A	N/A	N/A	N/A	N/A	N/A	N/A	N/A	N/A	N/A	N/A	N/A	4	12.5	N/A	N/A	N/A	N/A	4.19956	2.60988	32.7308	4.84291	7.97376	0
11	41	FVIIIdp	FVIII deficient Single Donor HRF	N/A	N/A	Standard	Standard	Full Length	0.5	WT	2.19479	N/A	N/A	N/A	N/A	N/A	N/A	N/A	N/A	N/A	N/A	N/A	N/A	N/A	N/A	4	12.5	N/A	N/A	N/A	N/A	4.82158	2.13296	29.5467	4.0618	7.21894	0
11	42	FVIIIdp	FVIII deficient Single Donor HRF	N/A	N/A	Standard	Standard	Full Length	0.5	WT	0.7316	N/A	N/A	N/A	N/A	N/A	N/A	N/A	N/A	N/A	N/A	N/A	N/A	N/A	N/A	4	12.5	N/A	N/A	N/A	N/A	5.17017	1.85429	27.2991	3.4994	6.79249	0
11	43	FVIIIdp	FVIII deficient Single Donor HRF	N/A	N/A	Standard	Standard	Full Length	0.5	WT	0.24387	N/A	N/A	N/A	N/A	N/A	N/A	N/A	N/A	N/A	N/A	N/A	N/A	N/A	N/A	4	12.5	N/A	N/A	N/A	N/A	5.74011	1.67951	24.3959	2.99948	6.88438	0
11	44	FVIIIdp	FVIII deficient Single Donor HRF	N/A	N/A	Standard	Standard	Full Length	0.5	WT	0.0271	N/A	N/A	N/A	N/A	N/A	N/A	N/A	N/A	N/A	N/A	N/A	N/A	N/A	N/A	4	12.5	N/A	N/A	N/A	N/A	6.91194	1.43193	18.5896	2.15588	7.70285	0
11	45	FVIIIdp	FVIII deficient Single Donor HRF	N/A	N/A	Standard	Standard	Full Length	0.5	N/A	N/A	N/A	N/A	N/A	N/A	N/A	N/A	N/A	N/A	N/A	N/A	N/A	N/A	N/A	N/A	4	12.5	N/A	N/A	N/A	N/A	12.0178	1.09798	12.0341	1.40601	9.12391	-1
11	46	FVIIIdp	FVIII deficient Single Donor HRF	N/A	N/A	Standard	Standard	N/A	0	Mut	625	N/A	N/A	N/A	N/A	N/A	N/A	N/A	N/A	N/A	N/A	N/A	N/A	N/A	N/A	4	12.5	N/A	N/A	N/A	N/A	0.9585	18.0277	99.2227	46.5232	18.1689	2
11	47	FVIIIdp	FVIII deficient Single Donor HRF	N/A	N/A	Standard	Standard	N/A	0	Mut	208.333	N/A	N/A	N/A	N/A	N/A	N/A	N/A	N/A	N/A	N/A	N/A	N/A	N/A	N/A	4	12.5	N/A	N/A	N/A	N/A	1.74431	6.68492	88.7807	30.0261	7.5297	2
11	48	FVIIIdp	FVIII deficient Single Donor HRF	N/A	N/A	Standard	Standard	N/A	0	Mut	69.4444	N/A	N/A	N/A	N/A	N/A	N/A	N/A	N/A	N/A	N/A	N/A	N/A	N/A	N/A	4	12.5	N/A	N/A	N/A	N/A	3.48498	3.05649	64.9466	14.0601	4.70616	0
11	49	FVIIIdp	FVIII deficient Single Donor HRF	N/A	N/A	Standard	Standard	N/A	0	Mut	23.1482	N/A	N/A	N/A	N/A	N/A	N/A	N/A	N/A	N/A	N/A	N/A	N/A	N/A	N/A	4	12.5	N/A	N/A	N/A	N/A	5.82295	2.09761	40.5038	6.49888	5.17879	0
11	50	FVIIIdp	FVIII deficient Single Donor HRF	N/A	N/A	Standard	Standard	N/A	0	Mut	7.71605	N/A	N/A	N/A	N/A	N/A	N/A	N/A	N/A	N/A	N/A	N/A	N/A	N/A	N/A	4	12.5	N/A	N/A	N/A	N/A	10.0077	1.08609	21.2587	2.37459	5.10893	0
11	51	FVIIIdp	FVIII deficient Single Donor HRF	N/A	N/A	Standard	Standard	N/A	0	Mut	2.57202	N/A	N/A	N/A	N/A	N/A	N/A	N/A	N/A	N/A	N/A	N/A	N/A	N/A	N/A	4	12.5	N/A	N/A	N/A	N/A	20.7616	0.79788	7.91347	0.78112	10.0826	0
11	52	FVIIIdp	FVIII deficient Single Donor HRF	N/A	N/A	Standard	Standard	N/A	0	Mut	0.85734	N/A	N/A	N/A	N/A	N/A	N/A	N/A	N/A	N/A	N/A	N/A	N/A	N/A	N/A	4	12.5	N/A	N/A	N/A	N/A	36.2219	0.5004	3.04364	0.59365	16.4408	0
11	53	FVIIIdp	FVIII deficient Single Donor HRF	N/A	N/A	Standard	Standard	N/A	0	Mut	625	N/A	N/A	N/A	N/A	N/A	N/A	N/A	N/A	N/A	N/A	N/A	N/A	N/A	N/A	4	12.5	N/A	N/A	N/A	N/A	1.07123	13.1579	95.4299	40.9929	13.788	2
11	54	FVIIIdp	FVIII deficient Single Donor HRF	N/A	N/A	Standard	Standard	N/A	0	Mut	208.333	N/A	N/A	N/A	N/A	N/A	N/A	N/A	N/A	N/A	N/A	N/A	N/A	N/A	N/A	4	12.5	N/A	N/A	N/A	N/A	2.41775	4.98231	74.6394	19.5904	6.67517	2
11	55	FVIIIdp	FVIII deficient Single Donor HRF	N/A	N/A	Standard	Standard	N/A	0	Mut	69.4444	N/A	N/A	N/A	N/A	N/A	N/A	N/A	N/A	N/A	N/A	N/A	N/A	N/A	N/A	4	12.5	N/A	N/A	N/A	N/A	4.73274	2.89563	52.9125	9.06094	5.47248	0
11	56	FVIIIdp	FVIII deficient Single Donor HRF	N/A	N/A	Standard	Standard	N/A	0	Mut	23.1482	N/A	N/A	N/A	N/A	N/A	N/A	N/A	N/A	N/A	N/A	N/A	N/A	N/A	N/A	4	12.5	N/A	N/A	N/A	N/A	8.21945	1.11494	25.8007	3.62437	4.32135	0
11	57	FVIIIdp	FVIII deficient Single Donor HRF	N/A	N/A	Standard	Standard	N/A	0	Mut	7.71605	N/A	N/A	N/A	N/A	N/A	N/A	N/A	N/A	N/A	N/A	N/A	N/A	N/A	N/A	4	12.5	N/A	N/A	N/A	N/A	15.6722	0.90172	10.8166	1.37476	8.33642	0
11	58	FVIIIdp	FVIII deficient Single Donor HRF	N/A	N/A	Standard	Standard	N/A	0	Mut	2.57202	N/A	N/A	N/A	N/A	N/A	N/A	N/A	N/A	N/A	N/A	N/A	N/A	N/A	N/A	4	12.5	N/A	N/A	N/A	N/A	31.5031	0.40418	3.69919	0.46867	10.9262	0
11	59	FVIIIdp	FVIII deficient Single Donor HRF	N/A	N/A	Standard	Standard	N/A	0	Mut	1598.38	N/A	N/A	N/A	N/A	N/A	N/A	N/A	N/A	N/A	N/A	N/A	N/A	N/A	N/A	4	12.5	N/A	N/A	N/A	N/A	0.99408	73.6561	110.18	24.3708	66.8508	2
11	60	FVIIIdp	FVIII deficient Single Donor HRF	N/A	N/A	Standard	Standard	N/A	0	Mut	532.793	N/A	N/A	N/A	N/A	N/A	N/A	N/A	N/A	N/A	N/A	N/A	N/A	N/A	N/A	4	12.5	N/A	N/A	N/A	N/A	0.92269	20.088	97.3029	43.0551	20.6449	2
11	61	FVIIIdp	FVIII deficient Single Donor HRF	N/A	N/A	Standard	Standard	N/A	0	Mut	177.598	N/A	N/A	N/A	N/A	N/A	N/A	N/A	N/A	N/A	N/A	N/A	N/A	N/A	N/A	4	12.5	N/A	N/A	N/A	N/A	1.99828	4.58738	80.8204	22.996	5.67602	0
11	62	FVIIIdp	FVIII deficient Single Donor HRF	N/A	N/A	Standard	Standard	N/A	0	Mut	59.1993	N/A	N/A	N/A	N/A	N/A	N/A	N/A	N/A	N/A	N/A	N/A	N/A	N/A	N/A	4	12.5	N/A	N/A	N/A	N/A	3.78665	3.38659	59.7958	11.5605	5.66359	0
11	63	FVIIIdp	FVIII deficient Single Donor HRF	N/A	N/A	Standard	Standard	N/A	0	Mut	19.7331	N/A	N/A	N/A	N/A	N/A	N/A	N/A	N/A	N/A	N/A	N/A	N/A	N/A	N/A	4	12.5	N/A	N/A	N/A	N/A	6.77864	1.57729	33.9015	4.78042	4.65257	0
11	64	FVIIIdp	FVIII deficient Single Donor HRF	N/A	N/A	Standard	Standard	N/A	0	Mut	6.5777	N/A	N/A	N/A	N/A	N/A	N/A	N/A	N/A	N/A	N/A	N/A	N/A	N/A	N/A	4	12.5	N/A	N/A	N/A	N/A	12.8142	0.73839	15.5928	1.93717	4.73545	0
11	65	FVIIIdp	FVIII deficient Single Donor HRF	N/A	N/A	Standard	Standard	N/A	0	Mut	2.19257	N/A	N/A	N/A	N/A	N/A	N/A	N/A	N/A	N/A	N/A	N/A	N/A	N/A	N/A	4	12.5	N/A	N/A	N/A	N/A	23.7234	0.60649	6.32141	0.8436	9.59422	0
11	66	FVIIIdp	FVIII deficient Single Donor HRF	N/A	N/A	Standard	Standard	N/A	0	Mut	0.73086	N/A	N/A	N/A	N/A	N/A	N/A	N/A	N/A	N/A	N/A	N/A	N/A	N/A	N/A	4	12.5	N/A	N/A	N/A	N/A	53.2298	0.07638	1.77936	0.46867	4.29255	0
11	67	FVIIIdp	FVIII deficient Single Donor HRF	N/A	N/A	Standard	Standard	N/A	0	WT	1600	N/A	N/A	N/A	N/A	N/A	N/A	N/A	N/A	N/A	N/A	N/A	N/A	N/A	N/A	4	12.5	N/A	N/A	N/A	N/A	1.82008	2.64867	40.3634	4.78042	6.56207	1
11	68	FVIIIdp	FVIII deficient Single Donor HRF	N/A	N/A	Standard	Standard	N/A	0	WT	533.333	N/A	N/A	N/A	N/A	N/A	N/A	N/A	N/A	N/A	N/A	N/A	N/A	N/A	N/A	4	12.5	N/A	N/A	N/A	N/A	9.78238	1.5786	21.446	2.43708	7.36083	1
11	69	FVIIIdp	FVIII deficient Single Donor HRF	N/A	N/A	Standard	Standard	N/A	0	WT	177.778	N/A	N/A	N/A	N/A	N/A	N/A	N/A	N/A	N/A	N/A	N/A	N/A	N/A	N/A	4	12.5	N/A	N/A	N/A	N/A	15.6698	1.02698	12.3619	1.24978	8.30764	0
11	70	FVIIIdp	FVIII deficient Single Donor HRF	N/A	N/A	Standard	Standard	N/A	0	WT	59.2593	N/A	N/A	N/A	N/A	N/A	N/A	N/A	N/A	N/A	N/A	N/A	N/A	N/A	N/A	4	12.5	N/A	N/A	N/A	N/A	27.5405	0.37208	6.22776	0.74987	5.97454	0
11	71	FVIIIdp	FVIII deficient Single Donor HRF	N/A	N/A	Standard	Standard	N/A	0	WT	19.7531	N/A	N/A	N/A	N/A	N/A	N/A	N/A	N/A	N/A	N/A	N/A	N/A	N/A	N/A	4	12.5	N/A	N/A	N/A	N/A	46.2892	0.27596	3.04364	0.49991	9.06678	0
12	1	FVIIIdp	FVIII deficient Single Donor HRF	N/A	N/A	Standard	Standard	Full Length	0.5	Mut	1562.5	N/A	N/A	N/A	N/A	N/A	N/A	N/A	N/A	N/A	N/A	N/A	N/A	N/A	N/A	4	12.5	N/A	N/A	N/A	N/A	44.4452	20.0663	55.7537	77.5211	35.991	2
12	2	FVIIIdp	FVIII deficient Single Donor HRF	N/A	N/A	Standard	Standard	Full Length	0.5	Mut	520.833	N/A	N/A	N/A	N/A	N/A	N/A	N/A	N/A	N/A	N/A	N/A	N/A	N/A	N/A	4	12.5	N/A	N/A	N/A	N/A	18.2385	10.5001	31.2913	34.4291	33.556	2
12	3	FVIIIdp	FVIII deficient Single Donor HRF	N/A	N/A	Standard	Standard	Full Length	0.5	Mut	173.611	N/A	N/A	N/A	N/A	N/A	N/A	N/A	N/A	N/A	N/A	N/A	N/A	N/A	N/A	4	12.5	N/A	N/A	N/A	N/A	11.4258	6.39141	21.048	18.2141	30.366	0
12	4	FVIIIdp	FVIII deficient Single Donor HRF	N/A	N/A	Standard	Standard	Full Length	0.5	Mut	57.8704	N/A	N/A	N/A	N/A	N/A	N/A	N/A	N/A	N/A	N/A	N/A	N/A	N/A	N/A	4	12.5	N/A	N/A	N/A	N/A	8.50452	4.35358	15.669	12.8832	27.7846	0
12	5	FVIIIdp	FVIII deficient Single Donor HRF	N/A	N/A	Standard	Standard	Full Length	0.5	Mut	19.2901	N/A	N/A	N/A	N/A	N/A	N/A	N/A	N/A	N/A	N/A	N/A	N/A	N/A	N/A	4	12.5	N/A	N/A	N/A	N/A	10.0051	4.43024	13.6578	11.1062	32.4375	0
12	6	FVIIIdp	FVIII deficient Single Donor HRF	N/A	N/A	Standard	Standard	Full Length	0.5	Mut	6.43004	N/A	N/A	N/A	N/A	N/A	N/A	N/A	N/A	N/A	N/A	N/A	N/A	N/A	N/A	4	12.5	N/A	N/A	N/A	N/A	5.33215	3.87269	12.6288	10.8841	30.6656	0
12	7	FVIIIdp	FVIII deficient Single Donor HRF	N/A	N/A	Standard	Standard	Full Length	0.5	Mut	2.14335	N/A	N/A	N/A	N/A	N/A	N/A	N/A	N/A	N/A	N/A	N/A	N/A	N/A	N/A	4	12.5	N/A	N/A	N/A	N/A	6.90204	3.84688	11.553	10.4398	33.2977	0
12	8	FVIIIdp	FVIII deficient Single Donor HRF	N/A	N/A	Standard	Standard	Full Length	0.5	Mut	0.71445	N/A	N/A	N/A	N/A	N/A	N/A	N/A	N/A	N/A	N/A	N/A	N/A	N/A	N/A	4	12.5	N/A	N/A	N/A	N/A	4.77698	3.67924	10.4772	7.99645	35.1166	0
12	9	FVIIIdp	FVIII deficient Single Donor HRF	N/A	N/A	Standard	Standard	Full Length	0.5	Mut	0.23815	N/A	N/A	N/A	N/A	N/A	N/A	N/A	N/A	N/A	N/A	N/A	N/A	N/A	N/A	4	12.5	N/A	N/A	N/A	N/A	6.8181	3.88534	10.6643	8.44069	36.4331	0
12	10	FVIIIdp	FVIII deficient Single Donor HRF	N/A	N/A	Standard	Standard	Full Length	0.5	Mut	0.07938	N/A	N/A	N/A	N/A	N/A	N/A	N/A	N/A	N/A	N/A	N/A	N/A	N/A	N/A	4	12.5	N/A	N/A	N/A	N/A	6.27163	4.25531	10.1498	8.21857	41.9251	0
12	11	FVIIIdp	FVIII deficient Single Donor HRF	N/A	N/A	Standard	Standard	Full Length	0.5	Mut	0.02646	N/A	N/A	N/A	N/A	N/A	N/A	N/A	N/A	N/A	N/A	N/A	N/A	N/A	N/A	4	12.5	N/A	N/A	N/A	N/A	8.03083	3.55741	10.4772	8.66282	33.9538	0
12	12	FVIIIdp	FVIII deficient Single Donor HRF	N/A	N/A	Standard	Standard	Full Length	0.5	N/A	N/A	N/A	N/A	N/A	N/A	N/A	N/A	N/A	N/A	N/A	N/A	N/A	N/A	N/A	N/A	4	12.5	N/A	N/A	N/A	N/A	7.89179	4.54528	10.0562	9.10706	45.1986	-1
12	13	FVIIIdp	FVIII deficient Single Donor HRF	N/A	N/A	Standard	Standard	Full Length	0.5	Mut	520.833	N/A	N/A	N/A	N/A	N/A	N/A	N/A	N/A	N/A	N/A	N/A	N/A	N/A	N/A	4	12.5	N/A	N/A	N/A	N/A	76.4377	7.03733	82.9757	215.682	8.48119	2
12	14	FVIIIdp	FVIII deficient Single Donor HRF	N/A	N/A	Standard	Standard	Full Length	0.5	Mut	173.611	N/A	N/A	N/A	N/A	N/A	N/A	N/A	N/A	N/A	N/A	N/A	N/A	N/A	N/A	4	12.5	N/A	N/A	N/A	N/A	35.2306	4.48317	63.6584	111.062	7.04255	0
12	15	FVIIIdp	FVIII deficient Single Donor HRF	N/A	N/A	Standard	Standard	Full Length	0.5	Mut	57.8704	N/A	N/A	N/A	N/A	N/A	N/A	N/A	N/A	N/A	N/A	N/A	N/A	N/A	N/A	4	12.5	N/A	N/A	N/A	N/A	23.5383	3.73715	44.0604	61.084	8.48188	0
12	16	FVIIIdp	FVIII deficient Single Donor HRF	N/A	N/A	Standard	Standard	Full Length	0.5	Mut	19.2901	N/A	N/A	N/A	N/A	N/A	N/A	N/A	N/A	N/A	N/A	N/A	N/A	N/A	N/A	4	12.5	N/A	N/A	N/A	N/A	11.7124	2.38313	29.8413	30.2088	7.98601	0
12	17	FVIIIdp	FVIII deficient Single Donor HRF	N/A	N/A	Standard	Standard	Full Length	0.5	Mut	6.43004	N/A	N/A	N/A	N/A	N/A	N/A	N/A	N/A	N/A	N/A	N/A	N/A	N/A	N/A	4	12.5	N/A	N/A	N/A	N/A	10.1264	2.26868	22.7786	23.323	9.95972	0
12	18	FVIIIdp	FVIII deficient Single Donor HRF	N/A	N/A	Standard	Standard	Full Length	0.5	Mut	2.14335	N/A	N/A	N/A	N/A	N/A	N/A	N/A	N/A	N/A	N/A	N/A	N/A	N/A	N/A	4	12.5	N/A	N/A	N/A	N/A	7.95237	1.92139	17.2126	15.9929	11.1627	0
12	19	FVIIIdp	FVIII deficient Single Donor HRF	N/A	N/A	Standard	Standard	Full Length	0.5	Mut	0.71445	N/A	N/A	N/A	N/A	N/A	N/A	N/A	N/A	N/A	N/A	N/A	N/A	N/A	N/A	4	12.5	N/A	N/A	N/A	N/A	7.27776	2.09593	15.1545	12.8832	13.8304	0
12	20	FVIIIdp	FVIII deficient Single Donor HRF	N/A	N/A	Standard	Standard	Full Length	0.5	Mut	0.23815	N/A	N/A	N/A	N/A	N/A	N/A	N/A	N/A	N/A	N/A	N/A	N/A	N/A	N/A	4	12.5	N/A	N/A	N/A	N/A	7.19806	1.88832	13.5175	11.7725	13.9695	0
12	21	FVIIIdp	FVIII deficient Single Donor HRF	N/A	N/A	Standard	Standard	Full Length	0.5	Mut	0.07938	N/A	N/A	N/A	N/A	N/A	N/A	N/A	N/A	N/A	N/A	N/A	N/A	N/A	N/A	4	12.5	N/A	N/A	N/A	N/A	7.25156	1.79701	11.8804	9.32919	15.1258	0
12	22	FVIIIdp	FVIII deficient Single Donor HRF	N/A	N/A	Standard	Standard	Full Length	0.5	Mut	0.02646	N/A	N/A	N/A	N/A	N/A	N/A	N/A	N/A	N/A	N/A	N/A	N/A	N/A	N/A	4	12.5	N/A	N/A	N/A	N/A	5.80533	1.7395	10.6643	9.77343	16.3114	0
12	23	FVIIIdp	FVIII deficient Single Donor HRF	N/A	N/A	Standard	Standard	Full Length	0.5	N/A	N/A	N/A	N/A	N/A	N/A	N/A	N/A	N/A	N/A	N/A	N/A	N/A	N/A	N/A	N/A	4	12.5	N/A	N/A	N/A	N/A	4.08601	3.20213	32.3671	256.775	9.89317	-1
12	24	FVIIIdp	FVIII deficient Single Donor HRF	N/A	N/A	Standard	Standard	Full Length	0.5	Mut	177.598	N/A	N/A	N/A	N/A	N/A	N/A	N/A	N/A	N/A	N/A	N/A	N/A	N/A	N/A	4	12.5	N/A	N/A	N/A	N/A	43.4893	5.24841	73.4808	156.819	7.14256	0
12	25	FVIIIdp	FVIII deficient Single Donor HRF	N/A	N/A	Standard	Standard	Full Length	0.5	Mut	59.1993	N/A	N/A	N/A	N/A	N/A	N/A	N/A	N/A	N/A	N/A	N/A	N/A	N/A	N/A	4	12.5	N/A	N/A	N/A	N/A	19.2888	3.50109	50.749	70.191	6.89884	0
12	26	FVIIIdp	FVIII deficient Single Donor HRF	N/A	N/A	Standard	Standard	Full Length	0.5	Mut	19.7331	N/A	N/A	N/A	N/A	N/A	N/A	N/A	N/A	N/A	N/A	N/A	N/A	N/A	N/A	4	12.5	N/A	N/A	N/A	N/A	12.0857	2.62244	31.1977	35.3176	8.40586	0
12	27	FVIIIdp	FVIII deficient Single Donor HRF	N/A	N/A	Standard	Standard	Full Length	0.5	Mut	6.5777	N/A	N/A	N/A	N/A	N/A	N/A	N/A	N/A	N/A	N/A	N/A	N/A	N/A	N/A	4	12.5	N/A	N/A	N/A	N/A	7.26796	2.08848	20.4867	18.6584	10.1943	0
12	28	FVIIIdp	FVIII deficient Single Donor HRF	N/A	N/A	Standard	Standard	Full Length	0.5	Mut	2.19257	N/A	N/A	N/A	N/A	N/A	N/A	N/A	N/A	N/A	N/A	N/A	N/A	N/A	N/A	4	12.5	N/A	N/A	N/A	N/A	7.28071	1.86681	15.3884	13.3274	12.1313	0
12	29	FVIIIdp	FVIII deficient Single Donor HRF	N/A	N/A	Standard	Standard	Full Length	0.5	Mut	0.73086	N/A	N/A	N/A	N/A	N/A	N/A	N/A	N/A	N/A	N/A	N/A	N/A	N/A	N/A	4	12.5	N/A	N/A	N/A	N/A	4.94641	2.01221	11.974	9.55131	16.8049	0
12	30	FVIIIdp	FVIII deficient Single Donor HRF	N/A	N/A	Standard	Standard	Full Length	0.5	Mut	0.24362	N/A	N/A	N/A	N/A	N/A	N/A	N/A	N/A	N/A	N/A	N/A	N/A	N/A	N/A	4	12.5	N/A	N/A	N/A	N/A	7.85723	1.94242	10.5708	7.5522	18.3754	0
12	31	FVIIIdp	FVIII deficient Single Donor HRF	N/A	N/A	Standard	Standard	Full Length	0.5	Mut	0.08121	N/A	N/A	N/A	N/A	N/A	N/A	N/A	N/A	N/A	N/A	N/A	N/A	N/A	N/A	4	12.5	N/A	N/A	N/A	N/A	4.5187	1.40383	9.12078	8.44069	15.3916	0
12	32	FVIIIdp	FVIII deficient Single Donor HRF	N/A	N/A	Standard	Standard	Full Length	0.5	Mut	0.02707	N/A	N/A	N/A	N/A	N/A	N/A	N/A	N/A	N/A	N/A	N/A	N/A	N/A	N/A	4	12.5	N/A	N/A	N/A	N/A	4.56646	1.96637	9.07401	7.33008	21.6703	0
12	33	FVIIIdp	FVIII deficient Single Donor HRF	N/A	N/A	Standard	Standard	Full Length	0.5	N/A	N/A	N/A	N/A	N/A	N/A	N/A	N/A	N/A	N/A	N/A	N/A	N/A	N/A	N/A	N/A	4	12.5	N/A	N/A	N/A	N/A	4.44984	3.38697	9.12078	6.6637	37.1347	-1
12	34	FVIIIdp	FVIII deficient Single Donor HRF	N/A	N/A	Standard	Standard	Full Length	0.5	WT	1600	N/A	N/A	N/A	N/A	N/A	N/A	N/A	N/A	N/A	N/A	N/A	N/A	N/A	N/A	4	12.5	N/A	N/A	N/A	N/A	20.5787	6.24791	34.7525	31.9858	17.9783	1
12	35	FVIIIdp	FVIII deficient Single Donor HRF	N/A	N/A	Standard	Standard	Full Length	0.5	WT	533.333	N/A	N/A	N/A	N/A	N/A	N/A	N/A	N/A	N/A	N/A	N/A	N/A	N/A	N/A	4	12.5	N/A	N/A	N/A	N/A	10.4815	3.1343	22.8253	19.769	13.7317	1
12	36	FVIIIdp	FVIII deficient Single Donor HRF	N/A	N/A	Standard	Standard	Full Length	0.5	WT	177.778	N/A	N/A	N/A	N/A	N/A	N/A	N/A	N/A	N/A	N/A	N/A	N/A	N/A	N/A	4	12.5	N/A	N/A	N/A	N/A	11.6446	2.42578	20.0657	17.5478	12.0892	0
12	37	FVIIIdp	FVIII deficient Single Donor HRF	N/A	N/A	Standard	Standard	Full Length	0.5	WT	59.2593	N/A	N/A	N/A	N/A	N/A	N/A	N/A	N/A	N/A	N/A	N/A	N/A	N/A	N/A	4	12.5	N/A	N/A	N/A	N/A	11.3225	1.85725	20.8609	19.3247	8.90304	0
12	38	FVIIIdp	FVIII deficient Single Donor HRF	N/A	N/A	Standard	Standard	Full Length	0.5	WT	19.7531	N/A	N/A	N/A	N/A	N/A	N/A	N/A	N/A	N/A	N/A	N/A	N/A	N/A	N/A	4	12.5	N/A	N/A	N/A	N/A	10.8944	1.89179	21.5625	20.8796	8.77354	0
12	39	FVIIIdp	FVIII deficient Single Donor HRF	N/A	N/A	Standard	Standard	Full Length	0.5	WT	6.58436	N/A	N/A	N/A	N/A	N/A	N/A	N/A	N/A	N/A	N/A	N/A	N/A	N/A	N/A	4	12.5	N/A	N/A	N/A	N/A	10.5223	1.65432	21.8899	21.3239	7.55747	0
12	40	FVIIIdp	FVIII deficient Single Donor HRF	N/A	N/A	Standard	Standard	Full Length	0.5	WT	2.19479	N/A	N/A	N/A	N/A	N/A	N/A	N/A	N/A	N/A	N/A	N/A	N/A	N/A	N/A	4	12.5	N/A	N/A	N/A	N/A	11.2103	1.48748	20.9544	21.9902	7.09865	0
12	41	FVIIIdp	FVIII deficient Single Donor HRF	N/A	N/A	Standard	Standard	Full Length	0.5	WT	0.7316	N/A	N/A	N/A	N/A	N/A	N/A	N/A	N/A	N/A	N/A	N/A	N/A	N/A	N/A	4	12.5	N/A	N/A	N/A	N/A	8.60842	2.02323	19.7851	19.3247	10.226	0
12	42	FVIIIdp	FVIII deficient Single Donor HRF	N/A	N/A	Standard	Standard	Full Length	0.5	WT	0.24387	N/A	N/A	N/A	N/A	N/A	N/A	N/A	N/A	N/A	N/A	N/A	N/A	N/A	N/A	4	12.5	N/A	N/A	N/A	N/A	8.83692	1.4539	18.148	15.1044	8.01135	0
12	43	FVIIIdp	FVIII deficient Single Donor HRF	N/A	N/A	Standard	Standard	Full Length	0.5	WT	0.0271	N/A	N/A	N/A	N/A	N/A	N/A	N/A	N/A	N/A	N/A	N/A	N/A	N/A	N/A	4	12.5	N/A	N/A	N/A	N/A	3.35948	1.5116	14.0787	11.5504	10.7368	0
12	44	FVIIIdp	FVIII deficient Single Donor HRF	N/A	N/A	Standard	Standard	Full Length	0.5	N/A	N/A	N/A	N/A	N/A	N/A	N/A	N/A	N/A	N/A	N/A	N/A	N/A	N/A	N/A	N/A	4	12.5	N/A	N/A	N/A	N/A	4.71712	3.17634	9.68206	8.66282	32.8064	-1
12	45	FVIIIdp	FVIII deficient Single Donor HRF	N/A	N/A	Standard	Standard	N/A	0	Mut	1562.5	N/A	N/A	N/A	N/A	N/A	N/A	N/A	N/A	N/A	N/A	N/A	N/A	N/A	N/A	4	12.5	N/A	N/A	N/A	N/A	29.3605	14.9931	44.5749	52.199	33.6357	2
12	46	FVIIIdp	FVIII deficient Single Donor HRF	N/A	N/A	Standard	Standard	N/A	0	Mut	520.833	N/A	N/A	N/A	N/A	N/A	N/A	N/A	N/A	N/A	N/A	N/A	N/A	N/A	N/A	4	12.5	N/A	N/A	N/A	N/A	11.2942	10.0235	23.8076	20.2132	42.1022	2
12	47	FVIIIdp	FVIII deficient Single Donor HRF	N/A	N/A	Standard	Standard	N/A	0	Mut	173.611	N/A	N/A	N/A	N/A	N/A	N/A	N/A	N/A	N/A	N/A	N/A	N/A	N/A	N/A	4	12.5	N/A	N/A	N/A	N/A	7.66496	8.25217	11.7401	7.99645	70.2906	0
12	48	FVIIIdp	FVIII deficient Single Donor HRF	N/A	N/A	Standard	Standard	N/A	0	Mut	520.833	N/A	N/A	N/A	N/A	N/A	N/A	N/A	N/A	N/A	N/A	N/A	N/A	N/A	N/A	4	12.5	N/A	N/A	N/A	N/A	73.4396	7.8563	79.8887	200.8	9.83406	2
12	49	FVIIIdp	FVIII deficient Single Donor HRF	N/A	N/A	Standard	Standard	N/A	0	Mut	173.611	N/A	N/A	N/A	N/A	N/A	N/A	N/A	N/A	N/A	N/A	N/A	N/A	N/A	N/A	4	12.5	N/A	N/A	N/A	N/A	23.6227	4.02318	56.7827	89.2936	7.08522	0
12	50	FVIIIdp	FVIII deficient Single Donor HRF	N/A	N/A	Standard	Standard	N/A	0	Mut	57.8704	N/A	N/A	N/A	N/A	N/A	N/A	N/A	N/A	N/A	N/A	N/A	N/A	N/A	N/A	4	12.5	N/A	N/A	N/A	N/A	9.89505	2.79981	33.3493	37.3167	8.39541	0
12	51	FVIIIdp	FVIII deficient Single Donor HRF	N/A	N/A	Standard	Standard	N/A	0	Mut	19.2901	N/A	N/A	N/A	N/A	N/A	N/A	N/A	N/A	N/A	N/A	N/A	N/A	N/A	N/A	4	12.5	N/A	N/A	N/A	N/A	7.32947	2.94717	17.119	15.1044	17.2158	0
12	52	FVIIIdp	FVIII deficient Single Donor HRF	N/A	N/A	Standard	Standard	N/A	0	Mut	6.43004	N/A	N/A	N/A	N/A	N/A	N/A	N/A	N/A	N/A	N/A	N/A	N/A	N/A	N/A	4	12.5	N/A	N/A	N/A	N/A	4.53767	3.10401	9.30787	7.77432	33.3482	0
12	53	FVIIIdp	FVIII deficient Single Donor HRF	N/A	N/A	Standard	Standard	N/A	0	Mut	59.1993	N/A	N/A	N/A	N/A	N/A	N/A	N/A	N/A	N/A	N/A	N/A	N/A	N/A	N/A	4	12.5	N/A	N/A	N/A	N/A	14.3529	3.82499	42.704	52.8654	8.95699	0
12	54	FVIIIdp	FVIII deficient Single Donor HRF	N/A	N/A	Standard	Standard	N/A	0	Mut	19.7331	N/A	N/A	N/A	N/A	N/A	N/A	N/A	N/A	N/A	N/A	N/A	N/A	N/A	N/A	4	12.5	N/A	N/A	N/A	N/A	7.89796	3.13126	22.2173	20.6575	14.0938	0
12	55	FVIIIdp	FVIII deficient Single Donor HRF	N/A	N/A	Standard	Standard	N/A	0	Mut	6.5777	N/A	N/A	N/A	N/A	N/A	N/A	N/A	N/A	N/A	N/A	N/A	N/A	N/A	N/A	4	12.5	N/A	N/A	N/A	N/A	4.27165	3.26103	9.30787	7.5522	35.0352	0
12	56	FVIIIdp	FVIII deficient Single Donor HRF	N/A	N/A	Standard	Standard	N/A	0	WT	1600	N/A	N/A	N/A	N/A	N/A	N/A	N/A	N/A	N/A	N/A	N/A	N/A	N/A	N/A	4	12.5	N/A	N/A	N/A	N/A	18.2783	7.78417	28.251	27.0991	27.5536	1
12	57	FVIIIdp	FVIII deficient Single Donor HRF	N/A	N/A	Standard	Standard	N/A	0	WT	533.333	N/A	N/A	N/A	N/A	N/A	N/A	N/A	N/A	N/A	N/A	N/A	N/A	N/A	N/A	4	12.5	N/A	N/A	N/A	N/A	8.19166	6.12313	15.5287	13.1053	39.431	1
12	58	FVIIIdp	FVIII deficient Single Donor HRF	N/A	N/A	Standard	Standard	N/A	0	WT	177.778	N/A	N/A	N/A	N/A	N/A	N/A	N/A	N/A	N/A	N/A	N/A	N/A	N/A	N/A	4	12.5	N/A	N/A	N/A	N/A	4.84136	5.56258	8.46595	8.88494	65.7053	0
13	1	FVIIIdp	FVIII deficient Single Donor HRF	N/A	N/A	Standard	Standard	Full Length	0.5	WT	1600	N/A	N/A	N/A	N/A	N/A	N/A	N/A	N/A	N/A	N/A	N/A	N/A	N/A	N/A	4	12.5	N/A	N/A	N/A	N/A	6.03476	2.51166	27.4945	3.72611	9.13515	1
13	2	FVIIIdp	FVIII deficient Single Donor HRF	N/A	N/A	Standard	Standard	Full Length	0.5	WT	533.333	N/A	N/A	N/A	N/A	N/A	N/A	N/A	N/A	N/A	N/A	N/A	N/A	N/A	N/A	4	12.5	N/A	N/A	N/A	N/A	8.80121	1.66442	17.1315	1.95621	9.71554	1
13	3	FVIIIdp	FVIII deficient Single Donor HRF	N/A	N/A	Standard	Standard	Full Length	0.5	WT	177.778	N/A	N/A	N/A	N/A	N/A	N/A	N/A	N/A	N/A	N/A	N/A	N/A	N/A	N/A	4	12.5	N/A	N/A	N/A	N/A	9.28788	1.55761	15.0309	1.7699	10.3627	0
13	4	FVIIIdp	FVIII deficient Single Donor HRF	N/A	N/A	Standard	Standard	Full Length	0.5	WT	59.2593	N/A	N/A	N/A	N/A	N/A	N/A	N/A	N/A	N/A	N/A	N/A	N/A	N/A	N/A	4	12.5	N/A	N/A	N/A	N/A	8.83804	1.56735	15.7311	2.08041	9.96337	0
13	5	FVIIIdp	FVIII deficient Single Donor HRF	N/A	N/A	Standard	Standard	Full Length	0.5	WT	19.7531	N/A	N/A	N/A	N/A	N/A	N/A	N/A	N/A	N/A	N/A	N/A	N/A	N/A	N/A	4	12.5	N/A	N/A	N/A	N/A	8.64655	1.59103	16.338	2.08041	9.73824	0
13	6	FVIIIdp	FVIII deficient Single Donor HRF	N/A	N/A	Standard	Standard	Full Length	0.5	WT	6.58436	N/A	N/A	N/A	N/A	N/A	N/A	N/A	N/A	N/A	N/A	N/A	N/A	N/A	N/A	4	12.5	N/A	N/A	N/A	N/A	8.45265	1.40883	16.9448	2.08041	8.31423	0
13	7	FVIIIdp	FVIII deficient Single Donor HRF	N/A	N/A	Standard	Standard	Full Length	0.5	WT	2.19479	N/A	N/A	N/A	N/A	N/A	N/A	N/A	N/A	N/A	N/A	N/A	N/A	N/A	N/A	4	12.5	N/A	N/A	N/A	N/A	9.21635	1.41462	16.0112	1.86306	8.83519	0
13	8	FVIIIdp	FVIII deficient Single Donor HRF	N/A	N/A	Standard	Standard	Full Length	0.5	WT	0.7316	N/A	N/A	N/A	N/A	N/A	N/A	N/A	N/A	N/A	N/A	N/A	N/A	N/A	N/A	4	12.5	N/A	N/A	N/A	N/A	9.93643	1.55052	15.5911	1.89411	9.94492	0
13	9	FVIIIdp	FVIII deficient Single Donor HRF	N/A	N/A	Standard	Standard	Full Length	0.5	WT	0.24387	N/A	N/A	N/A	N/A	N/A	N/A	N/A	N/A	N/A	N/A	N/A	N/A	N/A	N/A	4	12.5	N/A	N/A	N/A	N/A	11.6724	1.69314	13.8639	1.73885	12.2126	0
13	10	FVIIIdp	FVIII deficient Single Donor HRF	N/A	N/A	Standard	Standard	Full Length	0.5	WT	0.0271	N/A	N/A	N/A	N/A	N/A	N/A	N/A	N/A	N/A	N/A	N/A	N/A	N/A	N/A	4	12.5	N/A	N/A	N/A	N/A	14.7941	1.1724	11.1098	1.27309	10.5528	0
13	11	FVIIIdp	FVIII deficient Single Donor HRF	N/A	N/A	Standard	Standard	Full Length	0.5	N/A	N/A	N/A	N/A	N/A	N/A	N/A	N/A	N/A	N/A	N/A	N/A	N/A	N/A	N/A	N/A	4	12.5	N/A	N/A	N/A	N/A	16.6562	1.11974	10.5497	1.24204	10.614	-1
13	12	FVIIIdp	FVIII deficient Single Donor HRF	N/A	N/A	Standard	Standard	Soluble	25000	WT	1600	N/A	N/A	N/A	N/A	N/A	N/A	N/A	N/A	N/A	N/A	N/A	N/A	N/A	N/A	4	12.5	N/A	N/A	N/A	N/A	0.90037	29.0349	80.2427	33.9697	36.1838	1
13	13	FVIIIdp	FVIII deficient Single Donor HRF	N/A	N/A	Standard	Standard	Soluble	25001	WT	533.333	N/A	N/A	N/A	N/A	N/A	N/A	N/A	N/A	N/A	N/A	N/A	N/A	N/A	N/A	4	12.5	N/A	N/A	N/A	N/A	1.03203	15.5911	80.0093	39.5589	19.4866	1
13	14	FVIIIdp	FVIII deficient Single Donor HRF	N/A	N/A	Standard	Standard	Soluble	25002	WT	177.778	N/A	N/A	N/A	N/A	N/A	N/A	N/A	N/A	N/A	N/A	N/A	N/A	N/A	N/A	4	12.5	N/A	N/A	N/A	N/A	1.61676	18.4357	81.4097	40.9562	22.6456	0
13	15	FVIIIdp	FVIII deficient Single Donor HRF	N/A	N/A	Standard	Standard	Soluble	25003	WT	59.2593	N/A	N/A	N/A	N/A	N/A	N/A	N/A	N/A	N/A	N/A	N/A	N/A	N/A	N/A	4	12.5	N/A	N/A	N/A	N/A	2.32369	15.6967	78.3755	37.2611	20.0275	0
13	16	FVIIIdp	FVIII deficient Single Donor HRF	N/A	N/A	Standard	Standard	Soluble	25004	WT	19.7531	N/A	N/A	N/A	N/A	N/A	N/A	N/A	N/A	N/A	N/A	N/A	N/A	N/A	N/A	4	12.5	N/A	N/A	N/A	N/A	3.15891	7.7235	71.607	30.8646	10.786	0
13	17	FVIIIdp	FVIII deficient Single Donor HRF	N/A	N/A	Standard	Standard	Soluble	25005	WT	6.58436	N/A	N/A	N/A	N/A	N/A	N/A	N/A	N/A	N/A	N/A	N/A	N/A	N/A	N/A	4	12.5	N/A	N/A	N/A	N/A	4.71393	5.20294	58.2098	16.7365	8.93825	0
13	18	FVIIIdp	FVIII deficient Single Donor HRF	N/A	N/A	Standard	Standard	Soluble	25006	WT	2.19479	N/A	N/A	N/A	N/A	N/A	N/A	N/A	N/A	N/A	N/A	N/A	N/A	N/A	N/A	4	12.5	N/A	N/A	N/A	N/A	6.90208	2.41115	38.7443	6.92436	6.22324	0
13	19	FVIIIdp	FVIII deficient Single Donor HRF	N/A	N/A	Standard	Standard	Soluble	25007	WT	0.7316	N/A	N/A	N/A	N/A	N/A	N/A	N/A	N/A	N/A	N/A	N/A	N/A	N/A	N/A	4	12.5	N/A	N/A	N/A	N/A	11.5455	1.33307	22.9665	2.85669	5.80441	0
13	20	FVIIIdp	FVIII deficient Single Donor HRF	N/A	N/A	Standard	Standard	Soluble	25008	WT	0.24387	N/A	N/A	N/A	N/A	N/A	N/A	N/A	N/A	N/A	N/A	N/A	N/A	N/A	N/A	4	12.5	N/A	N/A	N/A	N/A	20.6085	0.99291	12.4169	1.36624	7.99647	0
13	21	FVIIIdp	FVIII deficient Single Donor HRF	N/A	N/A	Standard	Standard	Soluble	25009	WT	0.08129	N/A	N/A	N/A	N/A	N/A	N/A	N/A	N/A	N/A	N/A	N/A	N/A	N/A	N/A	4	12.5	N/A	N/A	N/A	N/A	32.1273	0.64996	6.67522	0.65207	9.73691	0
13	22	FVIIIdp	FVIII deficient Single Donor HRF	N/A	N/A	Standard	Standard	Soluble	25010	WT	0.0271	N/A	N/A	N/A	N/A	N/A	N/A	N/A	N/A	N/A	N/A	N/A	N/A	N/A	N/A	4	12.5	N/A	N/A	N/A	N/A	56.6842	0.19786	2.61407	0.58997	7.56904	0
13	23	FVIIIdp	FVIII deficient Single Donor HRF	N/A	N/A	Standard	Standard	N/A	0	WT	1600	N/A	N/A	N/A	N/A	N/A	N/A	N/A	N/A	N/A	N/A	N/A	N/A	N/A	N/A	4	12.5	N/A	N/A	N/A	N/A	8.73693	1.84964	22.5931	2.60828	8.18676	1
13	24	FVIIIdp	FVIII deficient Single Donor HRF	N/A	N/A	Standard	Standard	N/A	0	WT	533.333	N/A	N/A	N/A	N/A	N/A	N/A	N/A	N/A	N/A	N/A	N/A	N/A	N/A	N/A	4	12.5	N/A	N/A	N/A	N/A	20.4721	0.86686	10.0362	0.90048	8.63735	1
13	25	FVIIIdp	FVIII deficient Single Donor HRF	N/A	N/A	Standard	Standard	N/A	0	WT	177.778	N/A	N/A	N/A	N/A	N/A	N/A	N/A	N/A	N/A	N/A	N/A	N/A	N/A	N/A	4	12.5	N/A	N/A	N/A	N/A	41.4953	0.39861	4.99475	0.96258	7.98058	0
13	26	FVIIIdp	FVIII deficient Single Donor HRF	N/A	N/A	Standard	Standard	Full Length	0.5	Mut	1600	N/A	N/A	N/A	N/A	N/A	N/A	N/A	N/A	N/A	N/A	N/A	N/A	N/A	N/A	4	12.5	N/A	N/A	N/A	N/A	0.93223	23.4333	78.6089	33.9076	29.81	2
13	27	FVIIIdp	FVIII deficient Single Donor HRF	N/A	N/A	Standard	Standard	Full Length	0.5	Mut	533.333	N/A	N/A	N/A	N/A	N/A	N/A	N/A	N/A	N/A	N/A	N/A	N/A	N/A	N/A	4	12.5	N/A	N/A	N/A	N/A	2.6693	5.74664	63.2512	21.1457	9.08542	2
13	28	FVIIIdp	FVIII deficient Single Donor HRF	N/A	N/A	Standard	Standard	Full Length	0.5	Mut	177.778	N/A	N/A	N/A	N/A	N/A	N/A	N/A	N/A	N/A	N/A	N/A	N/A	N/A	N/A	4	12.5	N/A	N/A	N/A	N/A	5.16166	3.41298	45.4662	9.25318	7.50663	0
13	29	FVIIIdp	FVIII deficient Single Donor HRF	N/A	N/A	Standard	Standard	Full Length	0.5	Mut	59.2593	N/A	N/A	N/A	N/A	N/A	N/A	N/A	N/A	N/A	N/A	N/A	N/A	N/A	N/A	4	12.5	N/A	N/A	N/A	N/A	8.07678	2.06881	28.5214	4.50238	7.25353	0
13	30	FVIIIdp	FVIII deficient Single Donor HRF	N/A	N/A	Standard	Standard	Full Length	0.5	Mut	19.7531	N/A	N/A	N/A	N/A	N/A	N/A	N/A	N/A	N/A	N/A	N/A	N/A	N/A	N/A	4	12.5	N/A	N/A	N/A	N/A	10.0388	1.28802	18.4852	2.23567	6.96783	0
13	31	FVIIIdp	FVIII deficient Single Donor HRF	N/A	N/A	Standard	Standard	Full Length	0.5	Mut	6.58436	N/A	N/A	N/A	N/A	N/A	N/A	N/A	N/A	N/A	N/A	N/A	N/A	N/A	N/A	4	12.5	N/A	N/A	N/A	N/A	11.4138	1.06573	14.7042	1.7699	7.24781	0
13	32	FVIIIdp	FVIII deficient Single Donor HRF	N/A	N/A	Standard	Standard	Full Length	0.5	Mut	2.19479	N/A	N/A	N/A	N/A	N/A	N/A	N/A	N/A	N/A	N/A	N/A	N/A	N/A	N/A	4	12.5	N/A	N/A	N/A	N/A	12.8431	1.00483	12.1835	1.49044	8.2475	0
13	33	FVIIIdp	FVIII deficient Single Donor HRF	N/A	N/A	Standard	Standard	Full Length	0.5	Mut	0.7316	N/A	N/A	N/A	N/A	N/A	N/A	N/A	N/A	N/A	N/A	N/A	N/A	N/A	N/A	4	12.5	N/A	N/A	N/A	N/A	13.6512	0.83769	11.3432	1.36624	7.38495	0
13	34	FVIIIdp	FVIII deficient Single Donor HRF	N/A	N/A	Standard	Standard	Full Length	0.5	Mut	0.24387	N/A	N/A	N/A	N/A	N/A	N/A	N/A	N/A	N/A	N/A	N/A	N/A	N/A	N/A	4	12.5	N/A	N/A	N/A	N/A	14.2785	0.96296	10.7364	1.14888	8.96913	0
13	35	FVIIIdp	FVIII deficient Single Donor HRF	N/A	N/A	Standard	Standard	Full Length	0.5	Mut	0.08129	N/A	N/A	N/A	N/A	N/A	N/A	N/A	N/A	N/A	N/A	N/A	N/A	N/A	N/A	4	12.5	N/A	N/A	N/A	N/A	14.7494	1.10027	10.2229	1.21099	10.7628	0
13	36	FVIIIdp	FVIII deficient Single Donor HRF	N/A	N/A	Standard	Standard	Full Length	0.5	Mut	0.0271	N/A	N/A	N/A	N/A	N/A	N/A	N/A	N/A	N/A	N/A	N/A	N/A	N/A	N/A	4	12.5	N/A	N/A	N/A	N/A	15.3316	0.87783	9.94282	1.05573	8.82878	0
13	37	FVIIIdp	FVIII deficient Single Donor HRF	N/A	N/A	Standard	Standard	Soluble	25000	N/A	N/A	N/A	N/A	N/A	N/A	N/A	N/A	N/A	N/A	N/A	N/A	N/A	N/A	N/A	N/A	4	12.5	N/A	N/A	N/A	N/A	16.2385	0.79067	10.0362	1.05573	7.8782	-1
13	38	FVIIIdp	FVIII deficient Single Donor HRF	N/A	N/A	Standard	Standard	Soluble	25000	Mut	1600	N/A	N/A	N/A	N/A	N/A	N/A	N/A	N/A	N/A	N/A	N/A	N/A	N/A	N/A	4	12.5	N/A	N/A	N/A	N/A	0.91978	31.7423	79.4959	31.7651	39.9295	2
13	39	FVIIIdp	FVIII deficient Single Donor HRF	N/A	N/A	Standard	Standard	Soluble	25000	Mut	533.333	N/A	N/A	N/A	N/A	N/A	N/A	N/A	N/A	N/A	N/A	N/A	N/A	N/A	N/A	4	12.5	N/A	N/A	N/A	N/A	2.96992	7.75739	64.9784	22.3256	11.9384	2
13	40	FVIIIdp	FVIII deficient Single Donor HRF	N/A	N/A	Standard	Standard	Soluble	25000	Mut	177.778	N/A	N/A	N/A	N/A	N/A	N/A	N/A	N/A	N/A	N/A	N/A	N/A	N/A	N/A	4	12.5	N/A	N/A	N/A	N/A	5.51383	3.63426	48.5938	10.7126	7.47886	0
13	41	FVIIIdp	FVIII deficient Single Donor HRF	N/A	N/A	Standard	Standard	Soluble	25000	Mut	59.2593	N/A	N/A	N/A	N/A	N/A	N/A	N/A	N/A	N/A	N/A	N/A	N/A	N/A	N/A	4	12.5	N/A	N/A	N/A	N/A	10.245	1.83904	27.7279	4.25398	6.63246	0
13	42	FVIIIdp	FVIII deficient Single Donor HRF	N/A	N/A	Standard	Standard	Soluble	25000	Mut	19.7531	N/A	N/A	N/A	N/A	N/A	N/A	N/A	N/A	N/A	N/A	N/A	N/A	N/A	N/A	4	12.5	N/A	N/A	N/A	N/A	20.4032	0.83626	13.5838	1.61465	6.15628	0
13	43	FVIIIdp	FVIII deficient Single Donor HRF	N/A	N/A	Standard	Standard	Soluble	25000	Mut	6.58436	N/A	N/A	N/A	N/A	N/A	N/A	N/A	N/A	N/A	N/A	N/A	N/A	N/A	N/A	4	12.5	N/A	N/A	N/A	N/A	34.2002	0.47471	7.09534	0.65207	6.69045	0
13	44	FVIIIdp	FVIII deficient Single Donor HRF	N/A	N/A	Standard	Standard	Soluble	25000	Mut	2.19479	N/A	N/A	N/A	N/A	N/A	N/A	N/A	N/A	N/A	N/A	N/A	N/A	N/A	N/A	4	12.5	N/A	N/A	N/A	N/A	56.2009	0.25266	3.22091	0.46576	7.84437	0
13	45	FVIIIdp	FVIII deficient Single Donor HRF	N/A	N/A	Standard	Standard	N/A	0	Mut	1600	N/A	N/A	N/A	N/A	N/A	N/A	N/A	N/A	N/A	N/A	N/A	N/A	N/A	N/A	4	12.5	N/A	N/A	N/A	N/A	0.92484	24.3669	79.4492	33.6592	30.6698	2
13	46	FVIIIdp	FVIII deficient Single Donor HRF	N/A	N/A	Standard	Standard	N/A	0	Mut	533.333	N/A	N/A	N/A	N/A	N/A	N/A	N/A	N/A	N/A	N/A	N/A	N/A	N/A	N/A	4	12.5	N/A	N/A	N/A	N/A	2.83763	5.56238	59.5169	18.0716	9.34589	2
13	47	FVIIIdp	FVIII deficient Single Donor HRF	N/A	N/A	Standard	Standard	N/A	0	Mut	177.778	N/A	N/A	N/A	N/A	N/A	N/A	N/A	N/A	N/A	N/A	N/A	N/A	N/A	N/A	4	12.5	N/A	N/A	N/A	N/A	5.82697	2.38457	39.7713	7.51432	5.99571	0
13	48	FVIIIdp	FVIII deficient Single Donor HRF	N/A	N/A	Standard	Standard	N/A	0	Mut	59.2593	N/A	N/A	N/A	N/A	N/A	N/A	N/A	N/A	N/A	N/A	N/A	N/A	N/A	N/A	4	12.5	N/A	N/A	N/A	N/A	11.4962	1.38093	22.173	2.91879	6.22799	0
13	49	FVIIIdp	FVIII deficient Single Donor HRF	N/A	N/A	Standard	Standard	N/A	0	Mut	19.7531	N/A	N/A	N/A	N/A	N/A	N/A	N/A	N/A	N/A	N/A	N/A	N/A	N/A	N/A	4	12.5	N/A	N/A	N/A	N/A	22.9938	0.89175	9.84946	0.96258	9.0538	0
13	50	FVIIIdp	FVIII deficient Single Donor HRF	N/A	N/A	Standard	Standard	N/A	0	Mut	6.58436	N/A	N/A	N/A	N/A	N/A	N/A	N/A	N/A	N/A	N/A	N/A	N/A	N/A	N/A	4	12.5	N/A	N/A	N/A	N/A	46.3798	0.42361	3.59435	0.65207	11.7854	0
14	1	FVIIIdp	FVIII deficient Single Donor HRF	N/A	N/A	Standard	Standard	Full Length	0.5	Mut	1562.5	N/A	N/A	N/A	N/A	N/A	N/A	N/A	N/A	N/A	N/A	N/A	N/A	N/A	N/A	4	12.5	N/A	N/A	N/A	N/A	1.45317	14.6466	78.4794	32.7658	18.663	2
14	2	FVIIIdp	FVIII deficient Single Donor HRF	N/A	N/A	Standard	Standard	Full Length	0.5	Mut	520.833	N/A	N/A	N/A	N/A	N/A	N/A	N/A	N/A	N/A	N/A	N/A	N/A	N/A	N/A	4	12.5	N/A	N/A	N/A	N/A	3.22177	5.11026	63.4075	18.6154	8.05939	2
14	3	FVIIIdp	FVIII deficient Single Donor HRF	N/A	N/A	Standard	Standard	Full Length	0.5	Mut	173.611	N/A	N/A	N/A	N/A	N/A	N/A	N/A	N/A	N/A	N/A	N/A	N/A	N/A	N/A	4	12.5	N/A	N/A	N/A	N/A	6.35335	2.89614	41.3277	7.84672	7.00775	0
14	4	FVIIIdp	FVIII deficient Single Donor HRF	N/A	N/A	Standard	Standard	Full Length	0.5	Mut	57.8704	N/A	N/A	N/A	N/A	N/A	N/A	N/A	N/A	N/A	N/A	N/A	N/A	N/A	N/A	4	12.5	N/A	N/A	N/A	N/A	9.83265	1.95397	26.4958	3.61146	7.37464	0
14	5	FVIIIdp	FVIII deficient Single Donor HRF	N/A	N/A	Standard	Standard	Full Length	0.5	Mut	19.2901	N/A	N/A	N/A	N/A	N/A	N/A	N/A	N/A	N/A	N/A	N/A	N/A	N/A	N/A	4	12.5	N/A	N/A	N/A	N/A	12.2648	1.63651	17.3759	2.36387	9.4183	0
14	6	FVIIIdp	FVIII deficient Single Donor HRF	N/A	N/A	Standard	Standard	Full Length	0.5	Mut	6.43004	N/A	N/A	N/A	N/A	N/A	N/A	N/A	N/A	N/A	N/A	N/A	N/A	N/A	N/A	4	12.5	N/A	N/A	N/A	N/A	14.1296	1.13959	12.8639	1.44458	8.85882	0
14	7	FVIIIdp	FVIII deficient Single Donor HRF	N/A	N/A	Standard	Standard	Full Length	0.5	Mut	2.14335	N/A	N/A	N/A	N/A	N/A	N/A	N/A	N/A	N/A	N/A	N/A	N/A	N/A	N/A	4	12.5	N/A	N/A	N/A	N/A	14.6942	1.08814	11.6639	1.2476	9.32912	0
14	8	FVIIIdp	FVIII deficient Single Donor HRF	N/A	N/A	Standard	Standard	Full Length	0.5	Mut	0.71445	N/A	N/A	N/A	N/A	N/A	N/A	N/A	N/A	N/A	N/A	N/A	N/A	N/A	N/A	4	12.5	N/A	N/A	N/A	N/A	16.1327	0.81249	10.9919	1.2476	7.39171	0
14	9	FVIIIdp	FVIII deficient Single Donor HRF	N/A	N/A	Standard	Standard	Full Length	0.5	Mut	0.23815	N/A	N/A	N/A	N/A	N/A	N/A	N/A	N/A	N/A	N/A	N/A	N/A	N/A	N/A	4	12.5	N/A	N/A	N/A	N/A	16.9757	1.10029	10.2239	1.21476	10.7619	0
14	10	FVIIIdp	FVIII deficient Single Donor HRF	N/A	N/A	Standard	Standard	Full Length	0.5	Mut	0.07938	N/A	N/A	N/A	N/A	N/A	N/A	N/A	N/A	N/A	N/A	N/A	N/A	N/A	N/A	4	12.5	N/A	N/A	N/A	N/A	17.6345	1.1251	9.59992	0.91928	11.7199	0
14	11	FVIIIdp	FVIII deficient Single Donor HRF	N/A	N/A	Standard	Standard	Full Length	0.5	Mut	0.02646	N/A	N/A	N/A	N/A	N/A	N/A	N/A	N/A	N/A	N/A	N/A	N/A	N/A	N/A	4	12.5	N/A	N/A	N/A	N/A	17.5713	1.12382	9.40792	0.95211	11.9455	0
14	12	FVIIIdp	FVIII deficient Single Donor HRF	N/A	N/A	Standard	Standard	Full Length	0.5	N/A	N/A	N/A	N/A	N/A	N/A	N/A	N/A	N/A	N/A	N/A	N/A	N/A	N/A	N/A	N/A	4	12.5	N/A	N/A	N/A	N/A	18.4007	0.66854	9.64792	1.18193	6.92937	-1
14	13	FVIIIdp	FVIII deficient Single Donor HRF	N/A	N/A	Standard	Standard	Soluble	25000	Mut	1562.5	N/A	N/A	N/A	N/A	N/A	N/A	N/A	N/A	N/A	N/A	N/A	N/A	N/A	N/A	4	12.5	N/A	N/A	N/A	N/A	1.29659	11.3681	76.3194	34.5387	14.8954	2
14	14	FVIIIdp	FVIII deficient Single Donor HRF	N/A	N/A	Standard	Standard	Soluble	25000	Mut	520.833	N/A	N/A	N/A	N/A	N/A	N/A	N/A	N/A	N/A	N/A	N/A	N/A	N/A	N/A	4	12.5	N/A	N/A	N/A	N/A	3.15941	6.06506	62.5915	21.1763	9.68991	2
14	15	FVIIIdp	FVIII deficient Single Donor HRF	N/A	N/A	Standard	Standard	Soluble	25000	Mut	173.611	N/A	N/A	N/A	N/A	N/A	N/A	N/A	N/A	N/A	N/A	N/A	N/A	N/A	N/A	4	12.5	N/A	N/A	N/A	N/A	5.55563	2.65906	45.2636	9.61962	5.8746	0
14	16	FVIIIdp	FVIII deficient Single Donor HRF	N/A	N/A	Standard	Standard	Soluble	25000	Mut	57.8704	N/A	N/A	N/A	N/A	N/A	N/A	N/A	N/A	N/A	N/A	N/A	N/A	N/A	N/A	4	12.5	N/A	N/A	N/A	N/A	11.335	1.57225	25.5358	3.74279	6.15704	0
14	17	FVIIIdp	FVIII deficient Single Donor HRF	N/A	N/A	Standard	Standard	Soluble	25000	Mut	19.2901	N/A	N/A	N/A	N/A	N/A	N/A	N/A	N/A	N/A	N/A	N/A	N/A	N/A	N/A	4	12.5	N/A	N/A	N/A	N/A	18.9103	0.49062	13.3439	1.70724	3.67674	0
14	18	FVIIIdp	FVIII deficient Single Donor HRF	N/A	N/A	Standard	Standard	Soluble	25000	Mut	6.43004	N/A	N/A	N/A	N/A	N/A	N/A	N/A	N/A	N/A	N/A	N/A	N/A	N/A	N/A	4	12.5	N/A	N/A	N/A	N/A	32.9263	0.62767	6.19195	0.72229	10.1369	0
14	19	FVIIIdp	FVIII deficient Single Donor HRF	N/A	N/A	Standard	Standard	N/A	0	Mut	1562.5	N/A	N/A	N/A	N/A	N/A	N/A	N/A	N/A	N/A	N/A	N/A	N/A	N/A	N/A	4	12.5	N/A	N/A	N/A	N/A	1.52622	12.9998	73.0074	31.2556	17.8061	2
14	20	FVIIIdp	FVIII deficient Single Donor HRF	N/A	N/A	Standard	Standard	N/A	0	Mut	520.833	N/A	N/A	N/A	N/A	N/A	N/A	N/A	N/A	N/A	N/A	N/A	N/A	N/A	N/A	4	12.5	N/A	N/A	N/A	N/A	3.77416	5.39219	53.9516	14.8727	9.9945	2
14	21	FVIIIdp	FVIII deficient Single Donor HRF	N/A	N/A	Standard	Standard	N/A	0	Mut	173.611	N/A	N/A	N/A	N/A	N/A	N/A	N/A	N/A	N/A	N/A	N/A	N/A	N/A	N/A	4	12.5	N/A	N/A	N/A	N/A	7.61604	2.33041	35.1837	6.04099	6.62355	0
14	22	FVIIIdp	FVIII deficient Single Donor HRF	N/A	N/A	Standard	Standard	N/A	0	Mut	57.8704	N/A	N/A	N/A	N/A	N/A	N/A	N/A	N/A	N/A	N/A	N/A	N/A	N/A	N/A	4	12.5	N/A	N/A	N/A	N/A	15.5358	1.40429	18.4319	2.10121	7.61882	0
14	23	FVIIIdp	FVIII deficient Single Donor HRF	N/A	N/A	Standard	Standard	N/A	0	Mut	19.2901	N/A	N/A	N/A	N/A	N/A	N/A	N/A	N/A	N/A	N/A	N/A	N/A	N/A	N/A	4	12.5	N/A	N/A	N/A	N/A	32.5969	0.48881	6.67195	0.78796	7.32634	0
14	24	FVIIIdp	FVIII deficient Single Donor HRF	N/A	N/A	Standard	Standard	Full Length	0.5	Mut	1562.5	N/A	N/A	N/A	N/A	N/A	N/A	N/A	N/A	N/A	N/A	N/A	N/A	N/A	N/A	4	12.5	N/A	N/A	N/A	N/A	0.93971	21.2158	80.9274	38.183	26.2159	2
14	25	FVIIIdp	FVIII deficient Single Donor HRF	N/A	N/A	Standard	Standard	Full Length	0.5	Mut	520.833	N/A	N/A	N/A	N/A	N/A	N/A	N/A	N/A	N/A	N/A	N/A	N/A	N/A	N/A	4	12.5	N/A	N/A	N/A	N/A	2.42279	8.10296	68.6394	26.1995	11.8051	2
14	26	FVIIIdp	FVIII deficient Single Donor HRF	N/A	N/A	Standard	Standard	Full Length	0.5	Mut	173.611	N/A	N/A	N/A	N/A	N/A	N/A	N/A	N/A	N/A	N/A	N/A	N/A	N/A	N/A	4	12.5	N/A	N/A	N/A	N/A	4.57893	4.27751	52.5116	13.7892	8.14584	0
14	27	FVIIIdp	FVIII deficient Single Donor HRF	N/A	N/A	Standard	Standard	Full Length	0.5	Mut	57.8704	N/A	N/A	N/A	N/A	N/A	N/A	N/A	N/A	N/A	N/A	N/A	N/A	N/A	N/A	4	12.5	N/A	N/A	N/A	N/A	7.70038	2.05682	34.4637	6.00816	5.96807	0
14	28	FVIIIdp	FVIII deficient Single Donor HRF	N/A	N/A	Standard	Standard	Full Length	0.5	Mut	19.2901	N/A	N/A	N/A	N/A	N/A	N/A	N/A	N/A	N/A	N/A	N/A	N/A	N/A	N/A	4	12.5	N/A	N/A	N/A	N/A	9.96313	1.50719	22.9918	3.38164	6.55533	0
14	29	FVIIIdp	FVIII deficient Single Donor HRF	N/A	N/A	Standard	Standard	Full Length	0.5	Mut	6.43004	N/A	N/A	N/A	N/A	N/A	N/A	N/A	N/A	N/A	N/A	N/A	N/A	N/A	N/A	4	12.5	N/A	N/A	N/A	N/A	12.7422	1.16192	15.3119	1.74007	7.58836	0
14	30	FVIIIdp	FVIII deficient Single Donor HRF	N/A	N/A	Standard	Standard	Full Length	0.5	Mut	2.14335	N/A	N/A	N/A	N/A	N/A	N/A	N/A	N/A	N/A	N/A	N/A	N/A	N/A	N/A	4	12.5	N/A	N/A	N/A	N/A	13.4622	0.7037	12.5279	1.60874	5.61706	0
14	31	FVIIIdp	FVIII deficient Single Donor HRF	N/A	N/A	Standard	Standard	Full Length	0.5	Mut	0.71445	N/A	N/A	N/A	N/A	N/A	N/A	N/A	N/A	N/A	N/A	N/A	N/A	N/A	N/A	4	12.5	N/A	N/A	N/A	N/A	14.9709	0.82484	10.2719	1.2476	8.03005	0
14	32	FVIIIdp	FVIII deficient Single Donor HRF	N/A	N/A	Standard	Standard	Full Length	0.5	Mut	0.23815	N/A	N/A	N/A	N/A	N/A	N/A	N/A	N/A	N/A	N/A	N/A	N/A	N/A	N/A	4	12.5	N/A	N/A	N/A	N/A	15.7516	0.94928	9.59992	1.11627	9.88842	0
14	33	FVIIIdp	FVIII deficient Single Donor HRF	N/A	N/A	Standard	Standard	Full Length	0.5	Mut	0.07938	N/A	N/A	N/A	N/A	N/A	N/A	N/A	N/A	N/A	N/A	N/A	N/A	N/A	N/A	4	12.5	N/A	N/A	N/A	N/A	15.8852	0.6052	9.50392	1.2476	6.3679	0
14	34	FVIIIdp	FVIII deficient Single Donor HRF	N/A	N/A	Standard	Standard	Full Length	0.5	Mut	0.02646	N/A	N/A	N/A	N/A	N/A	N/A	N/A	N/A	N/A	N/A	N/A	N/A	N/A	N/A	4	12.5	N/A	N/A	N/A	N/A	16.3145	0.65443	9.11993	1.2476	7.17582	0
14	35	FVIIIdp	FVIII deficient Single Donor HRF	N/A	N/A	Standard	Standard	Full Length	0.5	N/A	N/A	N/A	N/A	N/A	N/A	N/A	N/A	N/A	N/A	N/A	N/A	N/A	N/A	N/A	N/A	4	12.5	N/A	N/A	N/A	N/A	17.8383	0.77547	9.69592	1.1491	7.9979	-1
14	36	FVIIIdp	FVIII deficient Single Donor HRF	N/A	N/A	Standard	Standard	Soluble	25000	Mut	1562.5	N/A	N/A	N/A	N/A	N/A	N/A	N/A	N/A	N/A	N/A	N/A	N/A	N/A	N/A	4	12.5	N/A	N/A	N/A	N/A	0.93188	25.2958	81.4073	36.8041	31.0731	2
14	37	FVIIIdp	FVIII deficient Single Donor HRF	N/A	N/A	Standard	Standard	Soluble	25000	Mut	520.833	N/A	N/A	N/A	N/A	N/A	N/A	N/A	N/A	N/A	N/A	N/A	N/A	N/A	N/A	4	12.5	N/A	N/A	N/A	N/A	1.87435	6.1655	69.8874	28.3336	8.82204	2
14	38	FVIIIdp	FVIII deficient Single Donor HRF	N/A	N/A	Standard	Standard	Soluble	25000	Mut	173.611	N/A	N/A	N/A	N/A	N/A	N/A	N/A	N/A	N/A	N/A	N/A	N/A	N/A	N/A	4	12.5	N/A	N/A	N/A	N/A	4.30381	4.37361	54.9116	15.1025	7.96483	0
14	39	FVIIIdp	FVIII deficient Single Donor HRF	N/A	N/A	Standard	Standard	Soluble	25000	Mut	57.8704	N/A	N/A	N/A	N/A	N/A	N/A	N/A	N/A	N/A	N/A	N/A	N/A	N/A	N/A	4	12.5	N/A	N/A	N/A	N/A	7.79775	1.95592	36.0957	6.56629	5.4187	0
14	40	FVIIIdp	FVIII deficient Single Donor HRF	N/A	N/A	Standard	Standard	Soluble	25000	Mut	19.2901	N/A	N/A	N/A	N/A	N/A	N/A	N/A	N/A	N/A	N/A	N/A	N/A	N/A	N/A	4	12.5	N/A	N/A	N/A	N/A	13.4599	1.19999	19.9678	2.46236	6.00961	0
14	41	FVIIIdp	FVIII deficient Single Donor HRF	N/A	N/A	Standard	Standard	Soluble	25000	Mut	6.43004	N/A	N/A	N/A	N/A	N/A	N/A	N/A	N/A	N/A	N/A	N/A	N/A	N/A	N/A	4	12.5	N/A	N/A	N/A	N/A	23.3186	0.95338	10.1759	0.95211	9.36898	0
14	42	FVIIIdp	FVIII deficient Single Donor HRF	N/A	N/A	Standard	Standard	Soluble	25000	Mut	2.14335	N/A	N/A	N/A	N/A	N/A	N/A	N/A	N/A	N/A	N/A	N/A	N/A	N/A	N/A	4	12.5	N/A	N/A	N/A	N/A	40.9842	0.16502	3.98397	0.68946	4.1421	0
14	43	FVIIIdp	FVIII deficient Single Donor HRF	N/A	N/A	Standard	Standard	N/A	0	Mut	1562.5	N/A	N/A	N/A	N/A	N/A	N/A	N/A	N/A	N/A	N/A	N/A	N/A	N/A	N/A	4	12.5	N/A	N/A	N/A	N/A	0.96201	17.4719	81.0233	38.7083	21.564	2
14	44	FVIIIdp	FVIII deficient Single Donor HRF	N/A	N/A	Standard	Standard	N/A	0	Mut	520.833	N/A	N/A	N/A	N/A	N/A	N/A	N/A	N/A	N/A	N/A	N/A	N/A	N/A	N/A	4	12.5	N/A	N/A	N/A	N/A	2.53615	5.96439	65.7595	25.2146	9.07001	2
14	45	FVIIIdp	FVIII deficient Single Donor HRF	N/A	N/A	Standard	Standard	N/A	0	Mut	173.611	N/A	N/A	N/A	N/A	N/A	N/A	N/A	N/A	N/A	N/A	N/A	N/A	N/A	N/A	4	12.5	N/A	N/A	N/A	N/A	4.88671	2.98026	49.2956	11.7208	6.04569	0
14	46	FVIIIdp	FVIII deficient Single Donor HRF	N/A	N/A	Standard	Standard	N/A	0	Mut	57.8704	N/A	N/A	N/A	N/A	N/A	N/A	N/A	N/A	N/A	N/A	N/A	N/A	N/A	N/A	4	12.5	N/A	N/A	N/A	N/A	9.44729	1.94276	30.7677	5.05605	6.31427	0
14	47	FVIIIdp	FVIII deficient Single Donor HRF	N/A	N/A	Standard	Standard	N/A	0	Mut	19.2901	N/A	N/A	N/A	N/A	N/A	N/A	N/A	N/A	N/A	N/A	N/A	N/A	N/A	N/A	4	12.5	N/A	N/A	N/A	N/A	16.5341	1.25195	15.5519	1.90423	8.05015	0
14	48	FVIIIdp	FVIII deficient Single Donor HRF	N/A	N/A	Standard	Standard	N/A	0	Mut	6.43004	N/A	N/A	N/A	N/A	N/A	N/A	N/A	N/A	N/A	N/A	N/A	N/A	N/A	N/A	4	12.5	N/A	N/A	N/A	N/A	33.1999	0.65918	5.51996	0.88645	11.9418	0
15	1	FVIIIdp	FVIII deficient Single Donor HRF	N/A	N/A	Standard	Standard	Full Length	0.5	WT	1600	N/A	N/A	N/A	N/A	N/A	N/A	N/A	N/A	N/A	N/A	N/A	N/A	N/A	N/A	4	12.5	N/A	N/A	N/A	N/A	6.83908	2.6297	28.0079	4.03662	9.38912	1
15	2	FVIIIdp	FVIII deficient Single Donor HRF	N/A	N/A	Standard	Standard	Full Length	0.5	WT	533.333	N/A	N/A	N/A	N/A	N/A	N/A	N/A	N/A	N/A	N/A	N/A	N/A	N/A	N/A	4	12.5	N/A	N/A	N/A	N/A	10.1709	1.71749	17.1315	1.89411	10.0253	1
15	3	FVIIIdp	FVIII deficient Single Donor HRF	N/A	N/A	Standard	Standard	Full Length	0.5	WT	177.778	N/A	N/A	N/A	N/A	N/A	N/A	N/A	N/A	N/A	N/A	N/A	N/A	N/A	N/A	4	12.5	N/A	N/A	N/A	N/A	11.002	1.4378	14.4708	2.01831	9.93589	0
15	4	FVIIIdp	FVIII deficient Single Donor HRF	N/A	N/A	Standard	Standard	Full Length	0.5	WT	59.2593	N/A	N/A	N/A	N/A	N/A	N/A	N/A	N/A	N/A	N/A	N/A	N/A	N/A	N/A	4	12.5	N/A	N/A	N/A	N/A	10.4907	1.20193	14.4241	1.61465	8.3328	0
15	5	FVIIIdp	FVIII deficient Single Donor HRF	N/A	N/A	Standard	Standard	Full Length	0.5	WT	19.7531	N/A	N/A	N/A	N/A	N/A	N/A	N/A	N/A	N/A	N/A	N/A	N/A	N/A	N/A	4	12.5	N/A	N/A	N/A	N/A	9.87994	1.57133	15.6378	1.95621	10.0483	0
15	6	FVIIIdp	FVIII deficient Single Donor HRF	N/A	N/A	Standard	Standard	Full Length	0.5	WT	6.58436	N/A	N/A	N/A	N/A	N/A	N/A	N/A	N/A	N/A	N/A	N/A	N/A	N/A	N/A	4	12.5	N/A	N/A	N/A	N/A	9.46404	1.62487	15.9645	2.11146	10.178	0
15	7	FVIIIdp	FVIII deficient Single Donor HRF	N/A	N/A	Standard	Standard	Full Length	0.5	WT	2.19479	N/A	N/A	N/A	N/A	N/A	N/A	N/A	N/A	N/A	N/A	N/A	N/A	N/A	N/A	4	12.5	N/A	N/A	N/A	N/A	9.57738	1.42499	16.2913	2.04936	8.74695	0
15	8	FVIIIdp	FVIII deficient Single Donor HRF	N/A	N/A	Standard	Standard	Full Length	0.5	WT	0.7316	N/A	N/A	N/A	N/A	N/A	N/A	N/A	N/A	N/A	N/A	N/A	N/A	N/A	N/A	4	12.5	N/A	N/A	N/A	N/A	10.0025	1.23672	15.9178	2.11146	7.7694	0
15	9	FVIIIdp	FVIII deficient Single Donor HRF	N/A	N/A	Standard	Standard	Full Length	0.5	WT	0.24387	N/A	N/A	N/A	N/A	N/A	N/A	N/A	N/A	N/A	N/A	N/A	N/A	N/A	N/A	4	12.5	N/A	N/A	N/A	N/A	10.5225	1.40049	15.5911	2.01831	8.98264	0
15	10	FVIIIdp	FVIII deficient Single Donor HRF	N/A	N/A	Standard	Standard	Full Length	0.5	WT	0.0271	N/A	N/A	N/A	N/A	N/A	N/A	N/A	N/A	N/A	N/A	N/A	N/A	N/A	N/A	4	12.5	N/A	N/A	N/A	N/A	11.6003	1.49601	13.9106	1.86306	10.7545	0
15	11	FVIIIdp	FVIII deficient Single Donor HRF	N/A	N/A	Standard	Standard	Full Length	0.5	N/A	N/A	N/A	N/A	N/A	N/A	N/A	N/A	N/A	N/A	N/A	N/A	N/A	N/A	N/A	N/A	4	12.5	N/A	N/A	N/A	N/A	17.7043	1.21339	11.3899	1.49044	10.6532	-1
15	12	FVIIIdp	FVIII deficient Single Donor HRF	N/A	N/A	Standard	Standard	Full Length	0.5	Mut	1600	N/A	N/A	N/A	N/A	N/A	N/A	N/A	N/A	N/A	N/A	N/A	N/A	N/A	N/A	4	12.5	N/A	N/A	N/A	N/A	1.06672	17.5516	84.2572	35.9259	20.831	2
15	13	FVIIIdp	FVIII deficient Single Donor HRF	N/A	N/A	Standard	Standard	Full Length	0.5	Mut	533.333	N/A	N/A	N/A	N/A	N/A	N/A	N/A	N/A	N/A	N/A	N/A	N/A	N/A	N/A	4	12.5	N/A	N/A	N/A	N/A	3.21234	7.71262	66.7989	23.1019	11.546	2
15	14	FVIIIdp	FVIII deficient Single Donor HRF	N/A	N/A	Standard	Standard	Full Length	0.5	Mut	177.778	N/A	N/A	N/A	N/A	N/A	N/A	N/A	N/A	N/A	N/A	N/A	N/A	N/A	N/A	4	12.5	N/A	N/A	N/A	N/A	5.64285	3.4269	47.3334	10.6815	7.23992	0
15	15	FVIIIdp	FVIII deficient Single Donor HRF	N/A	N/A	Standard	Standard	Full Length	0.5	Mut	59.2593	N/A	N/A	N/A	N/A	N/A	N/A	N/A	N/A	N/A	N/A	N/A	N/A	N/A	N/A	4	12.5	N/A	N/A	N/A	N/A	8.54037	1.89666	30.0152	4.65764	6.319	0
15	16	FVIIIdp	FVIII deficient Single Donor HRF	N/A	N/A	Standard	Standard	Full Length	0.5	Mut	19.7531	N/A	N/A	N/A	N/A	N/A	N/A	N/A	N/A	N/A	N/A	N/A	N/A	N/A	N/A	4	12.5	N/A	N/A	N/A	N/A	11.0154	1.39398	19.6056	2.45302	7.11013	0
15	17	FVIIIdp	FVIII deficient Single Donor HRF	N/A	N/A	Standard	Standard	Full Length	0.5	Mut	6.58436	N/A	N/A	N/A	N/A	N/A	N/A	N/A	N/A	N/A	N/A	N/A	N/A	N/A	N/A	4	12.5	N/A	N/A	N/A	N/A	12.7181	1.28677	14.9842	1.89411	8.58748	0
15	18	FVIIIdp	FVIII deficient Single Donor HRF	N/A	N/A	Standard	Standard	Full Length	0.5	Mut	2.19479	N/A	N/A	N/A	N/A	N/A	N/A	N/A	N/A	N/A	N/A	N/A	N/A	N/A	N/A	4	12.5	N/A	N/A	N/A	N/A	13.3238	1.3791	13.1637	1.49044	10.4765	0
15	19	FVIIIdp	FVIII deficient Single Donor HRF	N/A	N/A	Standard	Standard	Full Length	0.5	Mut	0.7316	N/A	N/A	N/A	N/A	N/A	N/A	N/A	N/A	N/A	N/A	N/A	N/A	N/A	N/A	4	12.5	N/A	N/A	N/A	N/A	14.2821	1.13655	11.95	1.39729	9.51084	0
15	20	FVIIIdp	FVIII deficient Single Donor HRF	N/A	N/A	Standard	Standard	Full Length	0.5	Mut	0.24387	N/A	N/A	N/A	N/A	N/A	N/A	N/A	N/A	N/A	N/A	N/A	N/A	N/A	N/A	4	12.5	N/A	N/A	N/A	N/A	14.6228	1.27211	11.4366	1.42834	11.1232	0
15	21	FVIIIdp	FVIII deficient Single Donor HRF	N/A	N/A	Standard	Standard	Full Length	0.5	Mut	0.08129	N/A	N/A	N/A	N/A	N/A	N/A	N/A	N/A	N/A	N/A	N/A	N/A	N/A	N/A	4	12.5	N/A	N/A	N/A	N/A	15.3612	1.27215	10.9698	1.27309	11.5969	0
15	22	FVIIIdp	FVIII deficient Single Donor HRF	N/A	N/A	Standard	Standard	Full Length	0.5	Mut	0.0271	N/A	N/A	N/A	N/A	N/A	N/A	N/A	N/A	N/A	N/A	N/A	N/A	N/A	N/A	4	12.5	N/A	N/A	N/A	N/A	15.5892	0.91814	10.6897	1.49044	8.58902	0
15	23	FVIIIdp	FVIII deficient Single Donor HRF	N/A	N/A	Standard	Standard	Full Length	0.5	N/A	N/A	N/A	N/A	N/A	N/A	N/A	N/A	N/A	N/A	N/A	N/A	N/A	N/A	N/A	N/A	4	12.5	N/A	N/A	N/A	N/A	17.181	1.01054	11.4366	1.5836	8.83604	-1
15	24	FVIIIdp	FVIII deficient Single Donor HRF	N/A	N/A	Standard	Standard	Full Length	0.5	Mut	533.333	N/A	N/A	N/A	N/A	N/A	N/A	N/A	N/A	N/A	N/A	N/A	N/A	N/A	N/A	4	12.5	N/A	N/A	N/A	N/A	5.02614	0.28008	0.7002	0.55892	40	2
15	25	FVIIIdp	FVIII deficient Single Donor HRF	N/A	N/A	Standard	Standard	Full Length	0.5	Mut	177.778	N/A	N/A	N/A	N/A	N/A	N/A	N/A	N/A	N/A	N/A	N/A	N/A	N/A	N/A	4	12.5	N/A	N/A	N/A	N/A	1.00092	7.74886	63.2512	20.4315	12.2509	0
15	26	FVIIIdp	FVIII deficient Single Donor HRF	N/A	N/A	Standard	Standard	Full Length	0.5	Mut	59.2593	N/A	N/A	N/A	N/A	N/A	N/A	N/A	N/A	N/A	N/A	N/A	N/A	N/A	N/A	4	12.5	N/A	N/A	N/A	N/A	6.24225	3.59285	46.4932	9.9984	7.72769	0
15	27	FVIIIdp	FVIII deficient Single Donor HRF	N/A	N/A	Standard	Standard	Full Length	0.5	Mut	19.7531	N/A	N/A	N/A	N/A	N/A	N/A	N/A	N/A	N/A	N/A	N/A	N/A	N/A	N/A	4	12.5	N/A	N/A	N/A	N/A	9.09167	1.86926	28.4747	4.16082	6.56463	0
15	28	FVIIIdp	FVIII deficient Single Donor HRF	N/A	N/A	Standard	Standard	Full Length	0.5	Mut	6.58436	N/A	N/A	N/A	N/A	N/A	N/A	N/A	N/A	N/A	N/A	N/A	N/A	N/A	N/A	4	12.5	N/A	N/A	N/A	N/A	10.8501	1.40057	19.0921	2.60828	7.33587	0
15	29	FVIIIdp	FVIII deficient Single Donor HRF	N/A	N/A	Standard	Standard	Full Length	0.5	Mut	2.19479	N/A	N/A	N/A	N/A	N/A	N/A	N/A	N/A	N/A	N/A	N/A	N/A	N/A	N/A	4	12.5	N/A	N/A	N/A	N/A	12.9879	1.39617	14.1907	1.92516	9.83863	0
15	30	FVIIIdp	FVIII deficient Single Donor HRF	N/A	N/A	Standard	Standard	Full Length	0.5	Mut	0.7316	N/A	N/A	N/A	N/A	N/A	N/A	N/A	N/A	N/A	N/A	N/A	N/A	N/A	N/A	4	12.5	N/A	N/A	N/A	N/A	14.0281	1.16607	12.6969	1.49044	9.18387	0
15	31	FVIIIdp	FVIII deficient Single Donor HRF	N/A	N/A	Standard	Standard	Full Length	0.5	Mut	0.24387	N/A	N/A	N/A	N/A	N/A	N/A	N/A	N/A	N/A	N/A	N/A	N/A	N/A	N/A	4	12.5	N/A	N/A	N/A	N/A	15.1385	1.19152	11.2965	1.27309	10.5477	0
15	32	FVIIIdp	FVIII deficient Single Donor HRF	N/A	N/A	Standard	Standard	Full Length	0.5	Mut	0.08129	N/A	N/A	N/A	N/A	N/A	N/A	N/A	N/A	N/A	N/A	N/A	N/A	N/A	N/A	4	12.5	N/A	N/A	N/A	N/A	16.1427	1.02313	10.7364	1.36624	9.52956	0
15	33	FVIIIdp	FVIII deficient Single Donor HRF	N/A	N/A	Standard	Standard	Full Length	0.5	Mut	0.0271	N/A	N/A	N/A	N/A	N/A	N/A	N/A	N/A	N/A	N/A	N/A	N/A	N/A	N/A	4	12.5	N/A	N/A	N/A	N/A	16.6629	1.09839	10.3629	1.27309	10.5992	0
15	34	FVIIIdp	FVIII deficient Single Donor HRF	N/A	N/A	Standard	Standard	Full Length	0.5	N/A	N/A	N/A	N/A	N/A	N/A	N/A	N/A	N/A	N/A	N/A	N/A	N/A	N/A	N/A	N/A	4	12.5	N/A	N/A	N/A	N/A	14.7623	1.52	11.4832	1.30414	13.2367	-1
15	35	FVIIIdp	FVIII deficient Single Donor HRF	N/A	N/A	Standard	Standard	Full Length	0.5	Mut	177.778	N/A	N/A	N/A	N/A	N/A	N/A	N/A	N/A	N/A	N/A	N/A	N/A	N/A	N/A	4	12.5	N/A	N/A	N/A	N/A	0.96664	9.19594	58.8633	17.0159	15.6225	0
15	36	FVIIIdp	FVIII deficient Single Donor HRF	N/A	N/A	Standard	Standard	Full Length	0.5	Mut	59.2593	N/A	N/A	N/A	N/A	N/A	N/A	N/A	N/A	N/A	N/A	N/A	N/A	N/A	N/A	4	12.5	N/A	N/A	N/A	N/A	6.79821	2.95618	39.5379	8.25955	7.47683	0
15	37	FVIIIdp	FVIII deficient Single Donor HRF	N/A	N/A	Standard	Standard	Full Length	0.5	Mut	19.7531	N/A	N/A	N/A	N/A	N/A	N/A	N/A	N/A	N/A	N/A	N/A	N/A	N/A	N/A	4	12.5	N/A	N/A	N/A	N/A	9.01729	1.80147	26.6542	4.03662	6.75867	0
15	38	FVIIIdp	FVIII deficient Single Donor HRF	N/A	N/A	Standard	Standard	Full Length	0.5	Mut	6.58436	N/A	N/A	N/A	N/A	N/A	N/A	N/A	N/A	N/A	N/A	N/A	N/A	N/A	N/A	4	12.5	N/A	N/A	N/A	N/A	11.5987	1.15893	17.7384	2.29777	6.53347	0
15	39	FVIIIdp	FVIII deficient Single Donor HRF	N/A	N/A	Standard	Standard	Full Length	0.5	Mut	2.19479	N/A	N/A	N/A	N/A	N/A	N/A	N/A	N/A	N/A	N/A	N/A	N/A	N/A	N/A	4	12.5	N/A	N/A	N/A	N/A	12.9346	1.07625	13.8639	1.7699	7.76295	0
15	40	FVIIIdp	FVIII deficient Single Donor HRF	N/A	N/A	Standard	Standard	Full Length	0.5	Mut	0.7316	N/A	N/A	N/A	N/A	N/A	N/A	N/A	N/A	N/A	N/A	N/A	N/A	N/A	N/A	4	12.5	N/A	N/A	N/A	N/A	14.2399	1.09215	12.1368	1.36624	8.99869	0
15	41	FVIIIdp	FVIII deficient Single Donor HRF	N/A	N/A	Standard	Standard	Full Length	0.5	Mut	0.24387	N/A	N/A	N/A	N/A	N/A	N/A	N/A	N/A	N/A	N/A	N/A	N/A	N/A	N/A	4	12.5	N/A	N/A	N/A	N/A	13.7224	1.06085	11.67	1.33519	9.09043	0
15	42	FVIIIdp	FVIII deficient Single Donor HRF	N/A	N/A	Standard	Standard	Full Length	0.5	Mut	0.08129	N/A	N/A	N/A	N/A	N/A	N/A	N/A	N/A	N/A	N/A	N/A	N/A	N/A	N/A	4	12.5	N/A	N/A	N/A	N/A	16.0897	1.09421	11.0165	1.14888	9.93251	0
15	43	FVIIIdp	FVIII deficient Single Donor HRF	N/A	N/A	Standard	Standard	Full Length	0.5	Mut	0.0271	N/A	N/A	N/A	N/A	N/A	N/A	N/A	N/A	N/A	N/A	N/A	N/A	N/A	N/A	4	12.5	N/A	N/A	N/A	N/A	16.4797	1.20327	10.503	1.39729	11.4565	0
15	44	FVIIIdp	FVIII deficient Single Donor HRF	N/A	N/A	Standard	Standard	Full Length	0.5	N/A	N/A	N/A	N/A	N/A	N/A	N/A	N/A	N/A	N/A	N/A	N/A	N/A	N/A	N/A	N/A	4	12.5	N/A	N/A	N/A	N/A	17.0968	1.17636	11.9967	1.33519	9.80567	-1
15	45	FVIIIdp	FVIII deficient Single Donor HRF	N/A	N/A	Standard	Standard	N/A	0	WT	1600	N/A	N/A	N/A	N/A	N/A	N/A	N/A	N/A	N/A	N/A	N/A	N/A	N/A	N/A	4	12.5	N/A	N/A	N/A	N/A	8.77833	1.83355	23.7134	2.94984	7.73213	1
15	46	FVIIIdp	FVIII deficient Single Donor HRF	N/A	N/A	Standard	Standard	N/A	0	WT	533.333	N/A	N/A	N/A	N/A	N/A	N/A	N/A	N/A	N/A	N/A	N/A	N/A	N/A	N/A	4	12.5	N/A	N/A	N/A	N/A	18.7283	0.96869	11.2032	1.17994	8.64657	1
15	47	FVIIIdp	FVIII deficient Single Donor HRF	N/A	N/A	Standard	Standard	N/A	0	WT	177.778	N/A	N/A	N/A	N/A	N/A	N/A	N/A	N/A	N/A	N/A	N/A	N/A	N/A	N/A	4	12.5	N/A	N/A	N/A	N/A	38.1613	0.31397	6.02171	0.74522	5.21397	0
15	48	FVIIIdp	FVIII deficient Single Donor HRF	N/A	N/A	Standard	Standard	N/A	0	Mut	533.333	N/A	N/A	N/A	N/A	N/A	N/A	N/A	N/A	N/A	N/A	N/A	N/A	N/A	N/A	4	12.5	N/A	N/A	N/A	N/A	3.13535	7.5817	66.4255	22.3877	11.4138	2
15	49	FVIIIdp	FVIII deficient Single Donor HRF	N/A	N/A	Standard	Standard	N/A	0	Mut	177.778	N/A	N/A	N/A	N/A	N/A	N/A	N/A	N/A	N/A	N/A	N/A	N/A	N/A	N/A	4	12.5	N/A	N/A	N/A	N/A	6.36071	2.80529	42.0586	8.38375	6.66996	0
15	50	FVIIIdp	FVIII deficient Single Donor HRF	N/A	N/A	Standard	Standard	N/A	0	Mut	59.2593	N/A	N/A	N/A	N/A	N/A	N/A	N/A	N/A	N/A	N/A	N/A	N/A	N/A	N/A	4	12.5	N/A	N/A	N/A	N/A	10.8944	1.74712	24.2735	3.4777	7.19763	0
15	51	FVIIIdp	FVIII deficient Single Donor HRF	N/A	N/A	Standard	Standard	N/A	0	Mut	19.7531	N/A	N/A	N/A	N/A	N/A	N/A	N/A	N/A	N/A	N/A	N/A	N/A	N/A	N/A	4	12.5	N/A	N/A	N/A	N/A	21.3953	0.672	11.2965	1.21099	5.94873	0
15	52	FVIIIdp	FVIII deficient Single Donor HRF	N/A	N/A	Standard	Standard	N/A	0	Mut	6.58436	N/A	N/A	N/A	N/A	N/A	N/A	N/A	N/A	N/A	N/A	N/A	N/A	N/A	N/A	4	12.5	N/A	N/A	N/A	N/A	42.5848	0.23551	4.71467	0.62102	4.99526	0
15	53	FVIIIdp	FVIII deficient Single Donor HRF	N/A	N/A	Standard	Standard	N/A	0	Mut	1600	N/A	N/A	N/A	N/A	N/A	N/A	N/A	N/A	N/A	N/A	N/A	N/A	N/A	N/A	4	12.5	N/A	N/A	N/A	N/A	1.82281	0.20914	0.74688	0.65207	28.0018	2
15	54	FVIIIdp	FVIII deficient Single Donor HRF	N/A	N/A	Standard	Standard	N/A	0	Mut	177.778	N/A	N/A	N/A	N/A	N/A	N/A	N/A	N/A	N/A	N/A	N/A	N/A	N/A	N/A	4	12.5	N/A	N/A	N/A	N/A	0.93402	10.0829	60.9639	19.0342	16.5391	0
15	55	FVIIIdp	FVIII deficient Single Donor HRF	N/A	N/A	Standard	Standard	N/A	0	Mut	59.2593	N/A	N/A	N/A	N/A	N/A	N/A	N/A	N/A	N/A	N/A	N/A	N/A	N/A	N/A	4	12.5	N/A	N/A	N/A	N/A	6.29779	2.72565	41.3117	8.60111	6.59777	0
15	56	FVIIIdp	FVIII deficient Single Donor HRF	N/A	N/A	Standard	Standard	N/A	0	Mut	19.7531	N/A	N/A	N/A	N/A	N/A	N/A	N/A	N/A	N/A	N/A	N/A	N/A	N/A	N/A	4	12.5	N/A	N/A	N/A	N/A	12.1108	1.36061	20.7725	3.04299	6.55004	0
15	57	FVIIIdp	FVIII deficient Single Donor HRF	N/A	N/A	Standard	Standard	N/A	0	Mut	6.58436	N/A	N/A	N/A	N/A	N/A	N/A	N/A	N/A	N/A	N/A	N/A	N/A	N/A	N/A	4	12.5	N/A	N/A	N/A	N/A	22.8615	0.51348	9.33598	0.96258	5.50001	0
15	58	FVIIIdp	FVIII deficient Single Donor HRF	N/A	N/A	Standard	Standard	N/A	0	Mut	1600	N/A	N/A	N/A	N/A	N/A	N/A	N/A	N/A	N/A	N/A	N/A	N/A	N/A	N/A	4	12.5	N/A	N/A	N/A	N/A	0.90299	0	0.65352	0.34156	0	2
15	59	FVIIIdp	FVIII deficient Single Donor HRF	N/A	N/A	Standard	Standard	N/A	0	Mut	177.778	N/A	N/A	N/A	N/A	N/A	N/A	N/A	N/A	N/A	N/A	N/A	N/A	N/A	N/A	4	12.5	N/A	N/A	N/A	N/A	1.13067	5.55491	60.077	15.8049	9.24631	0
15	60	FVIIIdp	FVIII deficient Single Donor HRF	N/A	N/A	Standard	Standard	N/A	0	Mut	59.2593	N/A	N/A	N/A	N/A	N/A	N/A	N/A	N/A	N/A	N/A	N/A	N/A	N/A	N/A	4	12.5	N/A	N/A	N/A	N/A	7.40106	1.9762	34.9166	6.11703	5.65978	0
15	61	FVIIIdp	FVIII deficient Single Donor HRF	N/A	N/A	Standard	Standard	N/A	0	Mut	19.7531	N/A	N/A	N/A	N/A	N/A	N/A	N/A	N/A	N/A	N/A	N/A	N/A	N/A	N/A	4	12.5	N/A	N/A	N/A	N/A	13.88	1.15803	17.9718	2.51513	6.44361	0
15	62	FVIIIdp	FVIII deficient Single Donor HRF	N/A	N/A	Standard	Standard	N/A	0	Mut	6.58436	N/A	N/A	N/A	N/A	N/A	N/A	N/A	N/A	N/A	N/A	N/A	N/A	N/A	N/A	4	12.5	N/A	N/A	N/A	N/A	28.4687	0.5915	7.51546	0.90048	7.87044	0
16	1	FVIIIdp	FVIII deficient Single Donor HRF	N/A	N/A	Standard	Standard	Full Length	0.5	WT	1600	N/A	N/A	N/A	N/A	N/A	N/A	N/A	N/A	N/A	N/A	N/A	N/A	N/A	N/A	4	12.5	N/A	N/A	N/A	N/A	7.3094	2.20688	28.9438	4.0711	7.62472	1
16	2	FVIIIdp	FVIII deficient Single Donor HRF	N/A	N/A	Standard	Standard	Full Length	0.5	WT	533.333	N/A	N/A	N/A	N/A	N/A	N/A	N/A	N/A	N/A	N/A	N/A	N/A	N/A	N/A	4	12.5	N/A	N/A	N/A	N/A	10.5445	1.93774	17.9519	2.06838	10.7941	1
16	3	FVIIIdp	FVIII deficient Single Donor HRF	N/A	N/A	Standard	Standard	Full Length	0.5	WT	177.778	N/A	N/A	N/A	N/A	N/A	N/A	N/A	N/A	N/A	N/A	N/A	N/A	N/A	N/A	4	12.5	N/A	N/A	N/A	N/A	11.9656	1.17235	14.5919	1.70724	8.03426	0
16	4	FVIIIdp	FVIII deficient Single Donor HRF	N/A	N/A	Standard	Standard	Full Length	0.5	WT	59.2593	N/A	N/A	N/A	N/A	N/A	N/A	N/A	N/A	N/A	N/A	N/A	N/A	N/A	N/A	4	12.5	N/A	N/A	N/A	N/A	11.4086	1.6724	14.4479	1.7729	11.5754	0
16	5	FVIIIdp	FVIII deficient Single Donor HRF	N/A	N/A	Standard	Standard	Full Length	0.5	WT	19.7531	N/A	N/A	N/A	N/A	N/A	N/A	N/A	N/A	N/A	N/A	N/A	N/A	N/A	N/A	4	12.5	N/A	N/A	N/A	N/A	10.6505	1.32618	15.2159	1.90423	8.71576	0
16	6	FVIIIdp	FVIII deficient Single Donor HRF	N/A	N/A	Standard	Standard	Full Length	0.5	WT	6.58436	N/A	N/A	N/A	N/A	N/A	N/A	N/A	N/A	N/A	N/A	N/A	N/A	N/A	N/A	4	12.5	N/A	N/A	N/A	N/A	10.4622	1.4357	15.5519	1.83856	9.23168	0
16	7	FVIIIdp	FVIII deficient Single Donor HRF	N/A	N/A	Standard	Standard	Full Length	0.5	WT	2.19479	N/A	N/A	N/A	N/A	N/A	N/A	N/A	N/A	N/A	N/A	N/A	N/A	N/A	N/A	4	12.5	N/A	N/A	N/A	N/A	10.5305	1.21583	15.5519	2.10121	7.8179	0
16	8	FVIIIdp	FVIII deficient Single Donor HRF	N/A	N/A	Standard	Standard	Full Length	0.5	WT	0.7316	N/A	N/A	N/A	N/A	N/A	N/A	N/A	N/A	N/A	N/A	N/A	N/A	N/A	N/A	4	12.5	N/A	N/A	N/A	N/A	10.9584	1.17388	14.8319	1.90423	7.91457	0
16	9	FVIIIdp	FVIII deficient Single Donor HRF	N/A	N/A	Standard	Standard	Full Length	0.5	WT	0.24387	N/A	N/A	N/A	N/A	N/A	N/A	N/A	N/A	N/A	N/A	N/A	N/A	N/A	N/A	4	12.5	N/A	N/A	N/A	N/A	11.8674	1.21229	14.2559	1.74007	8.50378	0
16	10	FVIIIdp	FVIII deficient Single Donor HRF	N/A	N/A	Standard	Standard	Full Length	0.5	WT	0.0271	N/A	N/A	N/A	N/A	N/A	N/A	N/A	N/A	N/A	N/A	N/A	N/A	N/A	N/A	4	12.5	N/A	N/A	N/A	N/A	13.3937	1.0663	13.1519	1.74007	8.10758	0
16	11	FVIIIdp	FVIII deficient Single Donor HRF	N/A	N/A	Standard	Standard	Full Length	0.5	N/A	N/A	N/A	N/A	N/A	N/A	N/A	N/A	N/A	N/A	N/A	N/A	N/A	N/A	N/A	N/A	4	12.5	N/A	N/A	N/A	N/A	20.8013	1.21681	9.50392	1.18193	12.8032	-1
16	12	FVIIIdp	FVIII deficient Single Donor HRF	N/A	N/A	Standard	Standard	Full Length	0.5	Mut	1600	N/A	N/A	N/A	N/A	N/A	N/A	N/A	N/A	N/A	N/A	N/A	N/A	N/A	N/A	4	12.5	N/A	N/A	N/A	N/A	1.68002	14.4997	74.0634	30.4348	19.5773	2
16	13	FVIIIdp	FVIII deficient Single Donor HRF	N/A	N/A	Standard	Standard	Full Length	0.5	Mut	533.333	N/A	N/A	N/A	N/A	N/A	N/A	N/A	N/A	N/A	N/A	N/A	N/A	N/A	N/A	4	12.5	N/A	N/A	N/A	N/A	3.21345	5.86124	62.9275	21.8658	9.31427	2
16	14	FVIIIdp	FVIII deficient Single Donor HRF	N/A	N/A	Standard	Standard	Full Length	0.5	Mut	177.778	N/A	N/A	N/A	N/A	N/A	N/A	N/A	N/A	N/A	N/A	N/A	N/A	N/A	N/A	4	12.5	N/A	N/A	N/A	N/A	5.64131	2.9533	46.6556	11.0314	6.33	0
16	15	FVIIIdp	FVIII deficient Single Donor HRF	N/A	N/A	Standard	Standard	Full Length	0.5	Mut	59.2593	N/A	N/A	N/A	N/A	N/A	N/A	N/A	N/A	N/A	N/A	N/A	N/A	N/A	N/A	4	12.5	N/A	N/A	N/A	N/A	8.79916	2.0192	30.4798	5.18737	6.62472	0
16	16	FVIIIdp	FVIII deficient Single Donor HRF	N/A	N/A	Standard	Standard	Full Length	0.5	Mut	19.7531	N/A	N/A	N/A	N/A	N/A	N/A	N/A	N/A	N/A	N/A	N/A	N/A	N/A	N/A	4	12.5	N/A	N/A	N/A	N/A	11.6148	1.21336	19.1039	2.79068	6.35139	0
16	17	FVIIIdp	FVIII deficient Single Donor HRF	N/A	N/A	Standard	Standard	Full Length	0.5	Mut	6.58436	N/A	N/A	N/A	N/A	N/A	N/A	N/A	N/A	N/A	N/A	N/A	N/A	N/A	N/A	4	12.5	N/A	N/A	N/A	N/A	13.6323	1.40795	13.7759	1.60874	10.2204	0
16	18	FVIIIdp	FVIII deficient Single Donor HRF	N/A	N/A	Standard	Standard	Full Length	0.5	Mut	2.19479	N/A	N/A	N/A	N/A	N/A	N/A	N/A	N/A	N/A	N/A	N/A	N/A	N/A	N/A	4	12.5	N/A	N/A	N/A	N/A	15.0192	1.08582	11.6159	1.44458	9.3477	0
16	19	FVIIIdp	FVIII deficient Single Donor HRF	N/A	N/A	Standard	Standard	Full Length	0.5	Mut	0.7316	N/A	N/A	N/A	N/A	N/A	N/A	N/A	N/A	N/A	N/A	N/A	N/A	N/A	N/A	4	12.5	N/A	N/A	N/A	N/A	16.0934	0.99082	10.6559	1.34609	9.29831	0
16	20	FVIIIdp	FVIII deficient Single Donor HRF	N/A	N/A	Standard	Standard	Full Length	0.5	Mut	0.24387	N/A	N/A	N/A	N/A	N/A	N/A	N/A	N/A	N/A	N/A	N/A	N/A	N/A	N/A	4	12.5	N/A	N/A	N/A	N/A	16.8652	0.78659	9.93592	1.21476	7.91663	0
16	21	FVIIIdp	FVIII deficient Single Donor HRF	N/A	N/A	Standard	Standard	Full Length	0.5	Mut	0.08129	N/A	N/A	N/A	N/A	N/A	N/A	N/A	N/A	N/A	N/A	N/A	N/A	N/A	N/A	4	12.5	N/A	N/A	N/A	N/A	17.2664	0.73531	9.55192	1.05061	7.69803	0
16	22	FVIIIdp	FVIII deficient Single Donor HRF	N/A	N/A	Standard	Standard	Full Length	0.5	Mut	0.0271	N/A	N/A	N/A	N/A	N/A	N/A	N/A	N/A	N/A	N/A	N/A	N/A	N/A	N/A	4	12.5	N/A	N/A	N/A	N/A	17.9313	1.01521	9.35993	0.95211	10.8463	0
16	23	FVIIIdp	FVIII deficient Single Donor HRF	N/A	N/A	Standard	Standard	Full Length	0.5	N/A	N/A	N/A	N/A	N/A	N/A	N/A	N/A	N/A	N/A	N/A	N/A	N/A	N/A	N/A	N/A	4	12.5	N/A	N/A	N/A	N/A	20.4099	0.67819	9.93592	1.31326	6.82564	-1
16	24	FVIIIdp	FVIII deficient Single Donor HRF	N/A	N/A	Standard	Standard	Full Length	0.5	Mut	1600	N/A	N/A	N/A	N/A	N/A	N/A	N/A	N/A	N/A	N/A	N/A	N/A	N/A	N/A	4	12.5	N/A	N/A	N/A	N/A	1.54939	13.5679	77.2314	32.142	17.5679	2
16	25	FVIIIdp	FVIII deficient Single Donor HRF	N/A	N/A	Standard	Standard	Full Length	0.5	Mut	533.333	N/A	N/A	N/A	N/A	N/A	N/A	N/A	N/A	N/A	N/A	N/A	N/A	N/A	N/A	4	12.5	N/A	N/A	N/A	N/A	3.22004	4.80909	60.7195	20.6182	7.92017	2
16	26	FVIIIdp	FVIII deficient Single Donor HRF	N/A	N/A	Standard	Standard	Full Length	0.5	Mut	177.778	N/A	N/A	N/A	N/A	N/A	N/A	N/A	N/A	N/A	N/A	N/A	N/A	N/A	N/A	4	12.5	N/A	N/A	N/A	N/A	5.87816	2.56482	42.6717	8.66751	6.01059	0
16	27	FVIIIdp	FVIII deficient Single Donor HRF	N/A	N/A	Standard	Standard	Full Length	0.5	Mut	59.2593	N/A	N/A	N/A	N/A	N/A	N/A	N/A	N/A	N/A	N/A	N/A	N/A	N/A	N/A	4	12.5	N/A	N/A	N/A	N/A	9.28775	1.41992	26.2078	4.33375	5.41793	0
16	28	FVIIIdp	FVIII deficient Single Donor HRF	N/A	N/A	Standard	Standard	Full Length	0.5	Mut	19.7531	N/A	N/A	N/A	N/A	N/A	N/A	N/A	N/A	N/A	N/A	N/A	N/A	N/A	N/A	4	12.5	N/A	N/A	N/A	N/A	12.1045	1.45779	17.0399	2.23254	8.55518	0
16	29	FVIIIdp	FVIII deficient Single Donor HRF	N/A	N/A	Standard	Standard	Full Length	0.5	Mut	6.58436	N/A	N/A	N/A	N/A	N/A	N/A	N/A	N/A	N/A	N/A	N/A	N/A	N/A	N/A	4	12.5	N/A	N/A	N/A	N/A	13.9155	1.08382	12.8159	1.34609	8.45684	0
16	30	FVIIIdp	FVIII deficient Single Donor HRF	N/A	N/A	Standard	Standard	Full Length	0.5	Mut	2.19479	N/A	N/A	N/A	N/A	N/A	N/A	N/A	N/A	N/A	N/A	N/A	N/A	N/A	N/A	4	12.5	N/A	N/A	N/A	N/A	15.7413	0.78718	11.2319	1.44458	7.00843	0
16	31	FVIIIdp	FVIII deficient Single Donor HRF	N/A	N/A	Standard	Standard	Full Length	0.5	Mut	0.7316	N/A	N/A	N/A	N/A	N/A	N/A	N/A	N/A	N/A	N/A	N/A	N/A	N/A	N/A	4	12.5	N/A	N/A	N/A	N/A	17.1441	1.10017	10.6079	1.11627	10.3712	0
16	32	FVIIIdp	FVIII deficient Single Donor HRF	N/A	N/A	Standard	Standard	Full Length	0.5	Mut	0.24387	N/A	N/A	N/A	N/A	N/A	N/A	N/A	N/A	N/A	N/A	N/A	N/A	N/A	N/A	4	12.5	N/A	N/A	N/A	N/A	18.6846	0.96643	9.55192	1.1491	10.1176	0
16	33	FVIIIdp	FVIII deficient Single Donor HRF	N/A	N/A	Standard	Standard	Full Length	0.5	Mut	0.08129	N/A	N/A	N/A	N/A	N/A	N/A	N/A	N/A	N/A	N/A	N/A	N/A	N/A	N/A	4	12.5	N/A	N/A	N/A	N/A	19.2845	0.81599	9.21593	0.98494	8.85413	0
16	34	FVIIIdp	FVIII deficient Single Donor HRF	N/A	N/A	Standard	Standard	Full Length	0.5	Mut	0.0271	N/A	N/A	N/A	N/A	N/A	N/A	N/A	N/A	N/A	N/A	N/A	N/A	N/A	N/A	4	12.5	N/A	N/A	N/A	N/A	19.8184	0.89109	9.16793	0.88645	9.71964	0
16	35	FVIIIdp	FVIII deficient Single Donor HRF	N/A	N/A	Standard	Standard	Full Length	0.5	N/A	N/A	N/A	N/A	N/A	N/A	N/A	N/A	N/A	N/A	N/A	N/A	N/A	N/A	N/A	N/A	4	12.5	N/A	N/A	N/A	N/A	20.8856	1.11952	9.35993	0.98494	11.9608	-1
16	36	FVIIIdp	FVIII deficient Single Donor HRF	N/A	N/A	Standard	Standard	Full Length	0.5	Mut	1600	N/A	N/A	N/A	N/A	N/A	N/A	N/A	N/A	N/A	N/A	N/A	N/A	N/A	N/A	4	12.5	N/A	N/A	N/A	N/A	2.13967	0.05833	0.432	0.39398	13.5023	2
16	37	FVIIIdp	FVIII deficient Single Donor HRF	N/A	N/A	Standard	Standard	Full Length	0.5	Mut	177.778	N/A	N/A	N/A	N/A	N/A	N/A	N/A	N/A	N/A	N/A	N/A	N/A	N/A	N/A	4	12.5	N/A	N/A	N/A	N/A	4.73172	4.40704	55.9196	17.6962	7.88104	0
16	38	FVIIIdp	FVIII deficient Single Donor HRF	N/A	N/A	Standard	Standard	Full Length	0.5	Mut	59.2593	N/A	N/A	N/A	N/A	N/A	N/A	N/A	N/A	N/A	N/A	N/A	N/A	N/A	N/A	4	12.5	N/A	N/A	N/A	N/A	7.09952	2.19148	39.2157	7.38708	5.58827	0
16	39	FVIIIdp	FVIII deficient Single Donor HRF	N/A	N/A	Standard	Standard	Full Length	0.5	Mut	19.7531	N/A	N/A	N/A	N/A	N/A	N/A	N/A	N/A	N/A	N/A	N/A	N/A	N/A	N/A	4	12.5	N/A	N/A	N/A	N/A	10.0991	1.61172	24.0478	3.38164	6.70215	0
16	40	FVIIIdp	FVIII deficient Single Donor HRF	N/A	N/A	Standard	Standard	Full Length	0.5	Mut	2.19479	N/A	N/A	N/A	N/A	N/A	N/A	N/A	N/A	N/A	N/A	N/A	N/A	N/A	N/A	4	12.5	N/A	N/A	N/A	N/A	14.1853	1.0206	12.6239	1.54308	8.08466	0
16	41	FVIIIdp	FVIII deficient Single Donor HRF	N/A	N/A	Standard	Standard	Full Length	0.5	Mut	0.7316	N/A	N/A	N/A	N/A	N/A	N/A	N/A	N/A	N/A	N/A	N/A	N/A	N/A	N/A	4	12.5	N/A	N/A	N/A	N/A	15.9516	1.04102	11.0399	1.21476	9.42961	0
16	42	FVIIIdp	FVIII deficient Single Donor HRF	N/A	N/A	Standard	Standard	Full Length	0.5	Mut	0.24387	N/A	N/A	N/A	N/A	N/A	N/A	N/A	N/A	N/A	N/A	N/A	N/A	N/A	N/A	4	12.5	N/A	N/A	N/A	N/A	17.2437	0.86649	10.1759	1.37892	8.5151	0
16	43	FVIIIdp	FVIII deficient Single Donor HRF	N/A	N/A	Standard	Standard	Full Length	0.5	Mut	0.08129	N/A	N/A	N/A	N/A	N/A	N/A	N/A	N/A	N/A	N/A	N/A	N/A	N/A	N/A	4	12.5	N/A	N/A	N/A	N/A	18.2548	0.63228	9.21593	1.08344	6.86073	0
16	44	FVIIIdp	FVIII deficient Single Donor HRF	N/A	N/A	Standard	Standard	Full Length	0.5	Mut	0.0271	N/A	N/A	N/A	N/A	N/A	N/A	N/A	N/A	N/A	N/A	N/A	N/A	N/A	N/A	4	12.5	N/A	N/A	N/A	N/A	18.5592	0.97099	9.21593	1.01778	10.536	0
16	45	FVIIIdp	FVIII deficient Single Donor HRF	N/A	N/A	Standard	Standard	Full Length	0.5	N/A	N/A	N/A	N/A	N/A	N/A	N/A	N/A	N/A	N/A	N/A	N/A	N/A	N/A	N/A	N/A	4	12.5	N/A	N/A	N/A	N/A	21.0516	0.99701	8.97593	1.01778	11.1076	-1
16	46	FVIIIdp	FVIII deficient Single Donor HRF	N/A	N/A	Standard	Standard	N/A	0	WT	1600	N/A	N/A	N/A	N/A	N/A	N/A	N/A	N/A	N/A	N/A	N/A	N/A	N/A	N/A	4	12.5	N/A	N/A	N/A	N/A	9.20735	2.00456	24.5758	3.0205	8.15664	1
16	47	FVIIIdp	FVIII deficient Single Donor HRF	N/A	N/A	Standard	Standard	N/A	0	WT	533.333	N/A	N/A	N/A	N/A	N/A	N/A	N/A	N/A	N/A	N/A	N/A	N/A	N/A	N/A	4	12.5	N/A	N/A	N/A	N/A	18.9625	1.01048	11.7599	1.41175	8.59258	1
16	48	FVIIIdp	FVIII deficient Single Donor HRF	N/A	N/A	Standard	Standard	N/A	0	WT	177.778	N/A	N/A	N/A	N/A	N/A	N/A	N/A	N/A	N/A	N/A	N/A	N/A	N/A	N/A	4	12.5	N/A	N/A	N/A	N/A	36.7153	0.8021	5.99995	0.72229	13.3684	0
16	49	FVIIIdp	FVIII deficient Single Donor HRF	N/A	N/A	Standard	Standard	N/A	0	Mut	1600	N/A	N/A	N/A	N/A	N/A	N/A	N/A	N/A	N/A	N/A	N/A	N/A	N/A	N/A	4	12.5	N/A	N/A	N/A	N/A	1.48301	14.4252	72.0954	28.9902	20.0085	2
16	50	FVIIIdp	FVIII deficient Single Donor HRF	N/A	N/A	Standard	Standard	N/A	0	Mut	533.333	N/A	N/A	N/A	N/A	N/A	N/A	N/A	N/A	N/A	N/A	N/A	N/A	N/A	N/A	4	12.5	N/A	N/A	N/A	N/A	3.24436	6.31854	61.2475	21.0778	10.3164	2
16	51	FVIIIdp	FVIII deficient Single Donor HRF	N/A	N/A	Standard	Standard	N/A	0	Mut	177.778	N/A	N/A	N/A	N/A	N/A	N/A	N/A	N/A	N/A	N/A	N/A	N/A	N/A	N/A	4	12.5	N/A	N/A	N/A	N/A	6.03655	2.79444	43.1516	8.99582	6.47586	0
16	52	FVIIIdp	FVIII deficient Single Donor HRF	N/A	N/A	Standard	Standard	N/A	0	Mut	59.2593	N/A	N/A	N/A	N/A	N/A	N/A	N/A	N/A	N/A	N/A	N/A	N/A	N/A	N/A	4	12.5	N/A	N/A	N/A	N/A	10.9272	1.48627	25.6318	3.64429	5.79854	0
16	53	FVIIIdp	FVIII deficient Single Donor HRF	N/A	N/A	Standard	Standard	N/A	0	Mut	19.7531	N/A	N/A	N/A	N/A	N/A	N/A	N/A	N/A	N/A	N/A	N/A	N/A	N/A	N/A	4	12.5	N/A	N/A	N/A	N/A	20.7453	0.90974	12.4799	1.64157	7.28964	0
16	54	FVIIIdp	FVIII deficient Single Donor HRF	N/A	N/A	Standard	Standard	N/A	0	Mut	6.58436	N/A	N/A	N/A	N/A	N/A	N/A	N/A	N/A	N/A	N/A	N/A	N/A	N/A	N/A	4	12.5	N/A	N/A	N/A	N/A	45.2761	0.42109	4.22397	0.5253	9.96906	0
16	55	FVIIIdp	FVIII deficient Single Donor HRF	N/A	N/A	Standard	Standard	N/A	0	Mut	1600	N/A	N/A	N/A	N/A	N/A	N/A	N/A	N/A	N/A	N/A	N/A	N/A	N/A	N/A	4	12.5	N/A	N/A	N/A	N/A	1.38987	10.7782	68.9274	28.4649	15.637	2
16	56	FVIIIdp	FVIII deficient Single Donor HRF	N/A	N/A	Standard	Standard	N/A	0	Mut	533.333	N/A	N/A	N/A	N/A	N/A	N/A	N/A	N/A	N/A	N/A	N/A	N/A	N/A	N/A	4	12.5	N/A	N/A	N/A	N/A	3.14953	4.58223	56.3036	18.2543	8.13844	2
16	57	FVIIIdp	FVIII deficient Single Donor HRF	N/A	N/A	Standard	Standard	N/A	0	Mut	177.778	N/A	N/A	N/A	N/A	N/A	N/A	N/A	N/A	N/A	N/A	N/A	N/A	N/A	N/A	4	12.5	N/A	N/A	N/A	N/A	6.5066	2.58697	37.7277	7.45274	6.85695	0
16	58	FVIIIdp	FVIII deficient Single Donor HRF	N/A	N/A	Standard	Standard	N/A	0	Mut	59.2593	N/A	N/A	N/A	N/A	N/A	N/A	N/A	N/A	N/A	N/A	N/A	N/A	N/A	N/A	4	12.5	N/A	N/A	N/A	N/A	12.2491	1.4199	20.3038	2.62652	6.99326	0
16	59	FVIIIdp	FVIII deficient Single Donor HRF	N/A	N/A	Standard	Standard	N/A	0	Mut	19.7531	N/A	N/A	N/A	N/A	N/A	N/A	N/A	N/A	N/A	N/A	N/A	N/A	N/A	N/A	4	12.5	N/A	N/A	N/A	N/A	25.8103	0.52188	8.11194	1.21476	6.43348	0
16	60	FVIIIdp	FVIII deficient Single Donor HRF	N/A	N/A	Standard	Standard	N/A	0	Mut	1600	N/A	N/A	N/A	N/A	N/A	N/A	N/A	N/A	N/A	N/A	N/A	N/A	N/A	N/A	4	12.5	N/A	N/A	N/A	N/A	0.99061	10.4159	40.7037	24.8206	25.5896	2
16	61	FVIIIdp	FVIII deficient Single Donor HRF	N/A	N/A	Standard	Standard	N/A	0	Mut	59.2593	N/A	N/A	N/A	N/A	N/A	N/A	N/A	N/A	N/A	N/A	N/A	N/A	N/A	N/A	4	12.5	N/A	N/A	N/A	N/A	7.78332	1.80297	35.5197	6.76328	5.07597	0
16	62	FVIIIdp	FVIII deficient Single Donor HRF	N/A	N/A	Standard	Standard	N/A	0	Mut	19.7531	N/A	N/A	N/A	N/A	N/A	N/A	N/A	N/A	N/A	N/A	N/A	N/A	N/A	N/A	4	12.5	N/A	N/A	N/A	N/A	13.8185	0.71654	18.4798	2.23254	3.87741	0
17	1	FVIIIdp	FVIII deficient Single Donor HRF	N/A	N/A	Standard	Standard	Full Length	0.5	WT	1600	N/A	N/A	N/A	N/A	N/A	N/A	N/A	N/A	N/A	N/A	N/A	N/A	N/A	N/A	4	12.5	N/A	N/A	N/A	N/A	6.48393	2.43751	28.0546	3.75716	8.68844	1
17	2	FVIIIdp	FVIII deficient Single Donor HRF	N/A	N/A	Standard	Standard	Full Length	0.5	WT	533.333	N/A	N/A	N/A	N/A	N/A	N/A	N/A	N/A	N/A	N/A	N/A	N/A	N/A	N/A	4	12.5	N/A	N/A	N/A	N/A	9.62512	1.23129	17.1782	1.95621	7.16775	1
17	3	FVIIIdp	FVIII deficient Single Donor HRF	N/A	N/A	Standard	Standard	Full Length	0.5	WT	177.778	N/A	N/A	N/A	N/A	N/A	N/A	N/A	N/A	N/A	N/A	N/A	N/A	N/A	N/A	4	12.5	N/A	N/A	N/A	N/A	11.0686	1.19793	14.1907	1.39729	8.44166	0
17	4	FVIIIdp	FVIII deficient Single Donor HRF	N/A	N/A	Standard	Standard	Full Length	0.5	WT	59.2593	N/A	N/A	N/A	N/A	N/A	N/A	N/A	N/A	N/A	N/A	N/A	N/A	N/A	N/A	4	12.5	N/A	N/A	N/A	N/A	10.4504	0.88005	13.9573	2.08041	6.30531	0
17	5	FVIIIdp	FVIII deficient Single Donor HRF	N/A	N/A	Standard	Standard	Full Length	0.5	WT	19.7531	N/A	N/A	N/A	N/A	N/A	N/A	N/A	N/A	N/A	N/A	N/A	N/A	N/A	N/A	4	12.5	N/A	N/A	N/A	N/A	9.74702	1.34933	15.1243	1.95621	8.92161	0
17	6	FVIIIdp	FVIII deficient Single Donor HRF	N/A	N/A	Standard	Standard	Full Length	0.5	WT	6.58436	N/A	N/A	N/A	N/A	N/A	N/A	N/A	N/A	N/A	N/A	N/A	N/A	N/A	N/A	4	12.5	N/A	N/A	N/A	N/A	9.19827	1.34064	15.8245	1.95621	8.47194	0
17	7	FVIIIdp	FVIII deficient Single Donor HRF	N/A	N/A	Standard	Standard	Full Length	0.5	WT	2.19479	N/A	N/A	N/A	N/A	N/A	N/A	N/A	N/A	N/A	N/A	N/A	N/A	N/A	N/A	4	12.5	N/A	N/A	N/A	N/A	9.58167	1.45474	15.6844	1.832	9.27505	0
17	8	FVIIIdp	FVIII deficient Single Donor HRF	N/A	N/A	Standard	Standard	Full Length	0.5	WT	0.7316	N/A	N/A	N/A	N/A	N/A	N/A	N/A	N/A	N/A	N/A	N/A	N/A	N/A	N/A	4	12.5	N/A	N/A	N/A	N/A	10.1913	1.17376	15.311	1.89411	7.66612	0
17	9	FVIIIdp	FVIII deficient Single Donor HRF	N/A	N/A	Standard	Standard	Full Length	0.5	WT	0.24387	N/A	N/A	N/A	N/A	N/A	N/A	N/A	N/A	N/A	N/A	N/A	N/A	N/A	N/A	4	12.5	N/A	N/A	N/A	N/A	10.8985	1.23724	14.6575	1.92516	8.44101	0
17	10	FVIIIdp	FVIII deficient Single Donor HRF	N/A	N/A	Standard	Standard	Full Length	0.5	WT	0.0271	N/A	N/A	N/A	N/A	N/A	N/A	N/A	N/A	N/A	N/A	N/A	N/A	N/A	N/A	4	12.5	N/A	N/A	N/A	N/A	11.7845	0.85202	13.6305	1.55255	6.25082	0
17	11	FVIIIdp	FVIII deficient Single Donor HRF	N/A	N/A	Standard	Standard	Full Length	0.5	N/A	N/A	N/A	N/A	N/A	N/A	N/A	N/A	N/A	N/A	N/A	N/A	N/A	N/A	N/A	N/A	4	12.5	N/A	N/A	N/A	N/A	18.8405	0.93353	10.4563	1.14888	8.92792	-1
17	12	FVIIIdp	FVIII deficient Single Donor HRF	N/A	N/A	Standard	Standard	Full Length	0.5	Mut	1600	N/A	N/A	N/A	N/A	N/A	N/A	N/A	N/A	N/A	N/A	N/A	N/A	N/A	N/A	4	12.5	N/A	N/A	N/A	N/A	1.04313	16.8981	74.1277	30.7715	22.796	2
17	13	FVIIIdp	FVIII deficient Single Donor HRF	N/A	N/A	Standard	Standard	Full Length	0.5	Mut	533.333	N/A	N/A	N/A	N/A	N/A	N/A	N/A	N/A	N/A	N/A	N/A	N/A	N/A	N/A	4	12.5	N/A	N/A	N/A	N/A	2.98843	7.27884	61.3374	22.2635	11.8669	2
17	14	FVIIIdp	FVIII deficient Single Donor HRF	N/A	N/A	Standard	Standard	Full Length	0.5	Mut	177.778	N/A	N/A	N/A	N/A	N/A	N/A	N/A	N/A	N/A	N/A	N/A	N/A	N/A	N/A	4	12.5	N/A	N/A	N/A	N/A	5.24478	3.46843	45.8396	10.4642	7.56644	0
17	15	FVIIIdp	FVIII deficient Single Donor HRF	N/A	N/A	Standard	Standard	Full Length	0.5	Mut	59.2593	N/A	N/A	N/A	N/A	N/A	N/A	N/A	N/A	N/A	N/A	N/A	N/A	N/A	N/A	4	12.5	N/A	N/A	N/A	N/A	8.45855	2.38859	29.5017	4.875	8.09645	0
17	16	FVIIIdp	FVIII deficient Single Donor HRF	N/A	N/A	Standard	Standard	Full Length	0.5	Mut	19.7531	N/A	N/A	N/A	N/A	N/A	N/A	N/A	N/A	N/A	N/A	N/A	N/A	N/A	N/A	4	12.5	N/A	N/A	N/A	N/A	10.9561	1.2144	19.2788	2.42197	6.29915	0
17	17	FVIIIdp	FVIII deficient Single Donor HRF	N/A	N/A	Standard	Standard	Full Length	0.5	Mut	6.58436	N/A	N/A	N/A	N/A	N/A	N/A	N/A	N/A	N/A	N/A	N/A	N/A	N/A	N/A	4	12.5	N/A	N/A	N/A	N/A	12.696	1.257	14.7975	1.6457	8.49466	0
17	18	FVIIIdp	FVIII deficient Single Donor HRF	N/A	N/A	Standard	Standard	Full Length	0.5	Mut	2.19479	N/A	N/A	N/A	N/A	N/A	N/A	N/A	N/A	N/A	N/A	N/A	N/A	N/A	N/A	4	12.5	N/A	N/A	N/A	N/A	13.7583	0.99829	11.7633	1.49044	8.48646	0
17	19	FVIIIdp	FVIII deficient Single Donor HRF	N/A	N/A	Standard	Standard	Full Length	0.5	Mut	0.7316	N/A	N/A	N/A	N/A	N/A	N/A	N/A	N/A	N/A	N/A	N/A	N/A	N/A	N/A	4	12.5	N/A	N/A	N/A	N/A	14.8719	1.06058	11.0165	1.21099	9.62724	0
17	20	FVIIIdp	FVIII deficient Single Donor HRF	N/A	N/A	Standard	Standard	Full Length	0.5	Mut	0.24387	N/A	N/A	N/A	N/A	N/A	N/A	N/A	N/A	N/A	N/A	N/A	N/A	N/A	N/A	4	12.5	N/A	N/A	N/A	N/A	15.3805	0.79278	10.2696	1.08678	7.71969	0
17	21	FVIIIdp	FVIII deficient Single Donor HRF	N/A	N/A	Standard	Standard	Full Length	0.5	Mut	0.08129	N/A	N/A	N/A	N/A	N/A	N/A	N/A	N/A	N/A	N/A	N/A	N/A	N/A	N/A	4	12.5	N/A	N/A	N/A	N/A	16.2583	0.7002	9.80278	1.17994	7.14287	0
17	22	FVIIIdp	FVIII deficient Single Donor HRF	N/A	N/A	Standard	Standard	Full Length	0.5	Mut	0.0271	N/A	N/A	N/A	N/A	N/A	N/A	N/A	N/A	N/A	N/A	N/A	N/A	N/A	N/A	4	12.5	N/A	N/A	N/A	N/A	16.9644	0.99552	9.19594	1.5215	10.8256	0
17	23	FVIIIdp	FVIII deficient Single Donor HRF	N/A	N/A	Standard	Standard	Full Length	0.5	N/A	N/A	N/A	N/A	N/A	N/A	N/A	N/A	N/A	N/A	N/A	N/A	N/A	N/A	N/A	N/A	4	12.5	N/A	N/A	N/A	N/A	18.6802	0.9099	9.66274	0.83838	9.41658	-1
17	24	FVIIIdp	FVIII deficient Single Donor HRF	N/A	N/A	Standard	Standard	Full Length	0.5	Mut	1600	N/A	N/A	N/A	N/A	N/A	N/A	N/A	N/A	N/A	N/A	N/A	N/A	N/A	N/A	4	12.5	N/A	N/A	N/A	N/A	19.2392	0.65026	8.02894	0.96258	8.09895	2
17	25	FVIIIdp	FVIII deficient Single Donor HRF	N/A	N/A	Standard	Standard	Full Length	0.5	Mut	533.333	N/A	N/A	N/A	N/A	N/A	N/A	N/A	N/A	N/A	N/A	N/A	N/A	N/A	N/A	4	12.5	N/A	N/A	N/A	N/A	18.4522	0.82388	8.26234	1.05573	9.97151	2
17	26	FVIIIdp	FVIII deficient Single Donor HRF	N/A	N/A	Standard	Standard	Full Length	0.5	Mut	177.778	N/A	N/A	N/A	N/A	N/A	N/A	N/A	N/A	N/A	N/A	N/A	N/A	N/A	N/A	4	12.5	N/A	N/A	N/A	N/A	18.1458	0.80435	8.91586	0.93153	9.02156	0
17	27	FVIIIdp	FVIII deficient Single Donor HRF	N/A	N/A	Standard	Standard	Full Length	0.5	Mut	59.2593	N/A	N/A	N/A	N/A	N/A	N/A	N/A	N/A	N/A	N/A	N/A	N/A	N/A	N/A	4	12.5	N/A	N/A	N/A	N/A	18.1363	0.76502	9.61606	1.21099	7.95565	0
17	28	FVIIIdp	FVIII deficient Single Donor HRF	N/A	N/A	Standard	Standard	Full Length	0.5	Mut	19.7531	N/A	N/A	N/A	N/A	N/A	N/A	N/A	N/A	N/A	N/A	N/A	N/A	N/A	N/A	4	12.5	N/A	N/A	N/A	N/A	18.1926	0.86853	10.1762	1.14888	8.5349	0
17	29	FVIIIdp	FVIII deficient Single Donor HRF	N/A	N/A	Standard	Standard	Full Length	0.5	Mut	6.58436	N/A	N/A	N/A	N/A	N/A	N/A	N/A	N/A	N/A	N/A	N/A	N/A	N/A	N/A	4	12.5	N/A	N/A	N/A	N/A	18.081	1.12569	9.80278	1.05573	11.4834	0
17	30	FVIIIdp	FVIII deficient Single Donor HRF	N/A	N/A	Standard	Standard	Full Length	0.5	Mut	2.19479	N/A	N/A	N/A	N/A	N/A	N/A	N/A	N/A	N/A	N/A	N/A	N/A	N/A	N/A	4	12.5	N/A	N/A	N/A	N/A	18.4523	1.03008	9.56938	1.02468	10.7643	0
17	31	FVIIIdp	FVIII deficient Single Donor HRF	N/A	N/A	Standard	Standard	Full Length	0.5	Mut	0.7316	N/A	N/A	N/A	N/A	N/A	N/A	N/A	N/A	N/A	N/A	N/A	N/A	N/A	N/A	4	12.5	N/A	N/A	N/A	N/A	18.4496	0.9522	9.7561	0.93153	9.76005	0
17	32	FVIIIdp	FVIII deficient Single Donor HRF	N/A	N/A	Standard	Standard	Full Length	0.5	Mut	0.24387	N/A	N/A	N/A	N/A	N/A	N/A	N/A	N/A	N/A	N/A	N/A	N/A	N/A	N/A	4	12.5	N/A	N/A	N/A	N/A	18.2054	0.95411	9.2893	0.93153	10.2711	0
17	33	FVIIIdp	FVIII deficient Single Donor HRF	N/A	N/A	Standard	Standard	Full Length	0.5	Mut	0.08129	N/A	N/A	N/A	N/A	N/A	N/A	N/A	N/A	N/A	N/A	N/A	N/A	N/A	N/A	4	12.5	N/A	N/A	N/A	N/A	18.773	0.5905	9.00922	0.93153	6.5544	0
17	34	FVIIIdp	FVIII deficient Single Donor HRF	N/A	N/A	Standard	Standard	Full Length	0.5	Mut	0.0271	N/A	N/A	N/A	N/A	N/A	N/A	N/A	N/A	N/A	N/A	N/A	N/A	N/A	N/A	4	12.5	N/A	N/A	N/A	N/A	18.4787	0.8212	8.96254	0.90048	9.16258	0
17	35	FVIIIdp	FVIII deficient Single Donor HRF	N/A	N/A	Standard	Standard	Full Length	0.5	N/A	N/A	N/A	N/A	N/A	N/A	N/A	N/A	N/A	N/A	N/A	N/A	N/A	N/A	N/A	N/A	4	12.5	N/A	N/A	N/A	N/A	18.5564	1.13151	9.66274	1.05573	11.71	-1
17	36	FVIIIdp	FVIII deficient Single Donor HRF	N/A	N/A	Standard	Standard	Full Length	0.5	Mut	1600	N/A	N/A	N/A	N/A	N/A	N/A	N/A	N/A	N/A	N/A	N/A	N/A	N/A	N/A	4	12.5	N/A	N/A	N/A	N/A	12.4334	0.85795	7.37542	0.68312	11.6326	2
17	37	FVIIIdp	FVIII deficient Single Donor HRF	N/A	N/A	Standard	Standard	Full Length	0.5	Mut	533.333	N/A	N/A	N/A	N/A	N/A	N/A	N/A	N/A	N/A	N/A	N/A	N/A	N/A	N/A	4	12.5	N/A	N/A	N/A	N/A	19.157	0.74339	6.67522	0.71417	11.1366	2
17	38	FVIIIdp	FVIII deficient Single Donor HRF	N/A	N/A	Standard	Standard	Full Length	0.5	Mut	177.778	N/A	N/A	N/A	N/A	N/A	N/A	N/A	N/A	N/A	N/A	N/A	N/A	N/A	N/A	4	12.5	N/A	N/A	N/A	N/A	18.8121	0.4499	6.76858	0.86943	6.64689	0
17	39	FVIIIdp	FVIII deficient Single Donor HRF	N/A	N/A	Standard	Standard	Full Length	0.5	Mut	59.2593	N/A	N/A	N/A	N/A	N/A	N/A	N/A	N/A	N/A	N/A	N/A	N/A	N/A	N/A	4	12.5	N/A	N/A	N/A	N/A	18.8383	0.50313	7.1887	0.86943	6.9989	0
17	40	FVIIIdp	FVIII deficient Single Donor HRF	N/A	N/A	Standard	Standard	Full Length	0.5	Mut	19.7531	N/A	N/A	N/A	N/A	N/A	N/A	N/A	N/A	N/A	N/A	N/A	N/A	N/A	N/A	4	12.5	N/A	N/A	N/A	N/A	17.8877	0.58483	7.98226	1.02468	7.32662	0
17	41	FVIIIdp	FVIII deficient Single Donor HRF	N/A	N/A	Standard	Standard	Full Length	0.5	Mut	6.58436	N/A	N/A	N/A	N/A	N/A	N/A	N/A	N/A	N/A	N/A	N/A	N/A	N/A	N/A	4	12.5	N/A	N/A	N/A	N/A	17.5144	0.72117	8.21566	0.90048	8.77799	0
17	42	FVIIIdp	FVIII deficient Single Donor HRF	N/A	N/A	Standard	Standard	Full Length	0.5	Mut	2.19479	N/A	N/A	N/A	N/A	N/A	N/A	N/A	N/A	N/A	N/A	N/A	N/A	N/A	N/A	4	12.5	N/A	N/A	N/A	N/A	17.007	0.52267	8.68246	0.99363	6.01984	0
17	43	FVIIIdp	FVIII deficient Single Donor HRF	N/A	N/A	Standard	Standard	Full Length	0.5	Mut	0.7316	N/A	N/A	N/A	N/A	N/A	N/A	N/A	N/A	N/A	N/A	N/A	N/A	N/A	N/A	4	12.5	N/A	N/A	N/A	N/A	17.0187	0.50902	9.14926	0.99363	5.56351	0
17	44	FVIIIdp	FVIII deficient Single Donor HRF	N/A	N/A	Standard	Standard	Full Length	0.5	Mut	0.24387	N/A	N/A	N/A	N/A	N/A	N/A	N/A	N/A	N/A	N/A	N/A	N/A	N/A	N/A	4	12.5	N/A	N/A	N/A	N/A	17.5801	0.81438	9.10258	1.11783	8.94669	0
17	45	FVIIIdp	FVIII deficient Single Donor HRF	N/A	N/A	Standard	Standard	Full Length	0.5	Mut	0.08129	N/A	N/A	N/A	N/A	N/A	N/A	N/A	N/A	N/A	N/A	N/A	N/A	N/A	N/A	4	12.5	N/A	N/A	N/A	N/A	17.8252	1.29559	8.96254	0.96258	14.4556	0
17	46	FVIIIdp	FVIII deficient Single Donor HRF	N/A	N/A	Standard	Standard	Full Length	0.5	Mut	0.0271	N/A	N/A	N/A	N/A	N/A	N/A	N/A	N/A	N/A	N/A	N/A	N/A	N/A	N/A	4	12.5	N/A	N/A	N/A	N/A	17.4732	0.94718	9.38266	0.96258	10.095	0
17	47	FVIIIdp	FVIII deficient Single Donor HRF	N/A	N/A	Standard	Standard	Full Length	0.5	N/A	N/A	N/A	N/A	N/A	N/A	N/A	N/A	N/A	N/A	N/A	N/A	N/A	N/A	N/A	N/A	4	12.5	N/A	N/A	N/A	N/A	18.5566	0.80386	9.7561	1.24204	8.23956	-1
17	48	FVIIIdp	FVIII deficient Single Donor HRF	N/A	N/A	Standard	Standard	N/A	0	WT	1600	N/A	N/A	N/A	N/A	N/A	N/A	N/A	N/A	N/A	N/A	N/A	N/A	N/A	N/A	4	12.5	N/A	N/A	N/A	N/A	8.90221	2.02516	23.34	3.19825	8.6768	1
17	49	FVIIIdp	FVIII deficient Single Donor HRF	N/A	N/A	Standard	Standard	N/A	0	WT	533.333	N/A	N/A	N/A	N/A	N/A	N/A	N/A	N/A	N/A	N/A	N/A	N/A	N/A	N/A	4	12.5	N/A	N/A	N/A	N/A	18.6481	1.23382	11.4832	1.11783	10.7445	1
17	50	FVIIIdp	FVIII deficient Single Donor HRF	N/A	N/A	Standard	Standard	N/A	0	WT	177.778	N/A	N/A	N/A	N/A	N/A	N/A	N/A	N/A	N/A	N/A	N/A	N/A	N/A	N/A	4	12.5	N/A	N/A	N/A	N/A	37.4289	0.26962	5.69495	0.65207	4.73437	0
17	51	FVIIIdp	FVIII deficient Single Donor HRF	N/A	N/A	Standard	Standard	N/A	0	Mut	1600	N/A	N/A	N/A	N/A	N/A	N/A	N/A	N/A	N/A	N/A	N/A	N/A	N/A	N/A	4	12.5	N/A	N/A	N/A	N/A	1.0496	15.1243	75.9482	31.8272	19.914	2
17	52	FVIIIdp	FVIII deficient Single Donor HRF	N/A	N/A	Standard	Standard	N/A	0	Mut	533.333	N/A	N/A	N/A	N/A	N/A	N/A	N/A	N/A	N/A	N/A	N/A	N/A	N/A	N/A	4	12.5	N/A	N/A	N/A	N/A	3.01712	6.7569	61.7575	21.1457	10.941	2
17	53	FVIIIdp	FVIII deficient Single Donor HRF	N/A	N/A	Standard	Standard	N/A	0	Mut	177.778	N/A	N/A	N/A	N/A	N/A	N/A	N/A	N/A	N/A	N/A	N/A	N/A	N/A	N/A	4	12.5	N/A	N/A	N/A	N/A	5.98932	2.72266	41.7785	8.25955	6.51689	0
17	54	FVIIIdp	FVIII deficient Single Donor HRF	N/A	N/A	Standard	Standard	N/A	0	Mut	59.2593	N/A	N/A	N/A	N/A	N/A	N/A	N/A	N/A	N/A	N/A	N/A	N/A	N/A	N/A	4	12.5	N/A	N/A	N/A	N/A	10.8529	1.39663	24.7403	3.50875	5.64515	0
17	55	FVIIIdp	FVIII deficient Single Donor HRF	N/A	N/A	Standard	Standard	N/A	0	Mut	19.7531	N/A	N/A	N/A	N/A	N/A	N/A	N/A	N/A	N/A	N/A	N/A	N/A	N/A	N/A	4	12.5	N/A	N/A	N/A	N/A	19.4194	0.60774	12.9303	1.27309	4.70011	0
17	56	FVIIIdp	FVIII deficient Single Donor HRF	N/A	N/A	Standard	Standard	N/A	0	Mut	6.58436	N/A	N/A	N/A	N/A	N/A	N/A	N/A	N/A	N/A	N/A	N/A	N/A	N/A	N/A	4	12.5	N/A	N/A	N/A	N/A	36.1246	0.34245	5.88167	0.52787	5.82233	0
18	1	Normal	Normal Pooled VisuCon-F Affinity Biologicals	N/A	N/A	Standard	Standard	Full Length	0.3	N/A	N/A	N/A	N/A	pdFIX	1	N/A	N/A	100	N/A	N/A	N/A	N/A	N/A	N/A	N/A	4	12.5	N/A	N/A	N/A	N/A	33.1733	14.5175	18.5088	5.15351	78.436	2
18	2	Normal	Normal Pooled VisuCon-F Affinity Biologicals	N/A	N/A	Standard	Standard	Full Length	0.3	N/A	N/A	N/A	N/A	pdFIX	1	N/A	N/A	100	N/A	N/A	N/A	N/A	N/A	N/A	N/A	4	12.5	N/A	N/A	N/A	N/A	31.5333	17.7193	19.2105	3.94737	92.2374	2
18	3	Normal	Normal Pooled VisuCon-F Affinity Biologicals	N/A	N/A	Standard	Standard	Full Length	0.3	N/A	N/A	N/A	N/A	pdFIX	0.25	N/A	N/A	100	N/A	N/A	N/A	N/A	N/A	N/A	N/A	4	12.5	N/A	N/A	N/A	N/A	16.1697	6.54705	67.9825	11.7325	9.6305	1
18	4	Normal	Normal Pooled VisuCon-F Affinity Biologicals	N/A	N/A	Standard	Standard	Full Length	0.3	N/A	N/A	N/A	N/A	pdFIX	0.25	N/A	N/A	100	N/A	N/A	N/A	N/A	N/A	N/A	N/A	4	12.5	N/A	N/A	N/A	N/A	15.8056	5.30214	67.8947	11.5132	7.80935	1
18	5	Normal	Normal Pooled VisuCon-F Affinity Biologicals	N/A	N/A	Standard	Standard	Full Length	0.3	N/A	N/A	N/A	N/A	pdFIX	0.06	N/A	N/A	100	N/A	N/A	N/A	N/A	N/A	N/A	N/A	4	12.5	N/A	N/A	N/A	N/A	14.442	8.19508	92.5439	17.6535	8.85535	0
18	6	Normal	Normal Pooled VisuCon-F Affinity Biologicals	N/A	N/A	Standard	Standard	Full Length	0.3	N/A	N/A	N/A	N/A	pdFIX	0.06	N/A	N/A	100	N/A	N/A	N/A	N/A	N/A	N/A	N/A	4	12.5	N/A	N/A	N/A	N/A	14.4543	8.62913	90.5263	18.5307	9.53218	0
18	7	Normal	Normal Pooled VisuCon-F Affinity Biologicals	N/A	N/A	Standard	Standard	Full Length	0.3	N/A	N/A	N/A	N/A	pdFIX	0.0156	N/A	N/A	100	N/A	N/A	N/A	N/A	N/A	N/A	N/A	4	12.5	N/A	N/A	N/A	N/A	14.3467	9.05556	87.3684	17.1053	10.3648	0
18	8	Normal	Normal Pooled VisuCon-F Affinity Biologicals	N/A	N/A	Standard	Standard	Full Length	0.3	N/A	N/A	N/A	N/A	pdFIX	0.0156	N/A	N/A	100	N/A	N/A	N/A	N/A	N/A	N/A	N/A	4	12.5	N/A	N/A	N/A	N/A	14.3619	8.50251	86.0526	17.2149	9.88059	0
18	9	Normal	Normal Pooled VisuCon-F Affinity Biologicals	N/A	N/A	Standard	Standard	Full Length	0.3	N/A	N/A	N/A	N/A	pdFIX	0.00391	N/A	N/A	100	N/A	N/A	N/A	N/A	N/A	N/A	N/A	4	12.5	N/A	N/A	N/A	N/A	14.3147	7.65402	85.9649	16.0088	8.90366	0
18	10	Normal	Normal Pooled VisuCon-F Affinity Biologicals	N/A	N/A	Standard	Standard	Full Length	0.3	N/A	N/A	N/A	N/A	pdFIX	0.00391	N/A	N/A	100	N/A	N/A	N/A	N/A	N/A	N/A	N/A	4	12.5	N/A	N/A	N/A	N/A	14.409	7.61972	84.6491	15.7895	9.00153	0
18	11	Normal	Normal Pooled VisuCon-F Affinity Biologicals	N/A	N/A	Standard	Standard	Full Length	0.3	N/A	N/A	N/A	N/A	pdFIX	0.00098	N/A	N/A	100	N/A	N/A	N/A	N/A	N/A	N/A	N/A	4	12.5	N/A	N/A	N/A	N/A	14.1724	6.89238	84.386	16.1184	8.16769	0
18	12	Normal	Normal Pooled VisuCon-F Affinity Biologicals	N/A	N/A	Standard	Standard	Full Length	0.3	N/A	N/A	N/A	N/A	pdFIX	0.00098	N/A	N/A	100	N/A	N/A	N/A	N/A	N/A	N/A	N/A	4	12.5	N/A	N/A	N/A	N/A	14.247	7.20295	82.7193	15.3509	8.7077	0
18	13	Normal	Normal Pooled VisuCon-F Affinity Biologicals	N/A	N/A	Standard	Standard	Full Length	0.3	N/A	N/A	N/A	N/A	pdFIX	0.00024	N/A	N/A	100	N/A	N/A	N/A	N/A	N/A	N/A	N/A	4	12.5	N/A	N/A	N/A	N/A	14.2061	7.48804	84.1228	16.557	8.90132	0
18	14	Normal	Normal Pooled VisuCon-F Affinity Biologicals	N/A	N/A	Standard	Standard	Full Length	0.3	N/A	N/A	N/A	N/A	pdFIX	0.00024	N/A	N/A	100	N/A	N/A	N/A	N/A	N/A	N/A	N/A	4	12.5	N/A	N/A	N/A	N/A	14.3798	8.13341	82.0175	15.6798	9.91667	0
18	15	Normal	Normal Pooled VisuCon-F Affinity Biologicals	N/A	N/A	Standard	Standard	Full Length	0.3	N/A	N/A	N/A	N/A	N/A	N/A	N/A	N/A	100	N/A	N/A	N/A	N/A	N/A	N/A	N/A	4	12.5	N/A	N/A	N/A	N/A	14.0615	8.98336	85.2632	17.7632	10.536	0
18	16	Normal	Normal Pooled VisuCon-F Affinity Biologicals	N/A	N/A	Standard	Standard	Full Length	0.3	N/A	N/A	N/A	N/A	N/A	N/A	N/A	N/A	100	N/A	N/A	N/A	N/A	N/A	N/A	N/A	4	12.5	N/A	N/A	N/A	N/A	14.3754	9.75531	78.6842	16.0088	12.398	0
18	17	Normal	Normal Pooled VisuCon-F Affinity Biologicals	N/A	N/A	Standard	Standard	Full Length	0.3	N/A	N/A	N/A	N/A	N/A	N/A	N/A	N/A	100	N/A	N/A	N/A	N/A	N/A	N/A	0.00024	4	12.5	N/A	N/A	N/A	N/A	32.0444	14.8099	18.2456	6.57895	81.1699	0
18	18	Normal	Normal Pooled VisuCon-F Affinity Biologicals	N/A	N/A	Standard	Standard	Full Length	0.3	N/A	N/A	N/A	N/A	N/A	N/A	N/A	N/A	100	N/A	N/A	N/A	N/A	N/A	N/A	0.00024	4	12.5	N/A	N/A	N/A	N/A	32.3533	14.3421	18.4211	10.5263	77.8572	0
18	19	Normal	Normal Pooled VisuCon-F Affinity Biologicals	N/A	N/A	Standard	Standard	Full Length	0.3	N/A	N/A	N/A	N/A	N/A	N/A	N/A	N/A	100	N/A	N/A	N/A	N/A	N/A	N/A	0.00098	4	12.5	N/A	N/A	N/A	N/A	17.0795	6.15047	42.9825	7.56579	14.3093	0
18	20	Normal	Normal Pooled VisuCon-F Affinity Biologicals	N/A	N/A	Standard	Standard	Full Length	0.3	N/A	N/A	N/A	N/A	N/A	N/A	N/A	N/A	100	N/A	N/A	N/A	N/A	N/A	N/A	0.00098	4	12.5	N/A	N/A	N/A	N/A	16.914	5.43577	42.7193	5.92105	12.7244	0
18	21	Normal	Normal Pooled VisuCon-F Affinity Biologicals	N/A	N/A	Standard	Standard	Full Length	0.3	N/A	N/A	N/A	N/A	N/A	N/A	N/A	N/A	100	N/A	N/A	N/A	N/A	N/A	N/A	0.00391	4	12.5	N/A	N/A	N/A	N/A	14.6357	6.67483	72.4561	15.7895	9.21224	0
18	22	Normal	Normal Pooled VisuCon-F Affinity Biologicals	N/A	N/A	Standard	Standard	Full Length	0.3	N/A	N/A	N/A	N/A	N/A	N/A	N/A	N/A	100	N/A	N/A	N/A	N/A	N/A	N/A	0.00391	4	12.5	N/A	N/A	N/A	N/A	14.4083	6.22259	75.2632	13.4868	8.26778	0
18	23	Normal	Normal Pooled VisuCon-F Affinity Biologicals	N/A	N/A	Standard	Standard	Full Length	0.3	N/A	N/A	N/A	N/A	N/A	N/A	N/A	N/A	100	N/A	N/A	N/A	N/A	N/A	N/A	0.0156	4	12.5	N/A	N/A	N/A	N/A	14.2912	9.506	87.0175	17.9825	10.9242	0
18	24	Normal	Normal Pooled VisuCon-F Affinity Biologicals	N/A	N/A	Standard	Standard	Full Length	0.3	N/A	N/A	N/A	N/A	N/A	N/A	N/A	N/A	100	N/A	N/A	N/A	N/A	N/A	N/A	0.0156	4	12.5	N/A	N/A	N/A	N/A	14.3194	7.55814	86.3158	17.6535	8.75638	0
18	25	Normal	Normal Pooled VisuCon-F Affinity Biologicals	N/A	N/A	Standard	Standard	Full Length	0.3	N/A	N/A	N/A	N/A	N/A	N/A	N/A	N/A	100	N/A	N/A	N/A	N/A	N/A	N/A	0.06	4	12.5	N/A	N/A	N/A	N/A	14.2742	7.01156	87.5439	15.6798	8.0092	0
18	26	Normal	Normal Pooled VisuCon-F Affinity Biologicals	N/A	N/A	Standard	Standard	Full Length	0.3	N/A	N/A	N/A	N/A	N/A	N/A	N/A	N/A	100	N/A	N/A	N/A	N/A	N/A	N/A	0.06	4	12.5	N/A	N/A	N/A	N/A	14.265	7.97818	86.8421	16.4474	9.18699	0
18	27	Normal	Normal Pooled VisuCon-F Affinity Biologicals	N/A	N/A	Standard	Standard	Full Length	0.3	N/A	N/A	N/A	N/A	N/A	N/A	N/A	N/A	100	N/A	N/A	N/A	N/A	N/A	N/A	0.25	4	12.5	N/A	N/A	N/A	N/A	14.1383	8.03838	87.3684	15.5702	9.20056	0
18	28	Normal	Normal Pooled VisuCon-F Affinity Biologicals	N/A	N/A	Standard	Standard	Full Length	0.3	N/A	N/A	N/A	N/A	N/A	N/A	N/A	N/A	100	N/A	N/A	N/A	N/A	N/A	N/A	0.25	4	12.5	N/A	N/A	N/A	N/A	13.9551	7.70118	86.7544	16.4474	8.87699	0
18	29	Normal	Normal Pooled VisuCon-F Affinity Biologicals	N/A	N/A	Standard	Standard	Full Length	0.3	N/A	N/A	N/A	N/A	N/A	N/A	N/A	N/A	100	N/A	N/A	N/A	N/A	N/A	N/A	1	4	12.5	N/A	N/A	N/A	N/A	14.1742	7.82895	86.3158	16.7763	9.07012	1
18	30	Normal	Normal Pooled VisuCon-F Affinity Biologicals	N/A	N/A	Standard	Standard	Full Length	0.3	N/A	N/A	N/A	N/A	N/A	N/A	N/A	N/A	100	N/A	N/A	N/A	N/A	N/A	N/A	1	4	12.5	N/A	N/A	N/A	N/A	14.2333	7.98246	83.7719	17.3246	9.5288	1
18	31	Normal	Normal Pooled VisuCon-F Affinity Biologicals	N/A	N/A	Standard	Standard	Full Length	0.3	N/A	N/A	N/A	N/A	N/A	N/A	N/A	N/A	100	N/A	N/A	N/A	N/A	N/A	N/A	N/A	4	12.5	N/A	N/A	N/A	N/A	14.2019	8.05013	85	16.4474	9.47074	0
18	32	Normal	Normal Pooled VisuCon-F Affinity Biologicals	N/A	N/A	Standard	Standard	Full Length	0.3	N/A	N/A	N/A	N/A	N/A	N/A	N/A	N/A	100	N/A	N/A	N/A	N/A	N/A	N/A	N/A	4	12.5	N/A	N/A	N/A	N/A	14.1855	8.1045	80.4386	15.5702	10.0754	0
18	33	Normal	Normal Pooled VisuCon-F Affinity Biologicals	N/A	N/A	Standard	Standard	Full Length	0.3	N/A	N/A	N/A	N/A	rFIX	1	N/A	N/A	100	N/A	N/A	N/A	N/A	N/A	N/A	N/A	4	12.5	N/A	N/A	N/A	N/A	10.2588	66.7009	292.368	158.662	22.814	2
18	34	Normal	Normal Pooled VisuCon-F Affinity Biologicals	N/A	N/A	Standard	Standard	Full Length	0.3	N/A	N/A	N/A	N/A	rFIX	1	N/A	N/A	100	N/A	N/A	N/A	N/A	N/A	N/A	N/A	4	12.5	N/A	N/A	N/A	N/A	10.1095	76.3983	292.632	156.25	26.1073	2
18	35	Normal	Normal Pooled VisuCon-F Affinity Biologicals	N/A	N/A	Standard	Standard	Full Length	0.3	N/A	N/A	N/A	N/A	rFIX	0.25	N/A	N/A	100	N/A	N/A	N/A	N/A	N/A	N/A	N/A	4	12.5	N/A	N/A	N/A	N/A	12.1333	27.193	211.491	75.4386	12.8577	1
18	36	Normal	Normal Pooled VisuCon-F Affinity Biologicals	N/A	N/A	Standard	Standard	Full Length	0.3	N/A	N/A	N/A	N/A	rFIX	0.25	N/A	N/A	100	N/A	N/A	N/A	N/A	N/A	N/A	N/A	4	12.5	N/A	N/A	N/A	N/A	12.0655	26.4459	214.123	72.0395	12.3508	1
18	37	Normal	Normal Pooled VisuCon-F Affinity Biologicals	N/A	N/A	Standard	Standard	Full Length	0.3	N/A	N/A	N/A	N/A	rFIX	0.06	N/A	N/A	100	N/A	N/A	N/A	N/A	N/A	N/A	N/A	4	12.5	N/A	N/A	N/A	N/A	13.3233	11.386	127.719	29.9342	8.91483	0
18	38	Normal	Normal Pooled VisuCon-F Affinity Biologicals	N/A	N/A	Standard	Standard	Full Length	0.3	N/A	N/A	N/A	N/A	rFIX	0.06	N/A	N/A	100	N/A	N/A	N/A	N/A	N/A	N/A	N/A	4	12.5	N/A	N/A	N/A	N/A	13.3453	13.2439	128.86	29.7149	10.2777	0
18	39	Normal	Normal Pooled VisuCon-F Affinity Biologicals	N/A	N/A	Standard	Standard	Full Length	0.3	N/A	N/A	N/A	N/A	rFIX	0.0156	N/A	N/A	100	N/A	N/A	N/A	N/A	N/A	N/A	N/A	4	12.5	N/A	N/A	N/A	N/A	14.0406	10.3145	94.7368	19.5175	10.8875	0
18	40	Normal	Normal Pooled VisuCon-F Affinity Biologicals	N/A	N/A	Standard	Standard	Full Length	0.3	N/A	N/A	N/A	N/A	rFIX	0.0156	N/A	N/A	100	N/A	N/A	N/A	N/A	N/A	N/A	N/A	4	12.5	N/A	N/A	N/A	N/A	13.844	10.3966	101.316	21.9298	10.2616	0
18	41	Normal	Normal Pooled VisuCon-F Affinity Biologicals	N/A	N/A	Standard	Standard	Full Length	0.3	N/A	N/A	N/A	N/A	rFIX	0.00391	N/A	N/A	100	N/A	N/A	N/A	N/A	N/A	N/A	N/A	4	12.5	N/A	N/A	N/A	N/A	14.1833	8.59649	88.5088	17.3246	9.71259	0
18	42	Normal	Normal Pooled VisuCon-F Affinity Biologicals	N/A	N/A	Standard	Standard	Full Length	0.3	N/A	N/A	N/A	N/A	rFIX	0.00391	N/A	N/A	100	N/A	N/A	N/A	N/A	N/A	N/A	N/A	4	12.5	N/A	N/A	N/A	N/A	14.1378	9.32554	85.7018	16.557	10.8814	0
18	43	Normal	Normal Pooled VisuCon-F Affinity Biologicals	N/A	N/A	Standard	Standard	Full Length	0.3	N/A	N/A	N/A	N/A	rFIX	0.00098	N/A	N/A	100	N/A	N/A	N/A	N/A	N/A	N/A	N/A	4	12.5	N/A	N/A	N/A	N/A	14.3276	8.13409	85.3509	16.3377	9.53018	0
18	44	Normal	Normal Pooled VisuCon-F Affinity Biologicals	N/A	N/A	Standard	Standard	Full Length	0.3	N/A	N/A	N/A	N/A	rFIX	0.00098	N/A	N/A	100	N/A	N/A	N/A	N/A	N/A	N/A	N/A	4	12.5	N/A	N/A	N/A	N/A	14.1867	7.76023	82.7193	16.2281	9.3814	0
18	45	Normal	Normal Pooled VisuCon-F Affinity Biologicals	N/A	N/A	Standard	Standard	Full Length	0.3	N/A	N/A	N/A	N/A	rFIX	0.00024	N/A	N/A	100	N/A	N/A	N/A	N/A	N/A	N/A	N/A	4	12.5	N/A	N/A	N/A	N/A	14.2845	8.82756	83.1579	16.7763	10.6154	0
18	46	Normal	Normal Pooled VisuCon-F Affinity Biologicals	N/A	N/A	Standard	Standard	Full Length	0.3	N/A	N/A	N/A	N/A	rFIX	0.00024	N/A	N/A	100	N/A	N/A	N/A	N/A	N/A	N/A	N/A	4	12.5	N/A	N/A	N/A	N/A	14.2407	7.9739	80.1754	14.9123	9.94556	0
18	47	Normal	Normal Pooled VisuCon-F Affinity Biologicals	N/A	N/A	Standard	Standard	Full Length	0.3	N/A	N/A	N/A	N/A	N/A	N/A	N/A	N/A	100	N/A	N/A	N/A	N/A	N/A	N/A	N/A	4	12.5	N/A	N/A	N/A	N/A	12.8182	7.90537	78.7719	15.6798	10.0358	0
18	48	Normal	Normal Pooled VisuCon-F Affinity Biologicals	N/A	N/A	Standard	Standard	Full Length	0.3	N/A	N/A	N/A	N/A	pdFIX	1	N/A	N/A	100	N/A	N/A	N/A	N/A	N/A	N/A	N/A	4	12.5	N/A	N/A	N/A	N/A	13.3619	16.5664	188.421	57.8947	8.79223	2
18	49	Normal	Normal Pooled VisuCon-F Affinity Biologicals	N/A	N/A	Standard	Standard	Full Length	0.3	N/A	N/A	N/A	N/A	pdFIX	1	N/A	N/A	100	N/A	N/A	N/A	N/A	N/A	N/A	N/A	4	12.5	N/A	N/A	N/A	N/A	13.3429	17.0927	197.544	58.443	8.65263	2
18	50	Normal	Normal Pooled VisuCon-F Affinity Biologicals	N/A	N/A	Standard	Standard	Full Length	0.3	N/A	N/A	N/A	N/A	pdFIX	0.25	N/A	N/A	100	N/A	N/A	N/A	N/A	N/A	N/A	N/A	4	12.5	N/A	N/A	N/A	N/A	13.8843	12.3111	128.333	29.4956	9.59309	1
18	51	Normal	Normal Pooled VisuCon-F Affinity Biologicals	N/A	N/A	Standard	Standard	Full Length	0.3	N/A	N/A	N/A	N/A	pdFIX	0.25	N/A	N/A	100	N/A	N/A	N/A	N/A	N/A	N/A	N/A	4	12.5	N/A	N/A	N/A	N/A	13.7973	10.9105	126.491	28.1798	8.62552	1
18	52	Normal	Normal Pooled VisuCon-F Affinity Biologicals	N/A	N/A	Standard	Standard	Full Length	0.3	N/A	N/A	N/A	N/A	pdFIX	0.06	N/A	N/A	100	N/A	N/A	N/A	N/A	N/A	N/A	N/A	4	12.5	N/A	N/A	N/A	N/A	14.2242	9.23445	98.8597	19.1886	9.34097	0
18	53	Normal	Normal Pooled VisuCon-F Affinity Biologicals	N/A	N/A	Standard	Standard	Full Length	0.3	N/A	N/A	N/A	N/A	pdFIX	0.06	N/A	N/A	100	N/A	N/A	N/A	N/A	N/A	N/A	N/A	4	12.5	N/A	N/A	N/A	N/A	14.2238	9.69403	101.316	20.8333	9.56813	0
18	54	Normal	Normal Pooled VisuCon-F Affinity Biologicals	N/A	N/A	Standard	Standard	Full Length	0.3	N/A	N/A	N/A	N/A	pdFIX	0.0156	N/A	N/A	100	N/A	N/A	N/A	N/A	N/A	N/A	N/A	4	12.5	N/A	N/A	N/A	N/A	14.3874	8.11048	89.8246	17.4342	9.02925	0
18	55	Normal	Normal Pooled VisuCon-F Affinity Biologicals	N/A	N/A	Standard	Standard	Full Length	0.3	N/A	N/A	N/A	N/A	pdFIX	0.0156	N/A	N/A	100	N/A	N/A	N/A	N/A	N/A	N/A	N/A	4	12.5	N/A	N/A	N/A	N/A	14.3772	8.36008	92.7193	17.9825	9.01655	0
18	56	Normal	Normal Pooled VisuCon-F Affinity Biologicals	N/A	N/A	Standard	Standard	Full Length	0.3	N/A	N/A	N/A	N/A	pdFIX	0.00391	N/A	N/A	100	N/A	N/A	N/A	N/A	N/A	N/A	N/A	4	12.5	N/A	N/A	N/A	N/A	14.4714	8.25292	88.2456	17.4342	9.35222	0
18	57	Normal	Normal Pooled VisuCon-F Affinity Biologicals	N/A	N/A	Standard	Standard	Full Length	0.3	N/A	N/A	N/A	N/A	pdFIX	0.00391	N/A	N/A	100	N/A	N/A	N/A	N/A	N/A	N/A	N/A	4	12.5	N/A	N/A	N/A	N/A	14.4615	8.88552	87.9825	16.1184	10.0992	0
18	58	Normal	Normal Pooled VisuCon-F Affinity Biologicals	N/A	N/A	Standard	Standard	Full Length	0.3	N/A	N/A	N/A	N/A	pdFIX	0.00098	N/A	N/A	100	N/A	N/A	N/A	N/A	N/A	N/A	N/A	4	12.5	N/A	N/A	N/A	N/A	14.4631	7.92793	87.807	16.2281	9.02881	0
18	59	Normal	Normal Pooled VisuCon-F Affinity Biologicals	N/A	N/A	Standard	Standard	Full Length	0.3	N/A	N/A	N/A	N/A	pdFIX	0.00098	N/A	N/A	100	N/A	N/A	N/A	N/A	N/A	N/A	N/A	4	12.5	N/A	N/A	N/A	N/A	14.3821	7.74497	86.1403	17.4342	8.99111	0
18	60	Normal	Normal Pooled VisuCon-F Affinity Biologicals	N/A	N/A	Standard	Standard	Full Length	0.3	N/A	N/A	N/A	N/A	pdFIX	0.00024	N/A	N/A	100	N/A	N/A	N/A	N/A	N/A	N/A	N/A	4	12.5	N/A	N/A	N/A	N/A	14.265	7.88618	87.8947	16.9956	8.9723	0
18	61	Normal	Normal Pooled VisuCon-F Affinity Biologicals	N/A	N/A	Standard	Standard	Full Length	0.3	N/A	N/A	N/A	N/A	pdFIX	0.00024	N/A	N/A	100	N/A	N/A	N/A	N/A	N/A	N/A	N/A	4	12.5	N/A	N/A	N/A	N/A	14.3067	7.61404	84.8246	17.5439	8.97622	0
18	62	Normal	Normal Pooled VisuCon-F Affinity Biologicals	N/A	N/A	Standard	Standard	Full Length	0.3	N/A	N/A	N/A	N/A	N/A	N/A	N/A	N/A	100	N/A	N/A	N/A	N/A	N/A	N/A	N/A	4	12.5	N/A	N/A	N/A	N/A	14.2	8.50877	85.4386	16.3377	9.95893	0
18	63	Normal	Normal Pooled VisuCon-F Affinity Biologicals	N/A	N/A	Standard	Standard	Full Length	0.3	N/A	N/A	N/A	N/A	N/A	N/A	N/A	N/A	100	N/A	N/A	N/A	N/A	N/A	N/A	N/A	4	12.5	N/A	N/A	N/A	N/A	14.2283	9.16118	82.2807	14.5833	11.1341	0
18	64	Normal	Normal Pooled VisuCon-F Affinity Biologicals	N/A	N/A	Standard	Standard	Full Length	0.3	N/A	N/A	N/A	N/A	pdFIX (IS)	1	N/A	N/A	100	N/A	N/A	N/A	N/A	N/A	N/A	N/A	4	12.5	N/A	N/A	N/A	N/A	13.1685	14.0114	194.912	61.6228	7.18856	2
18	65	Normal	Normal Pooled VisuCon-F Affinity Biologicals	N/A	N/A	Standard	Standard	Full Length	0.3	N/A	N/A	N/A	N/A	pdFIX (IS)	1	N/A	N/A	100	N/A	N/A	N/A	N/A	N/A	N/A	N/A	4	12.5	N/A	N/A	N/A	N/A	13.0472	13.7281	192.632	59.7588	7.12659	2
18	66	Normal	Normal Pooled VisuCon-F Affinity Biologicals	N/A	N/A	Standard	Standard	Full Length	0.3	N/A	N/A	N/A	N/A	pdFIX (IS)	0.25	N/A	N/A	100	N/A	N/A	N/A	N/A	N/A	N/A	N/A	4	12.5	N/A	N/A	N/A	N/A	13.7705	12.244	134.298	32.5658	9.11701	1
18	67	Normal	Normal Pooled VisuCon-F Affinity Biologicals	N/A	N/A	Standard	Standard	Full Length	0.3	N/A	N/A	N/A	N/A	pdFIX (IS)	0.25	N/A	N/A	100	N/A	N/A	N/A	N/A	N/A	N/A	N/A	4	12.5	N/A	N/A	N/A	N/A	13.6776	10.5997	134.649	32.0175	7.87205	1
18	68	Normal	Normal Pooled VisuCon-F Affinity Biologicals	N/A	N/A	Standard	Standard	Full Length	0.3	N/A	N/A	N/A	N/A	pdFIX (IS)	0.06	N/A	N/A	100	N/A	N/A	N/A	N/A	N/A	N/A	N/A	4	12.5	N/A	N/A	N/A	N/A	14.1333	10.614	101.316	22.2588	10.4762	0
18	69	Normal	Normal Pooled VisuCon-F Affinity Biologicals	N/A	N/A	Standard	Standard	Full Length	0.3	N/A	N/A	N/A	N/A	pdFIX (IS)	0.06	N/A	N/A	100	N/A	N/A	N/A	N/A	N/A	N/A	N/A	4	12.5	N/A	N/A	N/A	N/A	13.8333	7.45614	102.368	22.1491	7.28363	0
18	70	Normal	Normal Pooled VisuCon-F Affinity Biologicals	N/A	N/A	Standard	Standard	Full Length	0.3	N/A	N/A	N/A	N/A	pdFIX (IS)	0.0156	N/A	N/A	100	N/A	N/A	N/A	N/A	N/A	N/A	N/A	4	12.5	N/A	N/A	N/A	N/A	14.3382	7.6979	92.0175	19.6272	8.36569	0
18	71	Normal	Normal Pooled VisuCon-F Affinity Biologicals	N/A	N/A	Standard	Standard	Full Length	0.3	N/A	N/A	N/A	N/A	pdFIX (IS)	0.0156	N/A	N/A	100	N/A	N/A	N/A	N/A	N/A	N/A	N/A	4	12.5	N/A	N/A	N/A	N/A	14.2014	8.02165	94.2105	18.2018	8.5146	0
18	72	Normal	Normal Pooled VisuCon-F Affinity Biologicals	N/A	N/A	Standard	Standard	Full Length	0.3	N/A	N/A	N/A	N/A	pdFIX (IS)	0.00391	N/A	N/A	100	N/A	N/A	N/A	N/A	N/A	N/A	N/A	4	12.5	N/A	N/A	N/A	N/A	14.3952	8.18713	90.0877	17.3246	9.08795	0
18	73	Normal	Normal Pooled VisuCon-F Affinity Biologicals	N/A	N/A	Standard	Standard	Full Length	0.3	N/A	N/A	N/A	N/A	pdFIX (IS)	0.00391	N/A	N/A	100	N/A	N/A	N/A	N/A	N/A	N/A	N/A	4	12.5	N/A	N/A	N/A	N/A	14.3515	7.61563	88.421	17.8728	8.61292	0
18	74	Normal	Normal Pooled VisuCon-F Affinity Biologicals	N/A	N/A	Standard	Standard	Full Length	0.3	N/A	N/A	N/A	N/A	pdFIX (IS)	0.00098	N/A	N/A	100	N/A	N/A	N/A	N/A	N/A	N/A	N/A	4	12.5	N/A	N/A	N/A	N/A	14.3982	8.85017	89.0351	16.1184	9.94009	0
18	75	Normal	Normal Pooled VisuCon-F Affinity Biologicals	N/A	N/A	Standard	Standard	Full Length	0.3	N/A	N/A	N/A	N/A	pdFIX (IS)	0.00098	N/A	N/A	100	N/A	N/A	N/A	N/A	N/A	N/A	N/A	4	12.5	N/A	N/A	N/A	N/A	14.1681	7.37605	87.5439	16.7763	8.42555	0
18	76	Normal	Normal Pooled VisuCon-F Affinity Biologicals	N/A	N/A	Standard	Standard	Full Length	0.3	N/A	N/A	N/A	N/A	pdFIX (IS)	0.00024	N/A	N/A	100	N/A	N/A	N/A	N/A	N/A	N/A	N/A	4	12.5	N/A	N/A	N/A	N/A	14.3191	7.85401	85.0877	16.1184	9.23049	0
18	77	Normal	Normal Pooled VisuCon-F Affinity Biologicals	N/A	N/A	Standard	Standard	Full Length	0.3	N/A	N/A	N/A	N/A	pdFIX (IS)	0.00024	N/A	N/A	100	N/A	N/A	N/A	N/A	N/A	N/A	N/A	4	12.5	N/A	N/A	N/A	N/A	14.329	7.35221	85.4386	18.8596	8.60526	0
18	78	Normal	Normal Pooled VisuCon-F Affinity Biologicals	N/A	N/A	Standard	Standard	Full Length	0.3	N/A	N/A	N/A	N/A	N/A	N/A	N/A	N/A	100	N/A	N/A	N/A	N/A	N/A	N/A	N/A	4	12.5	N/A	N/A	N/A	N/A	14.1899	7.58295	83.9474	17.4342	9.03298	0
18	79	Normal	Normal Pooled VisuCon-F Affinity Biologicals	N/A	N/A	Standard	Standard	Full Length	0.3	N/A	N/A	N/A	N/A	FIX complex	1	N/A	N/A	100	N/A	N/A	N/A	N/A	N/A	N/A	N/A	4	12.5	N/A	N/A	N/A	N/A	10.3591	32.8608	493.86	221.491	6.65387	2
18	80	Normal	Normal Pooled VisuCon-F Affinity Biologicals	N/A	N/A	Standard	Standard	Full Length	0.3	N/A	N/A	N/A	N/A	FIX complex	1	N/A	N/A	100	N/A	N/A	N/A	N/A	N/A	N/A	N/A	4	12.5	N/A	N/A	N/A	N/A	10.223	35.4507	491.579	225.329	7.2116	2
18	81	Normal	Normal Pooled VisuCon-F Affinity Biologicals	N/A	N/A	Standard	Standard	Full Length	0.3	N/A	N/A	N/A	N/A	FIX complex	0.25	N/A	N/A	100	N/A	N/A	N/A	N/A	N/A	N/A	N/A	4	12.5	N/A	N/A	N/A	N/A	11.2933	53.8772	284.298	99.2325	18.9509	1
18	82	Normal	Normal Pooled VisuCon-F Affinity Biologicals	N/A	N/A	Standard	Standard	Full Length	0.3	N/A	N/A	N/A	N/A	FIX complex	0.25	N/A	N/A	100	N/A	N/A	N/A	N/A	N/A	N/A	N/A	4	12.5	N/A	N/A	N/A	N/A	10.94	27.2632	276.14	90.7895	9.87294	1
18	83	Normal	Normal Pooled VisuCon-F Affinity Biologicals	N/A	N/A	Standard	Standard	Full Length	0.3	N/A	N/A	N/A	N/A	FIX complex	0.06	N/A	N/A	100	N/A	N/A	N/A	N/A	N/A	N/A	N/A	4	12.5	N/A	N/A	N/A	N/A	12.6164	16.8115	151.667	36.9517	11.0845	0
18	84	Normal	Normal Pooled VisuCon-F Affinity Biologicals	N/A	N/A	Standard	Standard	Full Length	0.3	N/A	N/A	N/A	N/A	FIX complex	0.06	N/A	N/A	100	N/A	N/A	N/A	N/A	N/A	N/A	N/A	4	12.5	N/A	N/A	N/A	N/A	12.6388	16.6443	150.614	37.3903	11.051	0
18	85	Normal	Normal Pooled VisuCon-F Affinity Biologicals	N/A	N/A	Standard	Standard	Full Length	0.3	N/A	N/A	N/A	N/A	FIX complex	0.0156	N/A	N/A	100	N/A	N/A	N/A	N/A	N/A	N/A	N/A	4	12.5	N/A	N/A	N/A	N/A	13.8133	10.7193	105.088	21.7105	10.2003	0
18	86	Normal	Normal Pooled VisuCon-F Affinity Biologicals	N/A	N/A	Standard	Standard	Full Length	0.3	N/A	N/A	N/A	N/A	FIX complex	0.0156	N/A	N/A	100	N/A	N/A	N/A	N/A	N/A	N/A	N/A	4	12.5	N/A	N/A	N/A	N/A	13.6708	10.0877	103.158	20.5044	9.77891	0
18	87	Normal	Normal Pooled VisuCon-F Affinity Biologicals	N/A	N/A	Standard	Standard	Full Length	0.3	N/A	N/A	N/A	N/A	FIX complex	0.00391	N/A	N/A	100	N/A	N/A	N/A	N/A	N/A	N/A	N/A	4	12.5	N/A	N/A	N/A	N/A	14.2309	8.38361	89.8246	17.1053	9.33332	0
18	88	Normal	Normal Pooled VisuCon-F Affinity Biologicals	N/A	N/A	Standard	Standard	Full Length	0.3	N/A	N/A	N/A	N/A	FIX complex	0.00391	N/A	N/A	100	N/A	N/A	N/A	N/A	N/A	N/A	N/A	4	12.5	N/A	N/A	N/A	N/A	14.2622	7.81092	90.614	18.5307	8.61999	0
18	89	Normal	Normal Pooled VisuCon-F Affinity Biologicals	N/A	N/A	Standard	Standard	Full Length	0.3	N/A	N/A	N/A	N/A	FIX complex	0.00098	N/A	N/A	100	N/A	N/A	N/A	N/A	N/A	N/A	N/A	4	12.5	N/A	N/A	N/A	N/A	14.3714	8.03258	86.1403	15.6798	9.32499	0
18	90	Normal	Normal Pooled VisuCon-F Affinity Biologicals	N/A	N/A	Standard	Standard	Full Length	0.3	N/A	N/A	N/A	N/A	FIX complex	0.00098	N/A	N/A	100	N/A	N/A	N/A	N/A	N/A	N/A	N/A	4	12.5	N/A	N/A	N/A	N/A	14.3147	8.39861	87.0175	18.4211	9.65163	0
18	91	Normal	Normal Pooled VisuCon-F Affinity Biologicals	N/A	N/A	Standard	Standard	Full Length	0.3	N/A	N/A	N/A	N/A	FIX complex	0.00024	N/A	N/A	100	N/A	N/A	N/A	N/A	N/A	N/A	N/A	4	12.5	N/A	N/A	N/A	N/A	14.1845	7.70298	85.7895	16.7763	8.97893	0
18	92	Normal	Normal Pooled VisuCon-F Affinity Biologicals	N/A	N/A	Standard	Standard	Full Length	0.3	N/A	N/A	N/A	N/A	FIX complex	0.00024	N/A	N/A	100	N/A	N/A	N/A	N/A	N/A	N/A	N/A	4	12.5	N/A	N/A	N/A	N/A	14.2924	8.00339	85.614	15.2412	9.34822	0
18	93	Normal	Normal Pooled VisuCon-F Affinity Biologicals	N/A	N/A	Standard	Standard	Full Length	0.3	N/A	N/A	N/A	N/A	N/A	N/A	N/A	N/A	100	N/A	N/A	N/A	N/A	N/A	N/A	N/A	4	12.5	N/A	N/A	N/A	N/A	14.2868	7.9845	84.9123	16.9956	9.40323	0
18	94	Normal	Normal Pooled VisuCon-F Affinity Biologicals	N/A	N/A	Standard	Standard	Full Length	0.3	N/A	N/A	N/A	N/A	N/A	N/A	N/A	N/A	100	N/A	N/A	N/A	N/A	N/A	N/A	N/A	4	12.5	N/A	N/A	N/A	N/A	14.1822	8.19493	81.1403	15.4605	10.0997	0
19	1	Normal	Normal Pooled VisuCon-F Affinity Biologicals	N/A	N/A	Standard	Standard	Full Length	0.3	N/A	N/A	FXIa (IS)	10	pdFIX	1	N/A	N/A	100	N/A	N/A	N/A	N/A	N/A	N/A	N/A	4	12.5	N/A	N/A	N/A	N/A	5.96889	44.3168	258.655	108.302	17.1335	3
19	2	Normal	Normal Pooled VisuCon-F Affinity Biologicals	N/A	N/A	Standard	Standard	Full Length	0.3	N/A	N/A	FXIa (IS)	10	pdFIX	1	N/A	N/A	100	N/A	N/A	N/A	N/A	N/A	N/A	N/A	4	12.5	N/A	N/A	N/A	N/A	5.98	50.4825	267.464	116.985	18.8744	3
19	3	Normal	Normal Pooled VisuCon-F Affinity Biologicals	N/A	N/A	Standard	Standard	Full Length	0.3	N/A	N/A	FXIa (IS)	10	pdFIX	0.25	N/A	N/A	100	N/A	N/A	N/A	N/A	N/A	N/A	N/A	4	12.5	N/A	N/A	N/A	N/A	5.10514	43.8764	310.305	180.127	14.1398	2
19	4	Normal	Normal Pooled VisuCon-F Affinity Biologicals	N/A	N/A	Standard	Standard	Full Length	0.3	N/A	N/A	FXIa (IS)	10	pdFIX	0.25	N/A	N/A	100	N/A	N/A	N/A	N/A	N/A	N/A	N/A	4	12.5	N/A	N/A	N/A	N/A	5.03214	53.1078	312.573	181.036	16.9905	2
19	5	Normal	Normal Pooled VisuCon-F Affinity Biologicals	N/A	N/A	Standard	Standard	Full Length	0.3	N/A	N/A	FXIa (IS)	10	pdFIX	0.06	N/A	N/A	100	N/A	N/A	N/A	N/A	N/A	N/A	N/A	4	12.5	N/A	N/A	N/A	N/A	5.03893	58.7702	317.536	183.902	18.5082	1
19	6	Normal	Normal Pooled VisuCon-F Affinity Biologicals	N/A	N/A	Standard	Standard	Full Length	0.3	N/A	N/A	FXIa (IS)	10	pdFIX	0.06	N/A	N/A	100	N/A	N/A	N/A	N/A	N/A	N/A	N/A	4	12.5	N/A	N/A	N/A	N/A	5.0352	65.1758	317.565	182.581	20.5236	1
19	7	Normal	Normal Pooled VisuCon-F Affinity Biologicals	N/A	N/A	Standard	Standard	Full Length	0.3	N/A	N/A	FXIa (IS)	10	pdFIX	0.0156	N/A	N/A	100	N/A	N/A	N/A	N/A	N/A	N/A	N/A	4	12.5	N/A	N/A	N/A	N/A	4.98871	61.0247	318.116	181.412	19.1832	1
19	8	Normal	Normal Pooled VisuCon-F Affinity Biologicals	N/A	N/A	Standard	Standard	Full Length	0.3	N/A	N/A	FXIa (IS)	10	pdFIX	0.0156	N/A	N/A	100	N/A	N/A	N/A	N/A	N/A	N/A	N/A	4	12.5	N/A	N/A	N/A	N/A	5.02813	65.2172	321.729	182.655	20.2708	1
19	9	Normal	Normal Pooled VisuCon-F Affinity Biologicals	N/A	N/A	Standard	Standard	Full Length	0.3	N/A	N/A	FXIa (IS)	10	pdFIX	0.00391	N/A	N/A	100	N/A	N/A	N/A	N/A	N/A	N/A	N/A	4	12.5	N/A	N/A	N/A	N/A	5.02051	64.5243	313.521	178.54	20.5805	1
19	10	Normal	Normal Pooled VisuCon-F Affinity Biologicals	N/A	N/A	Standard	Standard	Full Length	0.3	N/A	N/A	FXIa (IS)	10	pdFIX	0.00391	N/A	N/A	100	N/A	N/A	N/A	N/A	N/A	N/A	N/A	4	12.5	N/A	N/A	N/A	N/A	5.07899	67.8645	323.484	184.743	20.9793	1
19	11	Normal	Normal Pooled VisuCon-F Affinity Biologicals	N/A	N/A	Standard	Standard	Full Length	0.3	N/A	N/A	FXIa (IS)	10	pdFIX	0.00098	N/A	N/A	100	N/A	N/A	N/A	N/A	N/A	N/A	N/A	4	12.5	N/A	N/A	N/A	N/A	4.96937	65.55	314.808	175	20.8222	1
19	12	Normal	Normal Pooled VisuCon-F Affinity Biologicals	N/A	N/A	Standard	Standard	Full Length	0.3	N/A	N/A	FXIa (IS)	10	pdFIX	0.00098	N/A	N/A	100	N/A	N/A	N/A	N/A	N/A	N/A	N/A	4	12.5	N/A	N/A	N/A	N/A	5.04354	58.5061	319.971	187.114	18.2848	1
19	13	Normal	Normal Pooled VisuCon-F Affinity Biologicals	N/A	N/A	Standard	Standard	Full Length	0.3	N/A	N/A	FXIa (IS)	10	pdFIX	0.00024	N/A	N/A	100	N/A	N/A	N/A	N/A	N/A	N/A	N/A	4	12.5	N/A	N/A	N/A	N/A	4.9395	59.5223	310.263	175.574	19.1845	1
19	14	Normal	Normal Pooled VisuCon-F Affinity Biologicals	N/A	N/A	Standard	Standard	Full Length	0.3	N/A	N/A	FXIa (IS)	10	pdFIX	0.00024	N/A	N/A	100	N/A	N/A	N/A	N/A	N/A	N/A	N/A	4	12.5	N/A	N/A	N/A	N/A	5.06324	59.1615	320.961	186.398	18.4326	1
19	15	Normal	Normal Pooled VisuCon-F Affinity Biologicals	N/A	N/A	Standard	Standard	Full Length	0.3	N/A	N/A	FXIa (IS)	10	N/A	N/A	N/A	N/A	100	N/A	N/A	N/A	N/A	N/A	N/A	N/A	4	12.5	N/A	N/A	N/A	N/A	4.92857	63.8471	327.356	184.158	19.5039	1
19	16	Normal	Normal Pooled VisuCon-F Affinity Biologicals	N/A	N/A	Standard	Standard	Full Length	0.3	N/A	N/A	FXIa (IS)	10	N/A	N/A	N/A	N/A	100	N/A	N/A	N/A	N/A	N/A	N/A	N/A	4	12.5	N/A	N/A	N/A	N/A	5.01034	68.7409	299.591	171.032	22.9449	1
19	17	Normal	Normal Pooled VisuCon-F Affinity Biologicals	N/A	N/A	Standard	Standard	Full Length	0.3	N/A	N/A	FXIa (IS)	10	N/A	N/A	N/A	N/A	100	N/A	N/A	N/A	N/A	N/A	N/A	1	4	12.5	N/A	N/A	N/A	N/A	5.08889	130	322.452	187.135	40.3161	2
19	18	Normal	Normal Pooled VisuCon-F Affinity Biologicals	N/A	N/A	Standard	Standard	Full Length	0.3	N/A	N/A	FXIa (IS)	10	N/A	N/A	N/A	N/A	100	N/A	N/A	N/A	N/A	N/A	N/A	1	4	12.5	N/A	N/A	N/A	N/A	4.97746	132.42	332.189	184.331	39.8627	2
19	19	Normal	Normal Pooled VisuCon-F Affinity Biologicals	N/A	N/A	Standard	Standard	Full Length	0.3	N/A	N/A	FXIa (IS)	10	N/A	N/A	N/A	N/A	100	N/A	N/A	N/A	N/A	N/A	N/A	0.25	4	12.5	N/A	N/A	N/A	N/A	5.06887	40.8695	405.501	187.119	10.0787	1
19	20	Normal	Normal Pooled VisuCon-F Affinity Biologicals	N/A	N/A	Standard	Standard	Full Length	0.3	N/A	N/A	FXIa (IS)	10	N/A	N/A	N/A	N/A	100	N/A	N/A	N/A	N/A	N/A	N/A	0.25	4	12.5	N/A	N/A	N/A	N/A	5.03025	36.5499	405.848	179.809	9.00581	1
19	21	Normal	Normal Pooled VisuCon-F Affinity Biologicals	N/A	N/A	Standard	Standard	Full Length	0.3	N/A	N/A	FXIa (IS)	10	N/A	N/A	N/A	N/A	100	N/A	N/A	N/A	N/A	N/A	N/A	0.06	4	12.5	N/A	N/A	N/A	N/A	5.10081	44.8246	347.949	184.931	12.8825	1
19	22	Normal	Normal Pooled VisuCon-F Affinity Biologicals	N/A	N/A	Standard	Standard	Full Length	0.3	N/A	N/A	FXIa (IS)	10	N/A	N/A	N/A	N/A	100	N/A	N/A	N/A	N/A	N/A	N/A	0.06	4	12.5	N/A	N/A	N/A	N/A	5.0443	54.6455	348.267	184.623	15.6907	1
19	23	Normal	Normal Pooled VisuCon-F Affinity Biologicals	N/A	N/A	Standard	Standard	Full Length	0.3	N/A	N/A	FXIa (IS)	10	N/A	N/A	N/A	N/A	100	N/A	N/A	N/A	N/A	N/A	N/A	0.0156	4	12.5	N/A	N/A	N/A	N/A	5.05241	59.5404	328.655	188.231	18.1164	1
19	24	Normal	Normal Pooled VisuCon-F Affinity Biologicals	N/A	N/A	Standard	Standard	Full Length	0.3	N/A	N/A	FXIa (IS)	10	N/A	N/A	N/A	N/A	100	N/A	N/A	N/A	N/A	N/A	N/A	0.0156	4	12.5	N/A	N/A	N/A	N/A	5.09452	60.5115	329.048	188.466	18.3899	1
19	25	Normal	Normal Pooled VisuCon-F Affinity Biologicals	N/A	N/A	Standard	Standard	Full Length	0.3	N/A	N/A	FXIa (IS)	10	N/A	N/A	N/A	N/A	100	N/A	N/A	N/A	N/A	N/A	N/A	0.00391	4	12.5	N/A	N/A	N/A	N/A	5.12484	56.5089	321.942	200.694	17.5525	1
19	26	Normal	Normal Pooled VisuCon-F Affinity Biologicals	N/A	N/A	Standard	Standard	Full Length	0.3	N/A	N/A	FXIa (IS)	10	N/A	N/A	N/A	N/A	100	N/A	N/A	N/A	N/A	N/A	N/A	0.00391	4	12.5	N/A	N/A	N/A	N/A	5.15	62.75	323.099	199.739	19.4213	1
19	27	Normal	Normal Pooled VisuCon-F Affinity Biologicals	N/A	N/A	Standard	Standard	Full Length	0.3	N/A	N/A	FXIa (IS)	10	N/A	N/A	N/A	N/A	100	N/A	N/A	N/A	N/A	N/A	N/A	0.00098	4	12.5	N/A	N/A	N/A	N/A	5.49437	66.7728	319.524	234.09	20.8976	1
19	28	Normal	Normal Pooled VisuCon-F Affinity Biologicals	N/A	N/A	Standard	Standard	Full Length	0.3	N/A	N/A	FXIa (IS)	10	N/A	N/A	N/A	N/A	100	N/A	N/A	N/A	N/A	N/A	N/A	0.00098	4	12.5	N/A	N/A	N/A	N/A	5.7104	56.802	323.195	226.394	17.5751	1
19	29	Normal	Normal Pooled VisuCon-F Affinity Biologicals	N/A	N/A	Standard	Standard	Full Length	0.3	N/A	N/A	FXIa (IS)	10	N/A	N/A	N/A	N/A	100	N/A	N/A	N/A	N/A	N/A	N/A	0.00024	4	12.5	N/A	N/A	N/A	N/A	8.23333	56.5382	316.662	88.6539	17.8544	1
19	30	Normal	Normal Pooled VisuCon-F Affinity Biologicals	N/A	N/A	Standard	Standard	Full Length	0.3	N/A	N/A	FXIa (IS)	10	N/A	N/A	N/A	N/A	100	N/A	N/A	N/A	N/A	N/A	N/A	0.00024	4	12.5	N/A	N/A	N/A	N/A	8.4	56.808	323.041	86.0641	17.5854	1
19	31	Normal	Normal Pooled VisuCon-F Affinity Biologicals	N/A	N/A	Standard	Standard	Full Length	0.3	N/A	N/A	FXIa (IS)	10	N/A	N/A	N/A	N/A	100	N/A	N/A	N/A	N/A	N/A	N/A	N/A	4	12.5	N/A	N/A	N/A	N/A	4.94915	66.9566	331.575	192.278	20.1935	1
19	32	Normal	Normal Pooled VisuCon-F Affinity Biologicals	N/A	N/A	Standard	Standard	Full Length	0.3	N/A	N/A	FXIa (IS)	10	N/A	N/A	N/A	N/A	100	N/A	N/A	N/A	N/A	N/A	N/A	N/A	4	12.5	N/A	N/A	N/A	N/A	5.61525	35.6479	320.973	196.162	11.1062	1
19	33	Normal	Normal Pooled VisuCon-F Affinity Biologicals	N/A	N/A	Standard	Standard	Full Length	0.3	N/A	N/A	FXIa (IS)	10	rFIX	1	N/A	N/A	100	N/A	N/A	N/A	N/A	N/A	N/A	N/A	4	12.5	N/A	N/A	N/A	N/A	4.85	67.4342	340.422	195.515	19.809	3
19	34	Normal	Normal Pooled VisuCon-F Affinity Biologicals	N/A	N/A	Standard	Standard	Full Length	0.3	N/A	N/A	FXIa (IS)	10	rFIX	0.25	N/A	N/A	100	N/A	N/A	N/A	N/A	N/A	N/A	N/A	4	12.5	N/A	N/A	N/A	N/A	5.00882	62.0846	322.682	189.28	19.2402	2
19	35	Normal	Normal Pooled VisuCon-F Affinity Biologicals	N/A	N/A	Standard	Standard	Full Length	0.3	N/A	N/A	FXIa (IS)	10	rFIX	0.25	N/A	N/A	100	N/A	N/A	N/A	N/A	N/A	N/A	N/A	4	12.5	N/A	N/A	N/A	N/A	4.92456	65.7106	331.796	189.406	19.8045	2
19	36	Normal	Normal Pooled VisuCon-F Affinity Biologicals	N/A	N/A	Standard	Standard	Full Length	0.3	N/A	N/A	FXIa (IS)	10	rFIX	0.06	N/A	N/A	100	N/A	N/A	N/A	N/A	N/A	N/A	N/A	4	12.5	N/A	N/A	N/A	N/A	5.04959	66.0526	325.259	188.711	20.3077	1
19	37	Normal	Normal Pooled VisuCon-F Affinity Biologicals	N/A	N/A	Standard	Standard	Full Length	0.3	N/A	N/A	FXIa (IS)	10	rFIX	0.06	N/A	N/A	100	N/A	N/A	N/A	N/A	N/A	N/A	N/A	4	12.5	N/A	N/A	N/A	N/A	5	67.8947	333.058	194.826	20.3853	1
19	38	Normal	Normal Pooled VisuCon-F Affinity Biologicals	N/A	N/A	Standard	Standard	Full Length	0.3	N/A	N/A	FXIa (IS)	10	rFIX	0.0156	N/A	N/A	100	N/A	N/A	N/A	N/A	N/A	N/A	N/A	4	12.5	N/A	N/A	N/A	N/A	5.01626	65.8037	321.876	186.544	20.4439	1
19	39	Normal	Normal Pooled VisuCon-F Affinity Biologicals	N/A	N/A	Standard	Standard	Full Length	0.3	N/A	N/A	FXIa (IS)	10	rFIX	0.0156	N/A	N/A	100	N/A	N/A	N/A	N/A	N/A	N/A	N/A	4	12.5	N/A	N/A	N/A	N/A	4.97879	59.5893	332.327	195.374	17.9309	1
19	40	Normal	Normal Pooled VisuCon-F Affinity Biologicals	N/A	N/A	Standard	Standard	Full Length	0.3	N/A	N/A	FXIa (IS)	10	rFIX	0.00391	N/A	N/A	100	N/A	N/A	N/A	N/A	N/A	N/A	N/A	4	12.5	N/A	N/A	N/A	N/A	4.98571	61.6855	324.49	187.803	19.0099	1
19	41	Normal	Normal Pooled VisuCon-F Affinity Biologicals	N/A	N/A	Standard	Standard	Full Length	0.3	N/A	N/A	FXIa (IS)	10	rFIX	0.00391	N/A	N/A	100	N/A	N/A	N/A	N/A	N/A	N/A	N/A	4	12.5	N/A	N/A	N/A	N/A	5.02628	63.1771	332.962	195.222	18.9743	1
19	42	Normal	Normal Pooled VisuCon-F Affinity Biologicals	N/A	N/A	Standard	Standard	Full Length	0.3	N/A	N/A	FXIa (IS)	10	rFIX	0.00098	N/A	N/A	100	N/A	N/A	N/A	N/A	N/A	N/A	N/A	4	12.5	N/A	N/A	N/A	N/A	4.95126	62.5586	321.579	184.059	19.4536	1
19	43	Normal	Normal Pooled VisuCon-F Affinity Biologicals	N/A	N/A	Standard	Standard	Full Length	0.3	N/A	N/A	FXIa (IS)	10	rFIX	0.00098	N/A	N/A	100	N/A	N/A	N/A	N/A	N/A	N/A	N/A	4	12.5	N/A	N/A	N/A	N/A	5.01926	61.1416	337.769	198.387	18.1016	1
19	44	Normal	Normal Pooled VisuCon-F Affinity Biologicals	N/A	N/A	Standard	Standard	Full Length	0.3	N/A	N/A	FXIa (IS)	10	rFIX	0.00024	N/A	N/A	100	N/A	N/A	N/A	N/A	N/A	N/A	N/A	4	12.5	N/A	N/A	N/A	N/A	4.97073	62.8862	320.464	183.01	19.6235	1
19	45	Normal	Normal Pooled VisuCon-F Affinity Biologicals	N/A	N/A	Standard	Standard	Full Length	0.3	N/A	N/A	FXIa (IS)	10	rFIX	0.00024	N/A	N/A	100	N/A	N/A	N/A	N/A	N/A	N/A	N/A	4	12.5	N/A	N/A	N/A	N/A	5.04706	61.437	333.784	197.274	18.4062	1
19	46	Normal	Normal Pooled VisuCon-F Affinity Biologicals	N/A	N/A	Standard	Standard	Full Length	0.3	N/A	N/A	FXIa (IS)	10	pdFIX	1	N/A	N/A	100	N/A	N/A	N/A	N/A	N/A	N/A	N/A	4	12.5	N/A	N/A	N/A	N/A	5.03817	65.225	327.473	190.664	19.9177	3
19	47	Normal	Normal Pooled VisuCon-F Affinity Biologicals	N/A	N/A	Standard	Standard	Full Length	0.3	N/A	N/A	FXIa (IS)	10	pdFIX	1	N/A	N/A	100	N/A	N/A	N/A	N/A	N/A	N/A	N/A	4	12.5	N/A	N/A	N/A	N/A	4.8876	57.1807	330.192	189.416	17.3174	3
19	48	Normal	Normal Pooled VisuCon-F Affinity Biologicals	N/A	N/A	Standard	Standard	Full Length	0.3	N/A	N/A	FXIa (IS)	10	pdFIX	0.25	N/A	N/A	100	N/A	N/A	N/A	N/A	N/A	N/A	N/A	4	12.5	N/A	N/A	N/A	N/A	5.05496	62.7441	318.814	184.519	19.6805	2
19	49	Normal	Normal Pooled VisuCon-F Affinity Biologicals	N/A	N/A	Standard	Standard	Full Length	0.3	N/A	N/A	FXIa (IS)	10	pdFIX	0.25	N/A	N/A	100	N/A	N/A	N/A	N/A	N/A	N/A	N/A	4	12.5	N/A	N/A	N/A	N/A	4.97477	66.2925	317.348	180.911	20.8895	2
19	50	Normal	Normal Pooled VisuCon-F Affinity Biologicals	N/A	N/A	Standard	Standard	Full Length	0.3	N/A	N/A	FXIa (IS)	10	pdFIX	0.06	N/A	N/A	100	N/A	N/A	N/A	N/A	N/A	N/A	N/A	4	12.5	N/A	N/A	N/A	N/A	5.09116	58.1513	321.85	185.61	18.0678	1
19	51	Normal	Normal Pooled VisuCon-F Affinity Biologicals	N/A	N/A	Standard	Standard	Full Length	0.3	N/A	N/A	FXIa (IS)	10	pdFIX	0.06	N/A	N/A	100	N/A	N/A	N/A	N/A	N/A	N/A	N/A	4	12.5	N/A	N/A	N/A	N/A	5.01194	62.392	322.723	184.9	19.333	1
19	52	Normal	Normal Pooled VisuCon-F Affinity Biologicals	N/A	N/A	Standard	Standard	Full Length	0.3	N/A	N/A	FXIa (IS)	10	pdFIX	0.0156	N/A	N/A	100	N/A	N/A	N/A	N/A	N/A	N/A	N/A	4	12.5	N/A	N/A	N/A	N/A	5.06853	59.0854	324.173	186.278	18.2265	1
19	53	Normal	Normal Pooled VisuCon-F Affinity Biologicals	N/A	N/A	Standard	Standard	Full Length	0.3	N/A	N/A	FXIa (IS)	10	pdFIX	0.0156	N/A	N/A	100	N/A	N/A	N/A	N/A	N/A	N/A	N/A	4	12.5	N/A	N/A	N/A	N/A	5.04276	60.6334	328.079	189.996	18.4814	1
19	54	Normal	Normal Pooled VisuCon-F Affinity Biologicals	N/A	N/A	Standard	Standard	Full Length	0.3	N/A	N/A	FXIa (IS)	10	pdFIX	0.00391	N/A	N/A	100	N/A	N/A	N/A	N/A	N/A	N/A	N/A	4	12.5	N/A	N/A	N/A	N/A	5.044	57.4491	323.258	186.242	17.7719	1
19	55	Normal	Normal Pooled VisuCon-F Affinity Biologicals	N/A	N/A	Standard	Standard	Full Length	0.3	N/A	N/A	FXIa (IS)	10	pdFIX	0.00391	N/A	N/A	100	N/A	N/A	N/A	N/A	N/A	N/A	N/A	4	12.5	N/A	N/A	N/A	N/A	5.11429	64.5927	324.068	183.756	19.9318	1
19	56	Normal	Normal Pooled VisuCon-F Affinity Biologicals	N/A	N/A	Standard	Standard	Full Length	0.3	N/A	N/A	FXIa (IS)	10	pdFIX	0.00098	N/A	N/A	100	N/A	N/A	N/A	N/A	N/A	N/A	N/A	4	12.5	N/A	N/A	N/A	N/A	5.0063	60.459	321.692	184.508	18.7941	1
19	57	Normal	Normal Pooled VisuCon-F Affinity Biologicals	N/A	N/A	Standard	Standard	Full Length	0.3	N/A	N/A	FXIa (IS)	10	pdFIX	0.00098	N/A	N/A	100	N/A	N/A	N/A	N/A	N/A	N/A	N/A	4	12.5	N/A	N/A	N/A	N/A	5.11024	63.1517	323.659	186.706	19.5118	1
19	58	Normal	Normal Pooled VisuCon-F Affinity Biologicals	N/A	N/A	Standard	Standard	Full Length	0.3	N/A	N/A	FXIa (IS)	10	pdFIX	0.00024	N/A	N/A	100	N/A	N/A	N/A	N/A	N/A	N/A	N/A	4	12.5	N/A	N/A	N/A	N/A	4.99077	60.4103	319.992	184.989	18.8787	1
19	59	Normal	Normal Pooled VisuCon-F Affinity Biologicals	N/A	N/A	Standard	Standard	Full Length	0.3	N/A	N/A	FXIa (IS)	10	pdFIX	0.00024	N/A	N/A	100	N/A	N/A	N/A	N/A	N/A	N/A	N/A	4	12.5	N/A	N/A	N/A	N/A	5.08872	60.3423	324.411	185.782	18.6006	1
19	60	Normal	Normal Pooled VisuCon-F Affinity Biologicals	N/A	N/A	Standard	Standard	Full Length	0.3	N/A	N/A	FXIa (IS)	10	N/A	N/A	N/A	N/A	100	N/A	N/A	N/A	N/A	N/A	N/A	N/A	4	12.5	N/A	N/A	N/A	N/A	4.936	62.5368	332.753	191.244	18.7938	1
19	61	Normal	Normal Pooled VisuCon-F Affinity Biologicals	N/A	N/A	Standard	Standard	Full Length	0.3	N/A	N/A	FXIa (IS)	10	N/A	N/A	N/A	N/A	100	N/A	N/A	N/A	N/A	N/A	N/A	N/A	4	12.5	N/A	N/A	N/A	N/A	5.0625	66.0828	337.118	198.173	19.6023	1
19	62	Normal	Normal Pooled VisuCon-F Affinity Biologicals	N/A	N/A	Standard	Standard	Full Length	0.3	N/A	N/A	FXIa (IS)	10	pdFIX (IS)	1	N/A	N/A	100	N/A	N/A	N/A	N/A	N/A	N/A	N/A	4	12.5	N/A	N/A	N/A	N/A	5.19219	41.4182	309.578	173.992	13.3789	3
19	63	Normal	Normal Pooled VisuCon-F Affinity Biologicals	N/A	N/A	Standard	Standard	Full Length	0.3	N/A	N/A	FXIa (IS)	10	pdFIX (IS)	1	N/A	N/A	100	N/A	N/A	N/A	N/A	N/A	N/A	N/A	4	12.5	N/A	N/A	N/A	N/A	5.07442	50.2632	307.811	174.838	16.3292	3
19	64	Normal	Normal Pooled VisuCon-F Affinity Biologicals	N/A	N/A	Standard	Standard	Full Length	0.3	N/A	N/A	FXIa (IS)	10	pdFIX (IS)	0.25	N/A	N/A	100	N/A	N/A	N/A	N/A	N/A	N/A	N/A	4	12.5	N/A	N/A	N/A	N/A	5.10676	55.804	315.522	183.537	17.6862	2
19	65	Normal	Normal Pooled VisuCon-F Affinity Biologicals	N/A	N/A	Standard	Standard	Full Length	0.3	N/A	N/A	FXIa (IS)	10	pdFIX (IS)	0.25	N/A	N/A	100	N/A	N/A	N/A	N/A	N/A	N/A	N/A	4	12.5	N/A	N/A	N/A	N/A	5.02	60.8728	316.997	182.91	19.203	2
19	66	Normal	Normal Pooled VisuCon-F Affinity Biologicals	N/A	N/A	Standard	Standard	Full Length	0.3	N/A	N/A	FXIa (IS)	10	pdFIX (IS)	0.06	N/A	N/A	100	N/A	N/A	N/A	N/A	N/A	N/A	N/A	4	12.5	N/A	N/A	N/A	N/A	5.0859	55.9264	321.445	185.641	17.3984	1
19	67	Normal	Normal Pooled VisuCon-F Affinity Biologicals	N/A	N/A	Standard	Standard	Full Length	0.3	N/A	N/A	FXIa (IS)	10	pdFIX (IS)	0.06	N/A	N/A	100	N/A	N/A	N/A	N/A	N/A	N/A	N/A	4	12.5	N/A	N/A	N/A	N/A	5.0374	62.2379	321.349	183.114	19.3677	1
19	68	Normal	Normal Pooled VisuCon-F Affinity Biologicals	N/A	N/A	Standard	Standard	Full Length	0.3	N/A	N/A	FXIa (IS)	10	pdFIX (IS)	0.0156	N/A	N/A	100	N/A	N/A	N/A	N/A	N/A	N/A	N/A	4	12.5	N/A	N/A	N/A	N/A	5.06901	61.3	325.919	185.344	18.8084	1
19	69	Normal	Normal Pooled VisuCon-F Affinity Biologicals	N/A	N/A	Standard	Standard	Full Length	0.3	N/A	N/A	FXIa (IS)	10	pdFIX (IS)	0.0156	N/A	N/A	100	N/A	N/A	N/A	N/A	N/A	N/A	N/A	4	12.5	N/A	N/A	N/A	N/A	5.06377	62.617	322.736	182.973	19.4019	1
19	70	Normal	Normal Pooled VisuCon-F Affinity Biologicals	N/A	N/A	Standard	Standard	Full Length	0.3	N/A	N/A	FXIa (IS)	10	pdFIX (IS)	0.00391	N/A	N/A	100	N/A	N/A	N/A	N/A	N/A	N/A	N/A	4	12.5	N/A	N/A	N/A	N/A	5.04255	57.3106	323.024	187.986	17.7419	1
19	71	Normal	Normal Pooled VisuCon-F Affinity Biologicals	N/A	N/A	Standard	Standard	Full Length	0.3	N/A	N/A	FXIa (IS)	10	pdFIX (IS)	0.00391	N/A	N/A	100	N/A	N/A	N/A	N/A	N/A	N/A	N/A	4	12.5	N/A	N/A	N/A	N/A	5.07241	55.1822	324.553	190.152	17.0025	1
19	72	Normal	Normal Pooled VisuCon-F Affinity Biologicals	N/A	N/A	Standard	Standard	Full Length	0.3	N/A	N/A	FXIa (IS)	10	pdFIX (IS)	0.00098	N/A	N/A	100	N/A	N/A	N/A	N/A	N/A	N/A	N/A	4	12.5	N/A	N/A	N/A	N/A	5.01429	60.7895	327.03	188.56	18.5883	1
19	73	Normal	Normal Pooled VisuCon-F Affinity Biologicals	N/A	N/A	Standard	Standard	Full Length	0.3	N/A	N/A	FXIa (IS)	10	pdFIX (IS)	0.00098	N/A	N/A	100	N/A	N/A	N/A	N/A	N/A	N/A	N/A	4	12.5	N/A	N/A	N/A	N/A	5.08182	57.3465	323.4	187.745	17.7324	1
19	74	Normal	Normal Pooled VisuCon-F Affinity Biologicals	N/A	N/A	Standard	Standard	Full Length	0.3	N/A	N/A	FXIa (IS)	10	pdFIX (IS)	0.00024	N/A	N/A	100	N/A	N/A	N/A	N/A	N/A	N/A	N/A	4	12.5	N/A	N/A	N/A	N/A	5.02523	68.9079	318.634	181.344	21.626	1
19	75	Normal	Normal Pooled VisuCon-F Affinity Biologicals	N/A	N/A	Standard	Standard	Full Length	0.3	N/A	N/A	FXIa (IS)	10	pdFIX (IS)	0.00024	N/A	N/A	100	N/A	N/A	N/A	N/A	N/A	N/A	N/A	4	12.5	N/A	N/A	N/A	N/A	5.10794	62.2744	327.13	189.891	19.0366	1
19	76	Normal	Normal Pooled VisuCon-F Affinity Biologicals	N/A	N/A	Standard	Standard	Full Length	0.3	N/A	N/A	FXIa (IS)	10	N/A	N/A	N/A	N/A	100	N/A	N/A	N/A	N/A	N/A	N/A	N/A	4	12.5	N/A	N/A	N/A	N/A	5.05037	64.5556	339.085	200	19.0382	1
19	77	Normal	Normal Pooled VisuCon-F Affinity Biologicals	N/A	N/A	Standard	Standard	Full Length	0.3	N/A	N/A	FXIa (IS)	10	FIX complex	1	N/A	N/A	100	N/A	N/A	N/A	N/A	N/A	N/A	N/A	4	12.5	N/A	N/A	N/A	N/A	5.6315	43.5274	631.178	409.607	6.89622	3
19	78	Normal	Normal Pooled VisuCon-F Affinity Biologicals	N/A	N/A	Standard	Standard	Full Length	0.3	N/A	N/A	FXIa (IS)	10	FIX complex	1	N/A	N/A	100	N/A	N/A	N/A	N/A	N/A	N/A	N/A	4	12.5	N/A	N/A	N/A	N/A	5.47097	46.9666	628.129	397.076	7.47723	3
19	79	Normal	Normal Pooled VisuCon-F Affinity Biologicals	N/A	N/A	Standard	Standard	Full Length	0.3	N/A	N/A	FXIa (IS)	10	FIX complex	0.25	N/A	N/A	100	N/A	N/A	N/A	N/A	N/A	N/A	N/A	4	12.5	N/A	N/A	N/A	N/A	5.26457	55.0546	420.075	253.096	13.1059	2
19	80	Normal	Normal Pooled VisuCon-F Affinity Biologicals	N/A	N/A	Standard	Standard	Full Length	0.3	N/A	N/A	FXIa (IS)	10	FIX complex	0.25	N/A	N/A	100	N/A	N/A	N/A	N/A	N/A	N/A	N/A	4	12.5	N/A	N/A	N/A	N/A	5.1193	55.9203	426.704	257.467	13.1052	2
19	81	Normal	Normal Pooled VisuCon-F Affinity Biologicals	N/A	N/A	Standard	Standard	Full Length	0.3	N/A	N/A	FXIa (IS)	10	FIX complex	0.06	N/A	N/A	100	N/A	N/A	N/A	N/A	N/A	N/A	N/A	4	12.5	N/A	N/A	N/A	N/A	5.10875	57.8564	346.88	203.973	16.6791	1
19	82	Normal	Normal Pooled VisuCon-F Affinity Biologicals	N/A	N/A	Standard	Standard	Full Length	0.3	N/A	N/A	FXIa (IS)	10	FIX complex	0.06	N/A	N/A	100	N/A	N/A	N/A	N/A	N/A	N/A	N/A	4	12.5	N/A	N/A	N/A	N/A	5.06056	66.3461	350.718	203.645	18.9172	1
19	83	Normal	Normal Pooled VisuCon-F Affinity Biologicals	N/A	N/A	Standard	Standard	Full Length	0.3	N/A	N/A	FXIa (IS)	10	FIX complex	0.0156	N/A	N/A	100	N/A	N/A	N/A	N/A	N/A	N/A	N/A	4	12.5	N/A	N/A	N/A	N/A	5.05344	63.3956	326.558	186.847	19.4133	1
19	84	Normal	Normal Pooled VisuCon-F Affinity Biologicals	N/A	N/A	Standard	Standard	Full Length	0.3	N/A	N/A	FXIa (IS)	10	FIX complex	0.0156	N/A	N/A	100	N/A	N/A	N/A	N/A	N/A	N/A	N/A	4	12.5	N/A	N/A	N/A	N/A	5.0625	64.8163	330.844	188.231	19.5912	1
19	85	Normal	Normal Pooled VisuCon-F Affinity Biologicals	N/A	N/A	Standard	Standard	Full Length	0.3	N/A	N/A	FXIa (IS)	10	FIX complex	0.00391	N/A	N/A	100	N/A	N/A	N/A	N/A	N/A	N/A	N/A	4	12.5	N/A	N/A	N/A	N/A	5.02449	56.4912	318.454	183.417	17.7392	1
19	86	Normal	Normal Pooled VisuCon-F Affinity Biologicals	N/A	N/A	Standard	Standard	Full Length	0.3	N/A	N/A	FXIa (IS)	10	FIX complex	0.00391	N/A	N/A	100	N/A	N/A	N/A	N/A	N/A	N/A	N/A	4	12.5	N/A	N/A	N/A	N/A	5.07681	61.7045	322.314	184.665	19.1442	1
19	87	Normal	Normal Pooled VisuCon-F Affinity Biologicals	N/A	N/A	Standard	Standard	Full Length	0.3	N/A	N/A	FXIa (IS)	10	FIX complex	0.00098	N/A	N/A	100	N/A	N/A	N/A	N/A	N/A	N/A	N/A	4	12.5	N/A	N/A	N/A	N/A	5.01322	66.3625	314.499	177.026	21.1011	1
19	88	Normal	Normal Pooled VisuCon-F Affinity Biologicals	N/A	N/A	Standard	Standard	Full Length	0.3	N/A	N/A	FXIa (IS)	10	FIX complex	0.00098	N/A	N/A	100	N/A	N/A	N/A	N/A	N/A	N/A	N/A	4	12.5	N/A	N/A	N/A	N/A	5.09697	63.6869	321.186	185.375	19.8286	1
19	89	Normal	Normal Pooled VisuCon-F Affinity Biologicals	N/A	N/A	Standard	Standard	Full Length	0.3	N/A	N/A	FXIa (IS)	10	FIX complex	0.00024	N/A	N/A	100	N/A	N/A	N/A	N/A	N/A	N/A	N/A	4	12.5	N/A	N/A	N/A	N/A	4.985	63.8629	313.801	177.282	20.3514	1
19	90	Normal	Normal Pooled VisuCon-F Affinity Biologicals	N/A	N/A	Standard	Standard	Full Length	0.3	N/A	N/A	FXIa (IS)	10	FIX complex	0.00024	N/A	N/A	100	N/A	N/A	N/A	N/A	N/A	N/A	N/A	4	12.5	N/A	N/A	N/A	N/A	5.12833	66.2482	323.434	183.5	20.4828	1
19	91	Normal	Normal Pooled VisuCon-F Affinity Biologicals	N/A	N/A	Standard	Standard	Full Length	0.3	N/A	N/A	FXIa (IS)	10	N/A	N/A	N/A	N/A	100	N/A	N/A	N/A	N/A	N/A	N/A	N/A	4	12.5	N/A	N/A	N/A	N/A	4.93223	65.0638	329.653	187.39	19.737	1
19	92	Normal	Normal Pooled VisuCon-F Affinity Biologicals	N/A	N/A	Standard	Standard	Full Length	0.3	N/A	N/A	FXIa (IS)	10	N/A	N/A	N/A	N/A	100	N/A	N/A	N/A	N/A	N/A	N/A	N/A	4	12.5	N/A	N/A	N/A	N/A	5.06825	68.0019	335.372	195.196	20.2766	1
20	1	Normal	Normal Pooled VisuCon-F Affinity Biologicals	N/A	N/A	Standard	Standard	Full Length	0.3	N/A	N/A	N/A	N/A	pdFIX	1	N/A	N/A	100	N/A	N/A	N/A	N/A	N/A	N/A	N/A	4	12.5	N/A	N/A	N/A	N/A	26.9333	7.10526	7.2807	2.08333	97.5903	2
20	2	Normal	Normal Pooled VisuCon-F Affinity Biologicals	N/A	N/A	Standard	Standard	Full Length	0.3	N/A	N/A	N/A	N/A	pdFIX	1	N/A	N/A	100	N/A	N/A	N/A	N/A	N/A	N/A	N/A	4	12.5	N/A	N/A	N/A	N/A	31.3333	6.79825	8.59649	2.85088	79.0817	2
20	3	Normal	Normal Pooled VisuCon-F Affinity Biologicals	N/A	N/A	Standard	Standard	Full Length	0.3	N/A	N/A	N/A	N/A	pdFIX	0.25	N/A	N/A	100	N/A	N/A	N/A	N/A	N/A	N/A	N/A	4	12.5	N/A	N/A	N/A	N/A	21.2733	20.6842	22.0175	6.35965	93.9442	1
20	4	Normal	Normal Pooled VisuCon-F Affinity Biologicals	N/A	N/A	Standard	Standard	Full Length	0.3	N/A	N/A	N/A	N/A	pdFIX	0.25	N/A	N/A	100	N/A	N/A	N/A	N/A	N/A	N/A	N/A	4	12.5	N/A	N/A	N/A	N/A	19.8933	20.7456	21.1404	4.38596	98.1328	1
20	5	Normal	Normal Pooled VisuCon-F Affinity Biologicals	N/A	N/A	Standard	Standard	Full Length	0.3	N/A	N/A	N/A	N/A	pdFIX	0.06	N/A	N/A	100	N/A	N/A	N/A	N/A	N/A	N/A	N/A	4	12.5	N/A	N/A	N/A	N/A	10.4824	8.79601	111.228	22.2588	7.90808	0
20	6	Normal	Normal Pooled VisuCon-F Affinity Biologicals	N/A	N/A	Standard	Standard	Full Length	0.3	N/A	N/A	N/A	N/A	pdFIX	0.06	N/A	N/A	100	N/A	N/A	N/A	N/A	N/A	N/A	N/A	4	12.5	N/A	N/A	N/A	N/A	10.4042	9.77522	109.386	21.0526	8.93645	0
20	7	Normal	Normal Pooled VisuCon-F Affinity Biologicals	N/A	N/A	Standard	Standard	Full Length	0.3	N/A	N/A	N/A	N/A	pdFIX	0.0156	N/A	N/A	100	N/A	N/A	N/A	N/A	N/A	N/A	N/A	4	12.5	N/A	N/A	N/A	N/A	10.097	10.925	117.368	24.2325	9.30833	0
20	8	Normal	Normal Pooled VisuCon-F Affinity Biologicals	N/A	N/A	Standard	Standard	Full Length	0.3	N/A	N/A	N/A	N/A	pdFIX	0.0156	N/A	N/A	100	N/A	N/A	N/A	N/A	N/A	N/A	N/A	4	12.5	N/A	N/A	N/A	N/A	10.0667	10.4386	117.982	23.3553	8.84759	0
20	9	Normal	Normal Pooled VisuCon-F Affinity Biologicals	N/A	N/A	Standard	Standard	Full Length	0.3	N/A	N/A	N/A	N/A	pdFIX	0.00391	N/A	N/A	100	N/A	N/A	N/A	N/A	N/A	N/A	N/A	4	12.5	N/A	N/A	N/A	N/A	10.1798	8.96981	112.632	22.0395	7.96385	0
20	10	Normal	Normal Pooled VisuCon-F Affinity Biologicals	N/A	N/A	Standard	Standard	Full Length	0.3	N/A	N/A	N/A	N/A	pdFIX	0.00391	N/A	N/A	100	N/A	N/A	N/A	N/A	N/A	N/A	N/A	4	12.5	N/A	N/A	N/A	N/A	9.95374	8.18833	114.386	23.6842	7.15851	0
20	11	Normal	Normal Pooled VisuCon-F Affinity Biologicals	N/A	N/A	Standard	Standard	Full Length	0.3	N/A	N/A	N/A	N/A	pdFIX	0.00098	N/A	N/A	100	N/A	N/A	N/A	N/A	N/A	N/A	N/A	4	12.5	N/A	N/A	N/A	N/A	10.2523	9.59104	110.175	20.0658	8.70524	0
20	12	Normal	Normal Pooled VisuCon-F Affinity Biologicals	N/A	N/A	Standard	Standard	Full Length	0.3	N/A	N/A	N/A	N/A	pdFIX	0.00098	N/A	N/A	100	N/A	N/A	N/A	N/A	N/A	N/A	N/A	4	12.5	N/A	N/A	N/A	N/A	10.1379	9.24043	107.982	22.6974	8.55734	0
20	13	Normal	Normal Pooled VisuCon-F Affinity Biologicals	N/A	N/A	Standard	Standard	Full Length	0.3	N/A	N/A	N/A	N/A	pdFIX	0.00024	N/A	N/A	100	N/A	N/A	N/A	N/A	N/A	N/A	N/A	4	12.5	N/A	N/A	N/A	N/A	10.1483	9.5318	104.386	19.2982	9.1313	0
20	14	Normal	Normal Pooled VisuCon-F Affinity Biologicals	N/A	N/A	Standard	Standard	Full Length	0.3	N/A	N/A	N/A	N/A	pdFIX	0.00024	N/A	N/A	100	N/A	N/A	N/A	N/A	N/A	N/A	N/A	4	12.5	N/A	N/A	N/A	N/A	10.2065	9.05434	103.947	21.1623	8.7105	0
20	15	Normal	Normal Pooled VisuCon-F Affinity Biologicals	N/A	N/A	Standard	Standard	Full Length	0.3	N/A	N/A	N/A	N/A	N/A	N/A	N/A	N/A	100	N/A	N/A	N/A	N/A	N/A	N/A	N/A	4	12.5	N/A	N/A	N/A	N/A	9.90769	12.3246	106.754	20.2851	11.5448	0
20	16	Normal	Normal Pooled VisuCon-F Affinity Biologicals	N/A	N/A	Standard	Standard	Full Length	0.3	N/A	N/A	N/A	N/A	N/A	N/A	N/A	N/A	100	N/A	N/A	N/A	N/A	N/A	N/A	N/A	4	12.5	N/A	N/A	N/A	N/A	10.1821	10.2525	104.298	19.9561	9.82994	0
20	17	Normal	Normal Pooled VisuCon-F Affinity Biologicals	N/A	N/A	Standard	Standard	Full Length	0.3	N/A	N/A	N/A	N/A	N/A	N/A	N/A	N/A	100	N/A	N/A	N/A	N/A	N/A	N/A	0.00024	4	12.5	N/A	N/A	N/A	N/A	40.7333	5.26316	7.7193	3.39912	68.1818	0
20	18	Normal	Normal Pooled VisuCon-F Affinity Biologicals	N/A	N/A	Standard	Standard	Full Length	0.3	N/A	N/A	N/A	N/A	N/A	N/A	N/A	N/A	100	N/A	N/A	N/A	N/A	N/A	N/A	0.00024	4	12.5	N/A	N/A	N/A	N/A	42.9333	6.14035	7.80702	7.12719	78.6517	0
20	19	Normal	Normal Pooled VisuCon-F Affinity Biologicals	N/A	N/A	Standard	Standard	Full Length	0.3	N/A	N/A	N/A	N/A	N/A	N/A	N/A	N/A	100	N/A	N/A	N/A	N/A	N/A	N/A	0.00098	4	12.5	N/A	N/A	N/A	N/A	24.45	14.6126	17.9825	7.45614	81.2601	0
20	20	Normal	Normal Pooled VisuCon-F Affinity Biologicals	N/A	N/A	Standard	Standard	Full Length	0.3	N/A	N/A	N/A	N/A	N/A	N/A	N/A	N/A	100	N/A	N/A	N/A	N/A	N/A	N/A	0.00098	4	12.5	N/A	N/A	N/A	N/A	23.7833	13.443	20.2632	8.77193	66.342	0
20	21	Normal	Normal Pooled VisuCon-F Affinity Biologicals	N/A	N/A	Standard	Standard	Full Length	0.3	N/A	N/A	N/A	N/A	N/A	N/A	N/A	N/A	100	N/A	N/A	N/A	N/A	N/A	N/A	0.00391	4	12.5	N/A	N/A	N/A	N/A	11.7556	4.55166	50.8772	6.90789	8.94637	0
20	22	Normal	Normal Pooled VisuCon-F Affinity Biologicals	N/A	N/A	Standard	Standard	Full Length	0.3	N/A	N/A	N/A	N/A	N/A	N/A	N/A	N/A	100	N/A	N/A	N/A	N/A	N/A	N/A	0.00391	4	12.5	N/A	N/A	N/A	N/A	11.6242	5.47448	53.1579	7.56579	10.2985	0
20	23	Normal	Normal Pooled VisuCon-F Affinity Biologicals	N/A	N/A	Standard	Standard	Full Length	0.3	N/A	N/A	N/A	N/A	N/A	N/A	N/A	N/A	100	N/A	N/A	N/A	N/A	N/A	N/A	0.0156	4	12.5	N/A	N/A	N/A	N/A	10.4439	9.20245	96.0526	16.6667	9.58063	0
20	24	Normal	Normal Pooled VisuCon-F Affinity Biologicals	N/A	N/A	Standard	Standard	Full Length	0.3	N/A	N/A	N/A	N/A	N/A	N/A	N/A	N/A	100	N/A	N/A	N/A	N/A	N/A	N/A	0.0156	4	12.5	N/A	N/A	N/A	N/A	10.2894	8.96021	98.6842	17.3246	9.07968	0
20	25	Normal	Normal Pooled VisuCon-F Affinity Biologicals	N/A	N/A	Standard	Standard	Full Length	0.3	N/A	N/A	N/A	N/A	N/A	N/A	N/A	N/A	100	N/A	N/A	N/A	N/A	N/A	N/A	0.06	4	12.5	N/A	N/A	N/A	N/A	10.2256	9.61876	109.211	22.4781	8.80754	0
20	26	Normal	Normal Pooled VisuCon-F Affinity Biologicals	N/A	N/A	Standard	Standard	Full Length	0.3	N/A	N/A	N/A	N/A	N/A	N/A	N/A	N/A	100	N/A	N/A	N/A	N/A	N/A	N/A	0.06	4	12.5	N/A	N/A	N/A	N/A	10.3658	10.1517	107.456	21.6009	9.44732	0
20	27	Normal	Normal Pooled VisuCon-F Affinity Biologicals	N/A	N/A	Standard	Standard	Full Length	0.3	N/A	N/A	N/A	N/A	N/A	N/A	N/A	N/A	100	N/A	N/A	N/A	N/A	N/A	N/A	0.25	4	12.5	N/A	N/A	N/A	N/A	10.2667	10.1316	109.211	24.6711	9.27711	0
20	28	Normal	Normal Pooled VisuCon-F Affinity Biologicals	N/A	N/A	Standard	Standard	Full Length	0.3	N/A	N/A	N/A	N/A	N/A	N/A	N/A	N/A	100	N/A	N/A	N/A	N/A	N/A	N/A	0.25	4	12.5	N/A	N/A	N/A	N/A	10.2061	8.92344	111.667	23.4649	7.99114	0
20	29	Normal	Normal Pooled VisuCon-F Affinity Biologicals	N/A	N/A	Standard	Standard	Full Length	0.3	N/A	N/A	N/A	N/A	N/A	N/A	N/A	N/A	100	N/A	N/A	N/A	N/A	N/A	N/A	1	4	12.5	N/A	N/A	N/A	N/A	10.1883	9.98794	108.333	21.2719	9.21964	1
20	30	Normal	Normal Pooled VisuCon-F Affinity Biologicals	N/A	N/A	Standard	Standard	Full Length	0.3	N/A	N/A	N/A	N/A	N/A	N/A	N/A	N/A	100	N/A	N/A	N/A	N/A	N/A	N/A	1	4	12.5	N/A	N/A	N/A	N/A	10.347	9.19657	107.807	19.9561	8.53059	1
20	31	Normal	Normal Pooled VisuCon-F Affinity Biologicals	N/A	N/A	Standard	Standard	Full Length	0.3	N/A	N/A	N/A	N/A	N/A	N/A	N/A	N/A	100	N/A	N/A	N/A	N/A	N/A	N/A	N/A	4	12.5	N/A	N/A	N/A	N/A	10.1133	9.89474	109.211	20.2851	9.06024	0
20	32	Normal	Normal Pooled VisuCon-F Affinity Biologicals	N/A	N/A	Standard	Standard	Full Length	0.3	N/A	N/A	N/A	N/A	N/A	N/A	N/A	N/A	100	N/A	N/A	N/A	N/A	N/A	N/A	N/A	4	12.5	N/A	N/A	N/A	N/A	10.031	9.91738	107.105	21.1623	9.25947	0
20	33	Normal	Normal Pooled VisuCon-F Affinity Biologicals	N/A	N/A	Standard	Standard	Full Length	0.3	N/A	N/A	N/A	N/A	rFIX	1	N/A	N/A	100	N/A	N/A	N/A	N/A	N/A	N/A	N/A	4	12.5	N/A	N/A	N/A	N/A	6.82262	73.7265	299.211	157.346	24.6403	2
20	34	Normal	Normal Pooled VisuCon-F Affinity Biologicals	N/A	N/A	Standard	Standard	Full Length	0.3	N/A	N/A	N/A	N/A	rFIX	1	N/A	N/A	100	N/A	N/A	N/A	N/A	N/A	N/A	N/A	4	12.5	N/A	N/A	N/A	N/A	6.69009	79.7155	304.561	156.579	26.1739	2
20	35	Normal	Normal Pooled VisuCon-F Affinity Biologicals	N/A	N/A	Standard	Standard	Full Length	0.3	N/A	N/A	N/A	N/A	rFIX	0.25	N/A	N/A	100	N/A	N/A	N/A	N/A	N/A	N/A	N/A	4	12.5	N/A	N/A	N/A	N/A	7.76667	70.7968	263.246	125.877	26.8938	1
20	36	Normal	Normal Pooled VisuCon-F Affinity Biologicals	N/A	N/A	Standard	Standard	Full Length	0.3	N/A	N/A	N/A	N/A	rFIX	0.25	N/A	N/A	100	N/A	N/A	N/A	N/A	N/A	N/A	N/A	4	12.5	N/A	N/A	N/A	N/A	7.48083	49.9781	279.386	131.25	17.8885	1
20	37	Normal	Normal Pooled VisuCon-F Affinity Biologicals	N/A	N/A	Standard	Standard	Full Length	0.3	N/A	N/A	N/A	N/A	rFIX	0.06	N/A	N/A	100	N/A	N/A	N/A	N/A	N/A	N/A	N/A	4	12.5	N/A	N/A	N/A	N/A	8.82899	30.4748	216.491	72.1491	14.0767	0
20	38	Normal	Normal Pooled VisuCon-F Affinity Biologicals	N/A	N/A	Standard	Standard	Full Length	0.3	N/A	N/A	N/A	N/A	rFIX	0.06	N/A	N/A	100	N/A	N/A	N/A	N/A	N/A	N/A	N/A	4	12.5	N/A	N/A	N/A	N/A	8.63184	21.3197	225.263	73.5746	9.46436	0
20	39	Normal	Normal Pooled VisuCon-F Affinity Biologicals	N/A	N/A	Standard	Standard	Full Length	0.3	N/A	N/A	N/A	N/A	rFIX	0.0156	N/A	N/A	100	N/A	N/A	N/A	N/A	N/A	N/A	N/A	4	12.5	N/A	N/A	N/A	N/A	9.5	13.9035	149.561	33.7719	9.29619	0
20	40	Normal	Normal Pooled VisuCon-F Affinity Biologicals	N/A	N/A	Standard	Standard	Full Length	0.3	N/A	N/A	N/A	N/A	rFIX	0.0156	N/A	N/A	100	N/A	N/A	N/A	N/A	N/A	N/A	N/A	4	12.5	N/A	N/A	N/A	N/A	9.47719	13.421	152.982	36.9517	8.77293	0
20	41	Normal	Normal Pooled VisuCon-F Affinity Biologicals	N/A	N/A	Standard	Standard	Full Length	0.3	N/A	N/A	N/A	N/A	rFIX	0.00391	N/A	N/A	100	N/A	N/A	N/A	N/A	N/A	N/A	N/A	4	12.5	N/A	N/A	N/A	N/A	9.89167	10.4751	119.649	23.6842	8.75489	0
20	42	Normal	Normal Pooled VisuCon-F Affinity Biologicals	N/A	N/A	Standard	Standard	Full Length	0.3	N/A	N/A	N/A	N/A	rFIX	0.00391	N/A	N/A	100	N/A	N/A	N/A	N/A	N/A	N/A	N/A	4	12.5	N/A	N/A	N/A	N/A	10.0061	11.1164	118.684	24.5614	9.36639	0
20	43	Normal	Normal Pooled VisuCon-F Affinity Biologicals	N/A	N/A	Standard	Standard	Full Length	0.3	N/A	N/A	N/A	N/A	rFIX	0.00098	N/A	N/A	100	N/A	N/A	N/A	N/A	N/A	N/A	N/A	4	12.5	N/A	N/A	N/A	N/A	10.1333	10.5702	110.614	21.9298	9.55591	0
20	44	Normal	Normal Pooled VisuCon-F Affinity Biologicals	N/A	N/A	Standard	Standard	Full Length	0.3	N/A	N/A	N/A	N/A	rFIX	0.00098	N/A	N/A	100	N/A	N/A	N/A	N/A	N/A	N/A	N/A	4	12.5	N/A	N/A	N/A	N/A	10.0057	9.34304	110.175	23.2456	8.48015	0
20	45	Normal	Normal Pooled VisuCon-F Affinity Biologicals	N/A	N/A	Standard	Standard	Full Length	0.3	N/A	N/A	N/A	N/A	rFIX	0.00024	N/A	N/A	100	N/A	N/A	N/A	N/A	N/A	N/A	N/A	4	12.5	N/A	N/A	N/A	N/A	10.1846	10.668	107.982	20.3947	9.8794	0
20	46	Normal	Normal Pooled VisuCon-F Affinity Biologicals	N/A	N/A	Standard	Standard	Full Length	0.3	N/A	N/A	N/A	N/A	rFIX	0.00024	N/A	N/A	100	N/A	N/A	N/A	N/A	N/A	N/A	N/A	4	12.5	N/A	N/A	N/A	N/A	9.97984	14.0188	114.737	22.0395	12.2182	0
20	47	Normal	Normal Pooled VisuCon-F Affinity Biologicals	N/A	N/A	Standard	Standard	Full Length	0.3	N/A	N/A	N/A	N/A	N/A	N/A	N/A	N/A	100	N/A	N/A	N/A	N/A	N/A	N/A	N/A	4	12.5	N/A	N/A	N/A	N/A	10.0242	9.50159	106.316	19.8465	8.93714	0
20	48	Normal	Normal Pooled VisuCon-F Affinity Biologicals	N/A	N/A	Standard	Standard	Full Length	0.3	N/A	N/A	N/A	N/A	pdFIX	1	N/A	N/A	100	N/A	N/A	N/A	N/A	N/A	N/A	N/A	4	12.5	N/A	N/A	N/A	N/A	9.42358	20.6568	231.228	84.2105	8.93353	2
20	49	Normal	Normal Pooled VisuCon-F Affinity Biologicals	N/A	N/A	Standard	Standard	Full Length	0.3	N/A	N/A	N/A	N/A	pdFIX	1	N/A	N/A	100	N/A	N/A	N/A	N/A	N/A	N/A	N/A	4	12.5	N/A	N/A	N/A	N/A	9.37048	23.4637	233.421	84.3202	10.0521	2
20	50	Normal	Normal Pooled VisuCon-F Affinity Biologicals	N/A	N/A	Standard	Standard	Full Length	0.3	N/A	N/A	N/A	N/A	pdFIX	0.25	N/A	N/A	100	N/A	N/A	N/A	N/A	N/A	N/A	N/A	4	12.5	N/A	N/A	N/A	N/A	9.4381	16.9883	208.947	64.1447	8.13042	1
20	51	Normal	Normal Pooled VisuCon-F Affinity Biologicals	N/A	N/A	Standard	Standard	Full Length	0.3	N/A	N/A	N/A	N/A	pdFIX	0.25	N/A	N/A	100	N/A	N/A	N/A	N/A	N/A	N/A	N/A	4	12.5	N/A	N/A	N/A	N/A	9.33672	17.2316	205	59.6491	8.40568	1
20	52	Normal	Normal Pooled VisuCon-F Affinity Biologicals	N/A	N/A	Standard	Standard	Full Length	0.3	N/A	N/A	N/A	N/A	pdFIX	0.06	N/A	N/A	100	N/A	N/A	N/A	N/A	N/A	N/A	N/A	4	12.5	N/A	N/A	N/A	N/A	9.71765	13.4168	157.105	36.4035	8.53998	0
20	53	Normal	Normal Pooled VisuCon-F Affinity Biologicals	N/A	N/A	Standard	Standard	Full Length	0.3	N/A	N/A	N/A	N/A	pdFIX	0.06	N/A	N/A	100	N/A	N/A	N/A	N/A	N/A	N/A	N/A	4	12.5	N/A	N/A	N/A	N/A	9.77917	13.5517	155.965	34.9781	8.68895	0
20	54	Normal	Normal Pooled VisuCon-F Affinity Biologicals	N/A	N/A	Standard	Standard	Full Length	0.3	N/A	N/A	N/A	N/A	pdFIX	0.0156	N/A	N/A	100	N/A	N/A	N/A	N/A	N/A	N/A	N/A	4	12.5	N/A	N/A	N/A	N/A	10.1911	10.8012	126.14	23.9035	8.56282	0
20	55	Normal	Normal Pooled VisuCon-F Affinity Biologicals	N/A	N/A	Standard	Standard	Full Length	0.3	N/A	N/A	N/A	N/A	pdFIX	0.0156	N/A	N/A	100	N/A	N/A	N/A	N/A	N/A	N/A	N/A	4	12.5	N/A	N/A	N/A	N/A	10.0924	11.4633	130	26.3158	8.81794	0
20	56	Normal	Normal Pooled VisuCon-F Affinity Biologicals	N/A	N/A	Standard	Standard	Full Length	0.3	N/A	N/A	N/A	N/A	pdFIX	0.00391	N/A	N/A	100	N/A	N/A	N/A	N/A	N/A	N/A	N/A	4	12.5	N/A	N/A	N/A	N/A	10.2578	9.11404	113.86	22.5877	8.00463	0
20	57	Normal	Normal Pooled VisuCon-F Affinity Biologicals	N/A	N/A	Standard	Standard	Full Length	0.3	N/A	N/A	N/A	N/A	pdFIX	0.00391	N/A	N/A	100	N/A	N/A	N/A	N/A	N/A	N/A	N/A	4	12.5	N/A	N/A	N/A	N/A	10.2543	10.1469	117.193	23.0263	8.65827	0
20	58	Normal	Normal Pooled VisuCon-F Affinity Biologicals	N/A	N/A	Standard	Standard	Full Length	0.3	N/A	N/A	N/A	N/A	pdFIX	0.00098	N/A	N/A	100	N/A	N/A	N/A	N/A	N/A	N/A	N/A	4	12.5	N/A	N/A	N/A	N/A	10.1689	10.7193	112.281	22.3684	9.54688	0
20	59	Normal	Normal Pooled VisuCon-F Affinity Biologicals	N/A	N/A	Standard	Standard	Full Length	0.3	N/A	N/A	N/A	N/A	pdFIX	0.00098	N/A	N/A	100	N/A	N/A	N/A	N/A	N/A	N/A	N/A	4	12.5	N/A	N/A	N/A	N/A	10.1733	8.84211	113.158	20.7237	7.81396	0
20	60	Normal	Normal Pooled VisuCon-F Affinity Biologicals	N/A	N/A	Standard	Standard	Full Length	0.3	N/A	N/A	N/A	N/A	pdFIX	0.00024	N/A	N/A	100	N/A	N/A	N/A	N/A	N/A	N/A	N/A	4	12.5	N/A	N/A	N/A	N/A	10.2133	10.2018	110.789	20.1754	9.20823	0
20	61	Normal	Normal Pooled VisuCon-F Affinity Biologicals	N/A	N/A	Standard	Standard	Full Length	0.3	N/A	N/A	N/A	N/A	pdFIX	0.00024	N/A	N/A	100	N/A	N/A	N/A	N/A	N/A	N/A	N/A	4	12.5	N/A	N/A	N/A	N/A	10.247	9.2494	110.175	22.6974	8.39516	0
20	62	Normal	Normal Pooled VisuCon-F Affinity Biologicals	N/A	N/A	Standard	Standard	Full Length	0.3	N/A	N/A	N/A	N/A	N/A	N/A	N/A	N/A	100	N/A	N/A	N/A	N/A	N/A	N/A	N/A	4	12.5	N/A	N/A	N/A	N/A	10.0718	11.5014	110.702	23.0263	10.3895	0
20	63	Normal	Normal Pooled VisuCon-F Affinity Biologicals	N/A	N/A	Standard	Standard	Full Length	0.3	N/A	N/A	N/A	N/A	N/A	N/A	N/A	N/A	100	N/A	N/A	N/A	N/A	N/A	N/A	N/A	4	12.5	N/A	N/A	N/A	N/A	10.0354	8.87397	106.667	20.7237	8.31935	0
20	64	Normal	Normal Pooled VisuCon-F Affinity Biologicals	N/A	N/A	Standard	Standard	Full Length	0.3	N/A	N/A	N/A	N/A	pdFIX (IS)	1	N/A	N/A	100	N/A	N/A	N/A	N/A	N/A	N/A	N/A	4	12.5	N/A	N/A	N/A	N/A	10.8242	13.6563	187.982	62.9386	7.26467	2
20	65	Normal	Normal Pooled VisuCon-F Affinity Biologicals	N/A	N/A	Standard	Standard	Full Length	0.3	N/A	N/A	N/A	N/A	pdFIX (IS)	1	N/A	N/A	100	N/A	N/A	N/A	N/A	N/A	N/A	N/A	4	12.5	N/A	N/A	N/A	N/A	10.7245	13.116	188.684	63.3772	6.95128	2
20	66	Normal	Normal Pooled VisuCon-F Affinity Biologicals	N/A	N/A	Standard	Standard	Full Length	0.3	N/A	N/A	N/A	N/A	pdFIX (IS)	0.25	N/A	N/A	100	N/A	N/A	N/A	N/A	N/A	N/A	N/A	4	12.5	N/A	N/A	N/A	N/A	9.66933	16.3193	182.193	48.4649	8.95715	1
20	67	Normal	Normal Pooled VisuCon-F Affinity Biologicals	N/A	N/A	Standard	Standard	Full Length	0.3	N/A	N/A	N/A	N/A	pdFIX (IS)	0.25	N/A	N/A	100	N/A	N/A	N/A	N/A	N/A	N/A	N/A	4	12.5	N/A	N/A	N/A	N/A	9.52063	14.3526	183.596	50	7.81744	1
20	68	Normal	Normal Pooled VisuCon-F Affinity Biologicals	N/A	N/A	Standard	Standard	Full Length	0.3	N/A	N/A	N/A	N/A	pdFIX (IS)	0.06	N/A	N/A	100	N/A	N/A	N/A	N/A	N/A	N/A	N/A	4	12.5	N/A	N/A	N/A	N/A	9.89733	12.3886	143.246	30.1535	8.6485	0
20	69	Normal	Normal Pooled VisuCon-F Affinity Biologicals	N/A	N/A	Standard	Standard	Full Length	0.3	N/A	N/A	N/A	N/A	pdFIX (IS)	0.06	N/A	N/A	100	N/A	N/A	N/A	N/A	N/A	N/A	N/A	4	12.5	N/A	N/A	N/A	N/A	9.88652	11.5397	139.123	30.9211	8.29465	0
20	70	Normal	Normal Pooled VisuCon-F Affinity Biologicals	N/A	N/A	Standard	Standard	Full Length	0.3	N/A	N/A	N/A	N/A	pdFIX (IS)	0.0156	N/A	N/A	100	N/A	N/A	N/A	N/A	N/A	N/A	N/A	4	12.5	N/A	N/A	N/A	N/A	10.1333	10.8772	121.228	24.7807	8.9725	0
20	71	Normal	Normal Pooled VisuCon-F Affinity Biologicals	N/A	N/A	Standard	Standard	Full Length	0.3	N/A	N/A	N/A	N/A	pdFIX (IS)	0.0156	N/A	N/A	100	N/A	N/A	N/A	N/A	N/A	N/A	N/A	4	12.5	N/A	N/A	N/A	N/A	10.0203	9.79786	120.702	24.7807	8.11741	0
20	72	Normal	Normal Pooled VisuCon-F Affinity Biologicals	N/A	N/A	Standard	Standard	Full Length	0.3	N/A	N/A	N/A	N/A	pdFIX (IS)	0.00391	N/A	N/A	100	N/A	N/A	N/A	N/A	N/A	N/A	N/A	4	12.5	N/A	N/A	N/A	N/A	10.2089	9.25341	113.947	21.9298	8.12078	0
20	73	Normal	Normal Pooled VisuCon-F Affinity Biologicals	N/A	N/A	Standard	Standard	Full Length	0.3	N/A	N/A	N/A	N/A	pdFIX (IS)	0.00391	N/A	N/A	100	N/A	N/A	N/A	N/A	N/A	N/A	N/A	4	12.5	N/A	N/A	N/A	N/A	10.2496	9.541	115.439	21.1623	8.265	0
20	74	Normal	Normal Pooled VisuCon-F Affinity Biologicals	N/A	N/A	Standard	Standard	Full Length	0.3	N/A	N/A	N/A	N/A	pdFIX (IS)	0.00098	N/A	N/A	100	N/A	N/A	N/A	N/A	N/A	N/A	N/A	4	12.5	N/A	N/A	N/A	N/A	10.3556	11.2232	116.667	22.4781	9.61989	0
20	75	Normal	Normal Pooled VisuCon-F Affinity Biologicals	N/A	N/A	Standard	Standard	Full Length	0.3	N/A	N/A	N/A	N/A	pdFIX (IS)	0.00098	N/A	N/A	100	N/A	N/A	N/A	N/A	N/A	N/A	N/A	4	12.5	N/A	N/A	N/A	N/A	10.3197	9.38696	111.404	20.5044	8.42609	0
20	76	Normal	Normal Pooled VisuCon-F Affinity Biologicals	N/A	N/A	Standard	Standard	Full Length	0.3	N/A	N/A	N/A	N/A	pdFIX (IS)	0.00024	N/A	N/A	100	N/A	N/A	N/A	N/A	N/A	N/A	N/A	4	12.5	N/A	N/A	N/A	N/A	10.2455	10.3594	110	21.0526	9.41767	0
20	77	Normal	Normal Pooled VisuCon-F Affinity Biologicals	N/A	N/A	Standard	Standard	Full Length	0.3	N/A	N/A	N/A	N/A	pdFIX (IS)	0.00024	N/A	N/A	100	N/A	N/A	N/A	N/A	N/A	N/A	N/A	4	12.5	N/A	N/A	N/A	N/A	10.2822	10.2754	114.035	22.6974	9.01074	0
20	78	Normal	Normal Pooled VisuCon-F Affinity Biologicals	N/A	N/A	Standard	Standard	Full Length	0.3	N/A	N/A	N/A	N/A	N/A	N/A	N/A	N/A	100	N/A	N/A	N/A	N/A	N/A	N/A	N/A	4	12.5	N/A	N/A	N/A	N/A	10.1008	10.6222	109.211	20.943	9.72635	0
20	79	Normal	Normal Pooled VisuCon-F Affinity Biologicals	N/A	N/A	Standard	Standard	Full Length	0.3	N/A	N/A	N/A	N/A	FIX complex	1	N/A	N/A	100	N/A	N/A	N/A	N/A	N/A	N/A	N/A	4	12.5	N/A	N/A	N/A	N/A	8.90725	16.4607	606.14	286.294	2.71566	2
20	80	Normal	Normal Pooled VisuCon-F Affinity Biologicals	N/A	N/A	Standard	Standard	Full Length	0.3	N/A	N/A	N/A	N/A	FIX complex	1	N/A	N/A	100	N/A	N/A	N/A	N/A	N/A	N/A	N/A	4	12.5	N/A	N/A	N/A	N/A	8.76704	18.4028	607.456	285.636	3.02949	2
20	81	Normal	Normal Pooled VisuCon-F Affinity Biologicals	N/A	N/A	Standard	Standard	Full Length	0.3	N/A	N/A	N/A	N/A	FIX complex	0.25	N/A	N/A	100	N/A	N/A	N/A	N/A	N/A	N/A	N/A	4	12.5	N/A	N/A	N/A	N/A	7.95652	30.7145	473.684	196.491	6.48417	1
20	82	Normal	Normal Pooled VisuCon-F Affinity Biologicals	N/A	N/A	Standard	Standard	Full Length	0.3	N/A	N/A	N/A	N/A	FIX complex	0.25	N/A	N/A	100	N/A	N/A	N/A	N/A	N/A	N/A	N/A	4	12.5	N/A	N/A	N/A	N/A	7.82008	29.9514	465	195.724	6.44116	1
20	83	Normal	Normal Pooled VisuCon-F Affinity Biologicals	N/A	N/A	Standard	Standard	Full Length	0.3	N/A	N/A	N/A	N/A	FIX complex	0.06	N/A	N/A	100	N/A	N/A	N/A	N/A	N/A	N/A	N/A	4	12.5	N/A	N/A	N/A	N/A	8.27849	29.1716	295.965	96.3816	9.85645	0
20	84	Normal	Normal Pooled VisuCon-F Affinity Biologicals	N/A	N/A	Standard	Standard	Full Length	0.3	N/A	N/A	N/A	N/A	FIX complex	0.06	N/A	N/A	100	N/A	N/A	N/A	N/A	N/A	N/A	N/A	4	12.5	N/A	N/A	N/A	N/A	8.26667	36.5643	298.246	97.1491	12.2598	0
20	85	Normal	Normal Pooled VisuCon-F Affinity Biologicals	N/A	N/A	Standard	Standard	Full Length	0.3	N/A	N/A	N/A	N/A	FIX complex	0.0156	N/A	N/A	100	N/A	N/A	N/A	N/A	N/A	N/A	N/A	4	12.5	N/A	N/A	N/A	N/A	9.21778	18.1218	185.175	44.5175	9.7863	0
20	86	Normal	Normal Pooled VisuCon-F Affinity Biologicals	N/A	N/A	Standard	Standard	Full Length	0.3	N/A	N/A	N/A	N/A	FIX complex	0.0156	N/A	N/A	100	N/A	N/A	N/A	N/A	N/A	N/A	N/A	4	12.5	N/A	N/A	N/A	N/A	9.17823	16.3444	180.526	42.5439	9.05377	0
20	87	Normal	Normal Pooled VisuCon-F Affinity Biologicals	N/A	N/A	Standard	Standard	Full Length	0.3	N/A	N/A	N/A	N/A	FIX complex	0.00391	N/A	N/A	100	N/A	N/A	N/A	N/A	N/A	N/A	N/A	4	12.5	N/A	N/A	N/A	N/A	9.89697	11.7464	131.404	26.7544	8.93919	0
20	88	Normal	Normal Pooled VisuCon-F Affinity Biologicals	N/A	N/A	Standard	Standard	Full Length	0.3	N/A	N/A	N/A	N/A	FIX complex	0.00391	N/A	N/A	100	N/A	N/A	N/A	N/A	N/A	N/A	N/A	4	12.5	N/A	N/A	N/A	N/A	9.89929	11.6013	128.246	26.4254	9.04619	0
21	89	Normal	Normal Pooled VisuCon-F Affinity Biologicals	N/A	N/A	Standard	Standard	Full Length	0.3	N/A	N/A	N/A	N/A	FIX complex	0.00098	N/A	N/A	100	N/A	N/A	N/A	N/A	N/A	N/A	N/A	4	12.5	N/A	N/A	N/A	N/A	10.1692	10.7108	113.772	22.1491	9.41423	0
21	90	Normal	Normal Pooled VisuCon-F Affinity Biologicals	N/A	N/A	Standard	Standard	Full Length	0.3	N/A	N/A	N/A	N/A	FIX complex	0.00098	N/A	N/A	100	N/A	N/A	N/A	N/A	N/A	N/A	N/A	4	12.5	N/A	N/A	N/A	N/A	10.1556	9.62963	114.035	23.136	8.44444	0
21	91	Normal	Normal Pooled VisuCon-F Affinity Biologicals	N/A	N/A	Standard	Standard	Full Length	0.3	N/A	N/A	N/A	N/A	FIX complex	0.00024	N/A	N/A	100	N/A	N/A	N/A	N/A	N/A	N/A	N/A	4	12.5	N/A	N/A	N/A	N/A	10.2386	10.0369	107.807	19.6272	9.31009	0
21	92	Normal	Normal Pooled VisuCon-F Affinity Biologicals	N/A	N/A	Standard	Standard	Full Length	0.3	N/A	N/A	N/A	N/A	FIX complex	0.00024	N/A	N/A	100	N/A	N/A	N/A	N/A	N/A	N/A	N/A	4	12.5	N/A	N/A	N/A	N/A	10.1752	9.31049	111.053	22.3684	8.38385	0
21	93	Normal	Normal Pooled VisuCon-F Affinity Biologicals	N/A	N/A	Standard	Standard	Full Length	0.3	N/A	N/A	N/A	N/A	N/A	N/A	N/A	N/A	100	N/A	N/A	N/A	N/A	N/A	N/A	N/A	4	12.5	N/A	N/A	N/A	N/A	10.0883	9.8739	106.754	20.614	9.24917	0
21	94	Normal	Normal Pooled VisuCon-F Affinity Biologicals	N/A	N/A	Standard	Standard	Full Length	0.3	N/A	N/A	N/A	N/A	N/A	N/A	N/A	N/A	100	N/A	N/A	N/A	N/A	N/A	N/A	N/A	4	12.5	N/A	N/A	N/A	N/A	10.0985	9.26011	107.368	20.3947	8.62461	0
21	1	Normal	Normal Pooled VisuCon-F Affinity Biologicals	N/A	N/A	Standard	Standard	Full Length	0.3	N/A	N/A	N/A	N/A	rFIX	1	N/A	N/A	100	N/A	N/A	N/A	N/A	N/A	N/A	N/A	4	12.5	N/A	N/A	N/A	N/A	10.031	8.08114	146.404	36.2939	5.51977	2
21	2	Normal	Normal Pooled VisuCon-F Affinity Biologicals	N/A	N/A	Standard	Standard	Full Length	0.3	N/A	N/A	N/A	N/A	rFIX	1	N/A	N/A	100	N/A	N/A	N/A	N/A	N/A	N/A	N/A	4	12.5	N/A	N/A	N/A	N/A	9.49282	8.61808	151.754	38.8158	5.67897	2
21	3	Normal	Normal Pooled VisuCon-F Affinity Biologicals	N/A	N/A	Standard	Standard	Full Length	0.3	N/A	N/A	N/A	N/A	rFIX	0.25	N/A	N/A	100	N/A	N/A	N/A	N/A	N/A	N/A	N/A	4	12.5	N/A	N/A	N/A	N/A	9.03854	9.98972	149.035	35.636	6.70293	1
21	4	Normal	Normal Pooled VisuCon-F Affinity Biologicals	N/A	N/A	Standard	Standard	Full Length	0.3	N/A	N/A	N/A	N/A	rFIX	0.25	N/A	N/A	100	N/A	N/A	N/A	N/A	N/A	N/A	N/A	4	12.5	N/A	N/A	N/A	N/A	8.95185	10.4808	143.596	34.3202	7.29881	1
21	5	Normal	Normal Pooled VisuCon-F Affinity Biologicals	N/A	N/A	Standard	Standard	Full Length	0.3	N/A	N/A	N/A	N/A	rFIX	0.06	N/A	N/A	100	N/A	N/A	N/A	N/A	N/A	N/A	N/A	4	12.5	N/A	N/A	N/A	N/A	9.30889	10.1433	113.07	22.6974	8.97077	0
21	6	Normal	Normal Pooled VisuCon-F Affinity Biologicals	N/A	N/A	Standard	Standard	Full Length	0.3	N/A	N/A	N/A	N/A	rFIX	0.06	N/A	N/A	100	N/A	N/A	N/A	N/A	N/A	N/A	N/A	4	12.5	N/A	N/A	N/A	N/A	9.2098	8.81493	113.421	22.6974	7.77186	0
21	7	Normal	Normal Pooled VisuCon-F Affinity Biologicals	N/A	N/A	Standard	Standard	Full Length	0.3	N/A	N/A	N/A	N/A	rFIX	0.0156	N/A	N/A	100	N/A	N/A	N/A	N/A	N/A	N/A	N/A	4	12.5	N/A	N/A	N/A	N/A	9.53509	9.14589	97.2807	17.5439	9.40155	0
21	8	Normal	Normal Pooled VisuCon-F Affinity Biologicals	N/A	N/A	Standard	Standard	Full Length	0.3	N/A	N/A	N/A	N/A	rFIX	0.0156	N/A	N/A	100	N/A	N/A	N/A	N/A	N/A	N/A	N/A	4	12.5	N/A	N/A	N/A	N/A	9.42713	7.31436	91.7544	17.6535	7.97167	0
21	9	Normal	Normal Pooled VisuCon-F Affinity Biologicals	N/A	N/A	Standard	Standard	Full Length	0.3	N/A	N/A	N/A	N/A	rFIX	0.00391	N/A	N/A	100	N/A	N/A	N/A	N/A	N/A	N/A	N/A	4	12.5	N/A	N/A	N/A	N/A	9.48667	7.88596	92.3684	16.9956	8.53751	0
21	10	Normal	Normal Pooled VisuCon-F Affinity Biologicals	N/A	N/A	Standard	Standard	Full Length	0.3	N/A	N/A	N/A	N/A	rFIX	0.00391	N/A	N/A	100	N/A	N/A	N/A	N/A	N/A	N/A	N/A	4	12.5	N/A	N/A	N/A	N/A	9.58718	7.7879	88.6842	15.4605	8.78161	0
21	11	Normal	Normal Pooled VisuCon-F Affinity Biologicals	N/A	N/A	Standard	Standard	Full Length	0.3	N/A	N/A	N/A	N/A	rFIX	0.00098	N/A	N/A	100	N/A	N/A	N/A	N/A	N/A	N/A	N/A	4	12.5	N/A	N/A	N/A	N/A	9.42167	7.47368	89.1228	15.7895	8.38582	0
21	12	Normal	Normal Pooled VisuCon-F Affinity Biologicals	N/A	N/A	Standard	Standard	Full Length	0.3	N/A	N/A	N/A	N/A	rFIX	0.00098	N/A	N/A	100	N/A	N/A	N/A	N/A	N/A	N/A	N/A	4	12.5	N/A	N/A	N/A	N/A	9.52764	7.49465	85.8772	16.4474	8.72717	0
21	13	Normal	Normal Pooled VisuCon-F Affinity Biologicals	N/A	N/A	Standard	Standard	Full Length	0.3	N/A	N/A	N/A	N/A	rFIX	0.00024	N/A	N/A	100	N/A	N/A	N/A	N/A	N/A	N/A	N/A	4	12.5	N/A	N/A	N/A	N/A	9.43178	7.11138	87.193	15.7895	8.15591	0
21	14	Normal	Normal Pooled VisuCon-F Affinity Biologicals	N/A	N/A	Standard	Standard	Full Length	0.3	N/A	N/A	N/A	N/A	rFIX	0.00024	N/A	N/A	100	N/A	N/A	N/A	N/A	N/A	N/A	N/A	4	12.5	N/A	N/A	N/A	N/A	9.53509	7.64081	87.0175	15.4605	8.78077	0
21	15	Normal	Normal Pooled VisuCon-F Affinity Biologicals	N/A	N/A	Standard	Standard	Full Length	0.3	N/A	N/A	N/A	N/A	N/A	N/A	N/A	N/A	100	N/A	N/A	N/A	N/A	N/A	N/A	N/A	4	12.5	N/A	N/A	N/A	N/A	9.35	8.06652	86.0526	16.2281	9.37394	0
21	16	Normal	Normal Pooled VisuCon-F Affinity Biologicals	N/A	N/A	Standard	Standard	Full Length	0.3	N/A	N/A	N/A	N/A	N/A	N/A	N/A	N/A	100	N/A	N/A	N/A	N/A	N/A	N/A	N/A	4	12.5	N/A	N/A	N/A	N/A	9.35271	7.62138	84.6491	15.3509	9.0035	0
21	17	Normal	Normal Pooled VisuCon-F Affinity Biologicals	N/A	N/A	Standard	Standard	Full Length	0.3	N/A	N/A	N/A	N/A	rFIX	1	N/A	N/A	100	N/A	N/A	N/A	N/A	N/A	N/A	N/A	4	12.5	N/A	N/A	N/A	N/A	8.36222	17.232	226.14	84.7588	7.62003	2
21	18	Normal	Normal Pooled VisuCon-F Affinity Biologicals	N/A	N/A	Standard	Standard	Full Length	0.3	N/A	N/A	N/A	N/A	rFIX	1	N/A	N/A	100	N/A	N/A	N/A	N/A	N/A	N/A	N/A	4	12.5	N/A	N/A	N/A	N/A	8.21429	16.0923	226.404	82.1272	7.1078	2
21	19	Normal	Normal Pooled VisuCon-F Affinity Biologicals	N/A	N/A	Standard	Standard	Full Length	0.3	N/A	N/A	N/A	N/A	rFIX	0.25	N/A	N/A	100	N/A	N/A	N/A	N/A	N/A	N/A	N/A	4	12.5	N/A	N/A	N/A	N/A	8.64386	13.9258	183.509	48.9035	7.58864	1
21	20	Normal	Normal Pooled VisuCon-F Affinity Biologicals	N/A	N/A	Standard	Standard	Full Length	0.3	N/A	N/A	N/A	N/A	rFIX	0.25	N/A	N/A	100	N/A	N/A	N/A	N/A	N/A	N/A	N/A	4	12.5	N/A	N/A	N/A	N/A	8.6631	13.5941	180.088	48.0263	7.54862	1
21	21	Normal	Normal Pooled VisuCon-F Affinity Biologicals	N/A	N/A	Standard	Standard	Full Length	0.3	N/A	N/A	N/A	N/A	rFIX	0.06	N/A	N/A	100	N/A	N/A	N/A	N/A	N/A	N/A	N/A	4	12.5	N/A	N/A	N/A	N/A	9.1303	11.9976	131.579	27.8509	9.11818	0
21	22	Normal	Normal Pooled VisuCon-F Affinity Biologicals	N/A	N/A	Standard	Standard	Full Length	0.3	N/A	N/A	N/A	N/A	rFIX	0.06	N/A	N/A	100	N/A	N/A	N/A	N/A	N/A	N/A	N/A	4	12.5	N/A	N/A	N/A	N/A	9.1125	9.3019	124.825	26.4254	7.45198	0
21	23	Normal	Normal Pooled VisuCon-F Affinity Biologicals	N/A	N/A	Standard	Standard	Full Length	0.3	N/A	N/A	N/A	N/A	rFIX	0.0156	N/A	N/A	100	N/A	N/A	N/A	N/A	N/A	N/A	N/A	4	12.5	N/A	N/A	N/A	N/A	9.45667	9.65351	102.105	20.943	9.45447	0
21	24	Normal	Normal Pooled VisuCon-F Affinity Biologicals	N/A	N/A	Standard	Standard	Full Length	0.3	N/A	N/A	N/A	N/A	rFIX	0.0156	N/A	N/A	100	N/A	N/A	N/A	N/A	N/A	N/A	N/A	4	12.5	N/A	N/A	N/A	N/A	9.42381	8.67168	98.7719	17.9825	8.7795	0
21	25	Normal	Normal Pooled VisuCon-F Affinity Biologicals	N/A	N/A	Standard	Standard	Full Length	0.3	N/A	N/A	N/A	N/A	rFIX	0.00391	N/A	N/A	100	N/A	N/A	N/A	N/A	N/A	N/A	N/A	4	12.5	N/A	N/A	N/A	N/A	9.51429	7.48538	93.1579	19.5175	8.03515	0
21	26	Normal	Normal Pooled VisuCon-F Affinity Biologicals	N/A	N/A	Standard	Standard	Full Length	0.3	N/A	N/A	N/A	N/A	rFIX	0.00391	N/A	N/A	100	N/A	N/A	N/A	N/A	N/A	N/A	N/A	4	12.5	N/A	N/A	N/A	N/A	9.56126	7.20484	91.6667	18.3114	7.85983	0
21	27	Normal	Normal Pooled VisuCon-F Affinity Biologicals	N/A	N/A	Standard	Standard	Full Length	0.3	N/A	N/A	N/A	N/A	rFIX	0.00098	N/A	N/A	100	N/A	N/A	N/A	N/A	N/A	N/A	N/A	4	12.5	N/A	N/A	N/A	N/A	9.56126	8.43528	91.8421	16.2281	9.18455	0
21	28	Normal	Normal Pooled VisuCon-F Affinity Biologicals	N/A	N/A	Standard	Standard	Full Length	0.3	N/A	N/A	N/A	N/A	rFIX	0.00098	N/A	N/A	100	N/A	N/A	N/A	N/A	N/A	N/A	N/A	4	12.5	N/A	N/A	N/A	N/A	9.47619	7.81746	95.5263	17.4342	8.18357	0
21	29	Normal	Normal Pooled VisuCon-F Affinity Biologicals	N/A	N/A	Standard	Standard	Full Length	0.3	N/A	N/A	N/A	N/A	rFIX	0.00024	N/A	N/A	100	N/A	N/A	N/A	N/A	N/A	N/A	N/A	4	12.5	N/A	N/A	N/A	N/A	9.50351	8.38412	88.421	14.8026	9.48204	0
21	30	Normal	Normal Pooled VisuCon-F Affinity Biologicals	N/A	N/A	Standard	Standard	Full Length	0.3	N/A	N/A	N/A	N/A	rFIX	0.00024	N/A	N/A	100	N/A	N/A	N/A	N/A	N/A	N/A	N/A	4	12.5	N/A	N/A	N/A	N/A	9.49048	6.26566	89.6491	16.6667	6.98909	0
21	31	Normal	Normal Pooled VisuCon-F Affinity Biologicals	N/A	N/A	Standard	Standard	Full Length	0.3	N/A	N/A	N/A	N/A	N/A	N/A	N/A	N/A	100	N/A	N/A	N/A	N/A	N/A	N/A	N/A	4	12.5	N/A	N/A	N/A	N/A	9.35271	6.98694	87.6316	16.3377	7.97308	0
21	32	Normal	Normal Pooled VisuCon-F Affinity Biologicals	N/A	N/A	Standard	Standard	Full Length	0.3	N/A	N/A	N/A	N/A	N/A	N/A	N/A	N/A	100	N/A	N/A	N/A	N/A	N/A	N/A	N/A	4	12.5	N/A	N/A	N/A	N/A	9.21318	7.70706	91.1403	16.4474	8.45625	0
21	33	Normal	Normal Pooled VisuCon-F Affinity Biologicals	N/A	N/A	Standard	Standard	Full Length	0.3	N/A	N/A	N/A	N/A	rFIX	1	N/A	N/A	100	N/A	N/A	N/A	N/A	N/A	N/A	N/A	4	12.5	N/A	N/A	N/A	N/A	8.67917	14.9918	208.684	70.943	7.18396	2
21	34	Normal	Normal Pooled VisuCon-F Affinity Biologicals	N/A	N/A	Standard	Standard	Full Length	0.3	N/A	N/A	N/A	N/A	rFIX	1	N/A	N/A	100	N/A	N/A	N/A	N/A	N/A	N/A	N/A	4	12.5	N/A	N/A	N/A	N/A	8.47167	14.4276	210.263	67.8728	6.8617	2
21	35	Normal	Normal Pooled VisuCon-F Affinity Biologicals	N/A	N/A	Standard	Standard	Full Length	0.3	N/A	N/A	N/A	N/A	rFIX	0.25	N/A	N/A	100	N/A	N/A	N/A	N/A	N/A	N/A	N/A	4	12.5	N/A	N/A	N/A	N/A	8.78925	12.5495	211.842	42.6535	5.924	1
21	36	Normal	Normal Pooled VisuCon-F Affinity Biologicals	N/A	N/A	Standard	Standard	Full Length	0.3	N/A	N/A	N/A	N/A	rFIX	0.25	N/A	N/A	100	N/A	N/A	N/A	N/A	N/A	N/A	N/A	4	12.5	N/A	N/A	N/A	N/A	8.70109	12.8235	210.263	43.6403	6.09881	1
21	37	Normal	Normal Pooled VisuCon-F Affinity Biologicals	N/A	N/A	Standard	Standard	Full Length	0.3	N/A	N/A	N/A	N/A	rFIX	0.06	N/A	N/A	100	N/A	N/A	N/A	N/A	N/A	N/A	N/A	4	12.5	N/A	N/A	N/A	N/A	9.1875	9.48099	115.614	26.3158	8.20055	0
21	38	Normal	Normal Pooled VisuCon-F Affinity Biologicals	N/A	N/A	Standard	Standard	Full Length	0.3	N/A	N/A	N/A	N/A	rFIX	0.06	N/A	N/A	100	N/A	N/A	N/A	N/A	N/A	N/A	N/A	4	12.5	N/A	N/A	N/A	N/A	9.14928	9.11327	114.298	23.5746	7.97324	0
21	39	Normal	Normal Pooled VisuCon-F Affinity Biologicals	N/A	N/A	Standard	Standard	Full Length	0.3	N/A	N/A	N/A	N/A	rFIX	0.0156	N/A	N/A	100	N/A	N/A	N/A	N/A	N/A	N/A	N/A	4	12.5	N/A	N/A	N/A	N/A	9.2971	7.70404	93.9474	18.3114	8.20038	0
21	40	Normal	Normal Pooled VisuCon-F Affinity Biologicals	N/A	N/A	Standard	Standard	Full Length	0.3	N/A	N/A	N/A	N/A	rFIX	0.0156	N/A	N/A	100	N/A	N/A	N/A	N/A	N/A	N/A	N/A	4	12.5	N/A	N/A	N/A	N/A	9.49298	8.9566	93.2456	18.4211	9.60539	0
21	41	Normal	Normal Pooled VisuCon-F Affinity Biologicals	N/A	N/A	Standard	Standard	Full Length	0.3	N/A	N/A	N/A	N/A	rFIX	0.00391	N/A	N/A	100	N/A	N/A	N/A	N/A	N/A	N/A	N/A	4	12.5	N/A	N/A	N/A	N/A	9.49487	8.32771	87.5439	16.1184	9.51261	0
21	42	Normal	Normal Pooled VisuCon-F Affinity Biologicals	N/A	N/A	Standard	Standard	Full Length	0.3	N/A	N/A	N/A	N/A	rFIX	0.00391	N/A	N/A	100	N/A	N/A	N/A	N/A	N/A	N/A	N/A	4	12.5	N/A	N/A	N/A	N/A	9.5	8.39181	87.193	16.1184	9.62441	0
21	43	Normal	Normal Pooled VisuCon-F Affinity Biologicals	N/A	N/A	Standard	Standard	Full Length	0.3	N/A	N/A	N/A	N/A	rFIX	0.00098	N/A	N/A	100	N/A	N/A	N/A	N/A	N/A	N/A	N/A	4	12.5	N/A	N/A	N/A	N/A	9.39298	7.3361	88.3333	16.1184	8.30502	0
21	44	Normal	Normal Pooled VisuCon-F Affinity Biologicals	N/A	N/A	Standard	Standard	Full Length	0.3	N/A	N/A	N/A	N/A	rFIX	0.00098	N/A	N/A	100	N/A	N/A	N/A	N/A	N/A	N/A	N/A	4	12.5	N/A	N/A	N/A	N/A	9.48485	6.84011	85.614	16.0088	7.98947	0
21	45	Normal	Normal Pooled VisuCon-F Affinity Biologicals	N/A	N/A	Standard	Standard	Full Length	0.3	N/A	N/A	N/A	N/A	rFIX	0.00024	N/A	N/A	100	N/A	N/A	N/A	N/A	N/A	N/A	N/A	4	12.5	N/A	N/A	N/A	N/A	9.4935	7.82413	88.2456	16.1184	8.86631	0
21	46	Normal	Normal Pooled VisuCon-F Affinity Biologicals	N/A	N/A	Standard	Standard	Full Length	0.3	N/A	N/A	N/A	N/A	rFIX	0.00024	N/A	N/A	100	N/A	N/A	N/A	N/A	N/A	N/A	N/A	4	12.5	N/A	N/A	N/A	N/A	9.56126	8.25984	83.7719	16.7763	9.85991	0
21	47	Normal	Normal Pooled VisuCon-F Affinity Biologicals	N/A	N/A	Standard	Standard	Full Length	0.3	N/A	N/A	N/A	N/A	N/A	N/A	N/A	N/A	100	N/A	N/A	N/A	N/A	N/A	N/A	N/A	4	12.5	N/A	N/A	N/A	N/A	9.40853	8.28131	84.0351	16.7763	9.85459	0
21	48	Normal	Normal Pooled VisuCon-F Affinity Biologicals	N/A	N/A	Standard	Standard	Full Length	0.3	N/A	N/A	N/A	N/A	rFIX	1	N/A	N/A	100	N/A	N/A	N/A	N/A	N/A	N/A	N/A	4	12.5	N/A	N/A	N/A	N/A	6.45923	42.9937	285.789	138.596	15.0438	2
21	49	Normal	Normal Pooled VisuCon-F Affinity Biologicals	N/A	N/A	Standard	Standard	Full Length	0.3	N/A	N/A	N/A	N/A	rFIX	1	N/A	N/A	100	N/A	N/A	N/A	N/A	N/A	N/A	N/A	4	12.5	N/A	N/A	N/A	N/A	6.39167	41.4967	284.474	140.132	14.5872	2
21	50	Normal	Normal Pooled VisuCon-F Affinity Biologicals	N/A	N/A	Standard	Standard	Full Length	0.3	N/A	N/A	N/A	N/A	rFIX	0.25	N/A	N/A	100	N/A	N/A	N/A	N/A	N/A	N/A	N/A	4	12.5	N/A	N/A	N/A	N/A	7.25167	37.3498	245.614	100.987	15.2067	1
21	51	Normal	Normal Pooled VisuCon-F Affinity Biologicals	N/A	N/A	Standard	Standard	Full Length	0.3	N/A	N/A	N/A	N/A	rFIX	0.25	N/A	N/A	100	N/A	N/A	N/A	N/A	N/A	N/A	N/A	4	12.5	N/A	N/A	N/A	N/A	7.30667	44.6842	237.544	97.4781	18.8109	1
21	52	Normal	Normal Pooled VisuCon-F Affinity Biologicals	N/A	N/A	Standard	Standard	Full Length	0.3	N/A	N/A	N/A	N/A	rFIX	0.06	N/A	N/A	100	N/A	N/A	N/A	N/A	N/A	N/A	N/A	4	12.5	N/A	N/A	N/A	N/A	8.25758	25.3469	192.982	56.25	13.1343	0
21	53	Normal	Normal Pooled VisuCon-F Affinity Biologicals	N/A	N/A	Standard	Standard	Full Length	0.3	N/A	N/A	N/A	N/A	rFIX	0.06	N/A	N/A	100	N/A	N/A	N/A	N/A	N/A	N/A	N/A	4	12.5	N/A	N/A	N/A	N/A	8.24014	19.9893	193.86	55.3728	10.3112	0
21	54	Normal	Normal Pooled VisuCon-F Affinity Biologicals	N/A	N/A	Standard	Standard	Full Length	0.3	N/A	N/A	N/A	N/A	rFIX	0.0156	N/A	N/A	100	N/A	N/A	N/A	N/A	N/A	N/A	N/A	4	12.5	N/A	N/A	N/A	N/A	9.10325	13.8211	134.298	28.3991	10.2914	0
21	55	Normal	Normal Pooled VisuCon-F Affinity Biologicals	N/A	N/A	Standard	Standard	Full Length	0.3	N/A	N/A	N/A	N/A	rFIX	0.0156	N/A	N/A	100	N/A	N/A	N/A	N/A	N/A	N/A	N/A	4	12.5	N/A	N/A	N/A	N/A	8.9625	10.4002	134.912	28.8377	7.70888	0
21	56	Normal	Normal Pooled VisuCon-F Affinity Biologicals	N/A	N/A	Standard	Standard	Full Length	0.3	N/A	N/A	N/A	N/A	rFIX	0.00391	N/A	N/A	100	N/A	N/A	N/A	N/A	N/A	N/A	N/A	4	12.5	N/A	N/A	N/A	N/A	9.42167	9.21491	102.544	19.7368	8.98631	0
21	57	Normal	Normal Pooled VisuCon-F Affinity Biologicals	N/A	N/A	Standard	Standard	Full Length	0.3	N/A	N/A	N/A	N/A	rFIX	0.00391	N/A	N/A	100	N/A	N/A	N/A	N/A	N/A	N/A	N/A	4	12.5	N/A	N/A	N/A	N/A	9.47886	10.0995	102.719	19.2982	9.83213	0
21	58	Normal	Normal Pooled VisuCon-F Affinity Biologicals	N/A	N/A	Standard	Standard	Full Length	0.3	N/A	N/A	N/A	N/A	rFIX	0.00098	N/A	N/A	100	N/A	N/A	N/A	N/A	N/A	N/A	N/A	4	12.5	N/A	N/A	N/A	N/A	9.5381	7.21805	92.6316	16.4474	7.79221	0
21	59	Normal	Normal Pooled VisuCon-F Affinity Biologicals	N/A	N/A	Standard	Standard	Full Length	0.3	N/A	N/A	N/A	N/A	rFIX	0.00098	N/A	N/A	100	N/A	N/A	N/A	N/A	N/A	N/A	N/A	4	12.5	N/A	N/A	N/A	N/A	9.55691	8.28626	93.1579	16.2281	8.89486	0
21	60	Normal	Normal Pooled VisuCon-F Affinity Biologicals	N/A	N/A	Standard	Standard	Full Length	0.3	N/A	N/A	N/A	N/A	rFIX	0.00024	N/A	N/A	100	N/A	N/A	N/A	N/A	N/A	N/A	N/A	4	12.5	N/A	N/A	N/A	N/A	9.5	7.63158	90.7018	15.4605	8.41393	0
21	61	Normal	Normal Pooled VisuCon-F Affinity Biologicals	N/A	N/A	Standard	Standard	Full Length	0.3	N/A	N/A	N/A	N/A	rFIX	0.00024	N/A	N/A	100	N/A	N/A	N/A	N/A	N/A	N/A	N/A	4	12.5	N/A	N/A	N/A	N/A	9.57556	7.32749	92.2807	16.7763	7.94044	0
21	62	Normal	Normal Pooled VisuCon-F Affinity Biologicals	N/A	N/A	Standard	Standard	Full Length	0.3	N/A	N/A	N/A	N/A	N/A	N/A	N/A	N/A	100	N/A	N/A	N/A	N/A	N/A	N/A	N/A	4	12.5	N/A	N/A	N/A	N/A	9.42982	8.02401	88.0702	16.9956	9.11093	0
21	63	Normal	Normal Pooled VisuCon-F Affinity Biologicals	N/A	N/A	Standard	Standard	Full Length	0.3	N/A	N/A	N/A	N/A	N/A	N/A	N/A	N/A	100	N/A	N/A	N/A	N/A	N/A	N/A	N/A	4	12.5	N/A	N/A	N/A	N/A	9.39524	8.50877	88.6842	19.5175	9.59446	0
21	64	Normal	Normal Pooled VisuCon-F Affinity Biologicals	N/A	N/A	Standard	Standard	Full Length	0.3	N/A	N/A	N/A	N/A	pdFIX (IS)	1	N/A	N/A	100	N/A	N/A	N/A	N/A	N/A	N/A	N/A	4	12.5	N/A	N/A	N/A	N/A	9.42968	12.8635	175.702	59.1009	7.32121	2
21	65	Normal	Normal Pooled VisuCon-F Affinity Biologicals	N/A	N/A	Standard	Standard	Full Length	0.3	N/A	N/A	N/A	N/A	pdFIX (IS)	1	N/A	N/A	100	N/A	N/A	N/A	N/A	N/A	N/A	N/A	4	12.5	N/A	N/A	N/A	N/A	9.35784	13.0205	173.07	57.3465	7.52325	2
21	66	Normal	Normal Pooled VisuCon-F Affinity Biologicals	N/A	N/A	Standard	Standard	Full Length	0.3	N/A	N/A	N/A	N/A	pdFIX (IS)	0.25	N/A	N/A	100	N/A	N/A	N/A	N/A	N/A	N/A	N/A	4	12.5	N/A	N/A	N/A	N/A	8.77018	14.8446	169.035	44.4079	8.78195	1
21	67	Normal	Normal Pooled VisuCon-F Affinity Biologicals	N/A	N/A	Standard	Standard	Full Length	0.3	N/A	N/A	N/A	N/A	pdFIX (IS)	0.25	N/A	N/A	100	N/A	N/A	N/A	N/A	N/A	N/A	N/A	4	12.5	N/A	N/A	N/A	N/A	8.70392	14.9794	168.158	43.3114	8.90791	1
21	68	Normal	Normal Pooled VisuCon-F Affinity Biologicals	N/A	N/A	Standard	Standard	Full Length	0.3	N/A	N/A	N/A	N/A	pdFIX (IS)	0.06	N/A	N/A	100	N/A	N/A	N/A	N/A	N/A	N/A	N/A	4	12.5	N/A	N/A	N/A	N/A	9.1	10.731	127.807	26.6447	8.39624	0
21	69	Normal	Normal Pooled VisuCon-F Affinity Biologicals	N/A	N/A	Standard	Standard	Full Length	0.3	N/A	N/A	N/A	N/A	pdFIX (IS)	0.06	N/A	N/A	100	N/A	N/A	N/A	N/A	N/A	N/A	N/A	4	12.5	N/A	N/A	N/A	N/A	9.08222	10.3665	124.474	27.0833	8.32824	0
21	70	Normal	Normal Pooled VisuCon-F Affinity Biologicals	N/A	N/A	Standard	Standard	Full Length	0.3	N/A	N/A	N/A	N/A	pdFIX (IS)	0.0156	N/A	N/A	100	N/A	N/A	N/A	N/A	N/A	N/A	N/A	4	12.5	N/A	N/A	N/A	N/A	9.46667	9.95614	102.456	18.8596	9.71747	0
21	71	Normal	Normal Pooled VisuCon-F Affinity Biologicals	N/A	N/A	Standard	Standard	Full Length	0.3	N/A	N/A	N/A	N/A	pdFIX (IS)	0.0156	N/A	N/A	100	N/A	N/A	N/A	N/A	N/A	N/A	N/A	4	12.5	N/A	N/A	N/A	N/A	9.45167	9.36842	103.246	18.9693	9.07392	0
21	72	Normal	Normal Pooled VisuCon-F Affinity Biologicals	N/A	N/A	Standard	Standard	Full Length	0.3	N/A	N/A	N/A	N/A	pdFIX (IS)	0.00391	N/A	N/A	100	N/A	N/A	N/A	N/A	N/A	N/A	N/A	4	12.5	N/A	N/A	N/A	N/A	9.62456	8.87812	94.386	17.2149	9.40619	0
21	73	Normal	Normal Pooled VisuCon-F Affinity Biologicals	N/A	N/A	Standard	Standard	Full Length	0.3	N/A	N/A	N/A	N/A	pdFIX (IS)	0.00391	N/A	N/A	100	N/A	N/A	N/A	N/A	N/A	N/A	N/A	4	12.5	N/A	N/A	N/A	N/A	9.46381	7.41479	94.7368	18.3114	7.82672	0
21	74	Normal	Normal Pooled VisuCon-F Affinity Biologicals	N/A	N/A	Standard	Standard	Full Length	0.3	N/A	N/A	N/A	N/A	pdFIX (IS)	0.00098	N/A	N/A	100	N/A	N/A	N/A	N/A	N/A	N/A	N/A	4	12.5	N/A	N/A	N/A	N/A	9.63153	8.17212	93.1579	18.6404	8.77233	0
21	75	Normal	Normal Pooled VisuCon-F Affinity Biologicals	N/A	N/A	Standard	Standard	Full Length	0.3	N/A	N/A	N/A	N/A	pdFIX (IS)	0.00098	N/A	N/A	100	N/A	N/A	N/A	N/A	N/A	N/A	N/A	4	12.5	N/A	N/A	N/A	N/A	9.42713	9.17483	107.895	20.7237	8.5035	0
21	76	Normal	Normal Pooled VisuCon-F Affinity Biologicals	N/A	N/A	Standard	Standard	Full Length	0.3	N/A	N/A	N/A	N/A	pdFIX (IS)	0.00024	N/A	N/A	100	N/A	N/A	N/A	N/A	N/A	N/A	N/A	4	12.5	N/A	N/A	N/A	N/A	9.54103	8.05668	88.7719	16.6667	9.07571	0
21	77	Normal	Normal Pooled VisuCon-F Affinity Biologicals	N/A	N/A	Standard	Standard	Full Length	0.3	N/A	N/A	N/A	N/A	pdFIX (IS)	0.00024	N/A	N/A	100	N/A	N/A	N/A	N/A	N/A	N/A	N/A	4	12.5	N/A	N/A	N/A	N/A	9.6058	7.78413	93.0702	17.9825	8.36372	0
21	78	Normal	Normal Pooled VisuCon-F Affinity Biologicals	N/A	N/A	Standard	Standard	Full Length	0.3	N/A	N/A	N/A	N/A	N/A	N/A	N/A	N/A	100	N/A	N/A	N/A	N/A	N/A	N/A	N/A	4	12.5	N/A	N/A	N/A	N/A	9.54615	8.85403	88.1579	16.886	10.0434	0
21	79	Normal	Normal Pooled VisuCon-F Affinity Biologicals	N/A	N/A	Standard	Standard	Full Length	0.3	N/A	N/A	N/A	N/A	N/A	N/A	N/A	N/A	100	N/A	N/A	N/A	N/A	N/A	N/A	0.00024	4	12.5	N/A	N/A	N/A	N/A	34.4067	7.70175	8.94737	3.28947	86.0784	0
21	80	Normal	Normal Pooled VisuCon-F Affinity Biologicals	N/A	N/A	Standard	Standard	Full Length	0.3	N/A	N/A	N/A	N/A	N/A	N/A	N/A	N/A	100	N/A	N/A	N/A	N/A	N/A	N/A	0.00024	4	12.5	N/A	N/A	N/A	N/A	34.9667	6.84211	8.42105	2.74123	81.2501	0
21	81	Normal	Normal Pooled VisuCon-F Affinity Biologicals	N/A	N/A	Standard	Standard	Full Length	0.3	N/A	N/A	N/A	N/A	N/A	N/A	N/A	N/A	100	N/A	N/A	N/A	N/A	N/A	N/A	0.00098	4	12.5	N/A	N/A	N/A	N/A	12.9121	5.12759	35.4386	3.83772	14.4689	0
21	82	Normal	Normal Pooled VisuCon-F Affinity Biologicals	N/A	N/A	Standard	Standard	Full Length	0.3	N/A	N/A	N/A	N/A	N/A	N/A	N/A	N/A	100	N/A	N/A	N/A	N/A	N/A	N/A	0.00098	4	12.5	N/A	N/A	N/A	N/A	12.0744	4.1498	39.0351	5.59211	10.631	0
21	83	Normal	Normal Pooled VisuCon-F Affinity Biologicals	N/A	N/A	Standard	Standard	Full Length	0.3	N/A	N/A	N/A	N/A	N/A	N/A	N/A	N/A	100	N/A	N/A	N/A	N/A	N/A	N/A	0.00391	4	12.5	N/A	N/A	N/A	N/A	9.5803	6.97269	89.2105	15.1316	7.81599	0
21	84	Normal	Normal Pooled VisuCon-F Affinity Biologicals	N/A	N/A	Standard	Standard	Full Length	0.3	N/A	N/A	N/A	N/A	N/A	N/A	N/A	N/A	100	N/A	N/A	N/A	N/A	N/A	N/A	0.00391	4	12.5	N/A	N/A	N/A	N/A	9.66423	6.87634	79.2982	13.1579	8.67149	0
21	85	Normal	Normal Pooled VisuCon-F Affinity Biologicals	N/A	N/A	Standard	Standard	Full Length	0.3	N/A	N/A	N/A	N/A	N/A	N/A	N/A	N/A	100	N/A	N/A	N/A	N/A	N/A	N/A	0.0156	4	12.5	N/A	N/A	N/A	N/A	9.55586	7.3945	88.6842	15.8991	8.33801	0
21	86	Normal	Normal Pooled VisuCon-F Affinity Biologicals	N/A	N/A	Standard	Standard	Full Length	0.3	N/A	N/A	N/A	N/A	N/A	N/A	N/A	N/A	100	N/A	N/A	N/A	N/A	N/A	N/A	0.0156	4	12.5	N/A	N/A	N/A	N/A	9.44872	7.77778	87.5439	15.1316	8.88444	0
21	87	Normal	Normal Pooled VisuCon-F Affinity Biologicals	N/A	N/A	Standard	Standard	Full Length	0.3	N/A	N/A	N/A	N/A	N/A	N/A	N/A	N/A	100	N/A	N/A	N/A	N/A	N/A	N/A	0.06	4	12.5	N/A	N/A	N/A	N/A	9.5813	8.29482	92.3684	16.6667	8.98015	0
21	88	Normal	Normal Pooled VisuCon-F Affinity Biologicals	N/A	N/A	Standard	Standard	Full Length	0.3	N/A	N/A	N/A	N/A	N/A	N/A	N/A	N/A	100	N/A	N/A	N/A	N/A	N/A	N/A	0.06	4	12.5	N/A	N/A	N/A	N/A	9.55128	7.34143	88.7719	15.7895	8.26999	0
21	89	Normal	Normal Pooled VisuCon-F Affinity Biologicals	N/A	N/A	Standard	Standard	Full Length	0.3	N/A	N/A	N/A	N/A	N/A	N/A	N/A	N/A	100	N/A	N/A	N/A	N/A	N/A	N/A	0.25	4	12.5	N/A	N/A	N/A	N/A	9.57193	7.92013	89.7368	15.6798	8.82595	0
21	90	Normal	Normal Pooled VisuCon-F Affinity Biologicals	N/A	N/A	Standard	Standard	Full Length	0.3	N/A	N/A	N/A	N/A	N/A	N/A	N/A	N/A	100	N/A	N/A	N/A	N/A	N/A	N/A	0.25	4	12.5	N/A	N/A	N/A	N/A	9.37121	7.39932	101.14	19.4079	7.31589	0
21	91	Normal	Normal Pooled VisuCon-F Affinity Biologicals	N/A	N/A	Standard	Standard	Full Length	0.3	N/A	N/A	N/A	N/A	N/A	N/A	N/A	N/A	100	N/A	N/A	N/A	N/A	N/A	N/A	1	4	12.5	N/A	N/A	N/A	N/A	9.49167	6.90789	88.1579	14.8026	7.83582	1
21	92	Normal	Normal Pooled VisuCon-F Affinity Biologicals	N/A	N/A	Standard	Standard	Full Length	0.3	N/A	N/A	N/A	N/A	N/A	N/A	N/A	N/A	100	N/A	N/A	N/A	N/A	N/A	N/A	1	4	12.5	N/A	N/A	N/A	N/A	9.52481	7.11546	87.807	15.4605	8.10352	1
21	93	Normal	Normal Pooled VisuCon-F Affinity Biologicals	N/A	N/A	Standard	Standard	Full Length	0.3	N/A	N/A	N/A	N/A	N/A	N/A	N/A	N/A	100	N/A	N/A	N/A	N/A	N/A	N/A	N/A	4	12.5	N/A	N/A	N/A	N/A	9.38571	7.5188	88.3333	15.7895	8.51185	0
21	94	Normal	Normal Pooled VisuCon-F Affinity Biologicals	N/A	N/A	Standard	Standard	Full Length	0.3	N/A	N/A	N/A	N/A	N/A	N/A	N/A	N/A	100	N/A	N/A	N/A	N/A	N/A	N/A	N/A	4	12.5	N/A	N/A	N/A	N/A	9.45667	8.19298	86.2281	15.7895	9.50152	0
22	1	Normal	Normal Pooled VisuCon-F Affinity Biologicals	N/A	N/A	Standard	Standard	Full Length	0.3	N/A	N/A	N/A	N/A	rFIX	1	N/A	N/A	100	N/A	N/A	N/A	N/A	N/A	N/A	N/A	4	12.5	N/A	N/A	N/A	N/A	12.3092	8.55356	152.895	35.7456	5.59441	2
22	2	Normal	Normal Pooled VisuCon-F Affinity Biologicals	N/A	N/A	Standard	Standard	Full Length	0.3	N/A	N/A	N/A	N/A	rFIX	1	N/A	N/A	100	N/A	N/A	N/A	N/A	N/A	N/A	N/A	4	12.5	N/A	N/A	N/A	N/A	11.7082	7.48262	162.719	41.557	4.59848	2
22	3	Normal	Normal Pooled VisuCon-F Affinity Biologicals	N/A	N/A	Standard	Standard	Full Length	0.3	N/A	N/A	N/A	N/A	rFIX	0.25	N/A	N/A	100	N/A	N/A	N/A	N/A	N/A	N/A	N/A	4	12.5	N/A	N/A	N/A	N/A	10.8353	12.3899	166.316	41.1184	7.44964	1
22	4	Normal	Normal Pooled VisuCon-F Affinity Biologicals	N/A	N/A	Standard	Standard	Full Length	0.3	N/A	N/A	N/A	N/A	rFIX	0.25	N/A	N/A	100	N/A	N/A	N/A	N/A	N/A	N/A	N/A	4	12.5	N/A	N/A	N/A	N/A	10.7321	12.016	161.491	37.6097	7.44062	1
22	5	Normal	Normal Pooled VisuCon-F Affinity Biologicals	N/A	N/A	Standard	Standard	Full Length	0.3	N/A	N/A	N/A	N/A	rFIX	0.06	N/A	N/A	100	N/A	N/A	N/A	N/A	N/A	N/A	N/A	4	12.5	N/A	N/A	N/A	N/A	10.9707	10.9579	132.632	26.4254	8.2619	0
22	6	Normal	Normal Pooled VisuCon-F Affinity Biologicals	N/A	N/A	Standard	Standard	Full Length	0.3	N/A	N/A	N/A	N/A	rFIX	0.06	N/A	N/A	100	N/A	N/A	N/A	N/A	N/A	N/A	N/A	4	12.5	N/A	N/A	N/A	N/A	10.9689	11.3158	125.439	26.7544	9.02098	0
22	7	Normal	Normal Pooled VisuCon-F Affinity Biologicals	N/A	N/A	Standard	Standard	Full Length	0.3	N/A	N/A	N/A	N/A	rFIX	0.0156	N/A	N/A	100	N/A	N/A	N/A	N/A	N/A	N/A	N/A	4	12.5	N/A	N/A	N/A	N/A	11.0625	8.74086	109.912	21.3816	7.95258	0
22	8	Normal	Normal Pooled VisuCon-F Affinity Biologicals	N/A	N/A	Standard	Standard	Full Length	0.3	N/A	N/A	N/A	N/A	rFIX	0.0156	N/A	N/A	100	N/A	N/A	N/A	N/A	N/A	N/A	N/A	4	12.5	N/A	N/A	N/A	N/A	11.1014	9.56903	109.123	21.4912	8.76905	0
22	9	Normal	Normal Pooled VisuCon-F Affinity Biologicals	N/A	N/A	Standard	Standard	Full Length	0.3	N/A	N/A	N/A	N/A	rFIX	0.00391	N/A	N/A	100	N/A	N/A	N/A	N/A	N/A	N/A	N/A	4	12.5	N/A	N/A	N/A	N/A	11.1467	8.14035	101.842	19.4079	7.99311	0
22	10	Normal	Normal Pooled VisuCon-F Affinity Biologicals	N/A	N/A	Standard	Standard	Full Length	0.3	N/A	N/A	N/A	N/A	rFIX	0.00391	N/A	N/A	100	N/A	N/A	N/A	N/A	N/A	N/A	N/A	4	12.5	N/A	N/A	N/A	N/A	11.1762	9.5259	103.596	20.2851	9.1952	0
22	11	Normal	Normal Pooled VisuCon-F Affinity Biologicals	N/A	N/A	Standard	Standard	Full Length	0.3	N/A	N/A	N/A	N/A	rFIX	0.00098	N/A	N/A	100	N/A	N/A	N/A	N/A	N/A	N/A	N/A	4	12.5	N/A	N/A	N/A	N/A	11.0143	9.81516	112.982	20.5044	8.68733	0
22	12	Normal	Normal Pooled VisuCon-F Affinity Biologicals	N/A	N/A	Standard	Standard	Full Length	0.3	N/A	N/A	N/A	N/A	rFIX	0.00098	N/A	N/A	100	N/A	N/A	N/A	N/A	N/A	N/A	N/A	4	12.5	N/A	N/A	N/A	N/A	11.1289	7.90643	102.018	19.7368	7.75007	0
22	13	Normal	Normal Pooled VisuCon-F Affinity Biologicals	N/A	N/A	Standard	Standard	Full Length	0.3	N/A	N/A	N/A	N/A	rFIX	0.00024	N/A	N/A	100	N/A	N/A	N/A	N/A	N/A	N/A	N/A	4	12.5	N/A	N/A	N/A	N/A	11.0899	8.61485	99.6491	17.6535	8.64518	0
22	14	Normal	Normal Pooled VisuCon-F Affinity Biologicals	N/A	N/A	Standard	Standard	Full Length	0.3	N/A	N/A	N/A	N/A	rFIX	0.00024	N/A	N/A	100	N/A	N/A	N/A	N/A	N/A	N/A	N/A	4	12.5	N/A	N/A	N/A	N/A	11.1667	8.70614	99.7368	17.8728	8.72911	0
22	15	Normal	Normal Pooled VisuCon-F Affinity Biologicals	N/A	N/A	Standard	Standard	Full Length	0.3	N/A	N/A	N/A	N/A	N/A	N/A	N/A	N/A	100	N/A	N/A	N/A	N/A	N/A	N/A	N/A	4	12.5	N/A	N/A	N/A	N/A	10.9222	9.01803	101.667	19.5175	8.87019	0
22	16	Normal	Normal Pooled VisuCon-F Affinity Biologicals	N/A	N/A	Standard	Standard	Full Length	0.3	N/A	N/A	N/A	N/A	N/A	N/A	N/A	N/A	100	N/A	N/A	N/A	N/A	N/A	N/A	N/A	4	12.5	N/A	N/A	N/A	N/A	10.9803	9.9701	102.456	18.6404	9.73109	0
22	17	Normal	Normal Pooled VisuCon-F Affinity Biologicals	N/A	N/A	Standard	Standard	Full Length	0.3	N/A	N/A	N/A	N/A	rFIX	1	N/A	N/A	100	N/A	N/A	N/A	N/A	N/A	N/A	N/A	4	12.5	N/A	N/A	N/A	N/A	10.5062	20.4408	253.947	97.1491	8.04921	2
22	18	Normal	Normal Pooled VisuCon-F Affinity Biologicals	N/A	N/A	Standard	Standard	Full Length	0.3	N/A	N/A	N/A	N/A	rFIX	1	N/A	N/A	100	N/A	N/A	N/A	N/A	N/A	N/A	N/A	4	12.5	N/A	N/A	N/A	N/A	10.4889	24.7856	248.246	90.4605	9.9843	2
22	19	Normal	Normal Pooled VisuCon-F Affinity Biologicals	N/A	N/A	Standard	Standard	Full Length	0.3	N/A	N/A	N/A	N/A	rFIX	0.25	N/A	N/A	100	N/A	N/A	N/A	N/A	N/A	N/A	N/A	4	12.5	N/A	N/A	N/A	N/A	10.5852	16.847	198.947	56.6886	8.46806	1
22	20	Normal	Normal Pooled VisuCon-F Affinity Biologicals	N/A	N/A	Standard	Standard	Full Length	0.3	N/A	N/A	N/A	N/A	rFIX	0.25	N/A	N/A	100	N/A	N/A	N/A	N/A	N/A	N/A	N/A	4	12.5	N/A	N/A	N/A	N/A	10.5595	18.8033	195.702	53.0702	9.60812	1
22	21	Normal	Normal Pooled VisuCon-F Affinity Biologicals	N/A	N/A	Standard	Standard	Full Length	0.3	N/A	N/A	N/A	N/A	rFIX	0.06	N/A	N/A	100	N/A	N/A	N/A	N/A	N/A	N/A	N/A	4	12.5	N/A	N/A	N/A	N/A	11.0095	10.8521	137.456	31.9079	7.89498	0
22	22	Normal	Normal Pooled VisuCon-F Affinity Biologicals	N/A	N/A	Standard	Standard	Full Length	0.3	N/A	N/A	N/A	N/A	rFIX	0.06	N/A	N/A	100	N/A	N/A	N/A	N/A	N/A	N/A	N/A	4	12.5	N/A	N/A	N/A	N/A	11.0089	12.8255	138.772	29.057	9.24217	0
22	23	Normal	Normal Pooled VisuCon-F Affinity Biologicals	N/A	N/A	Standard	Standard	Full Length	0.3	N/A	N/A	N/A	N/A	rFIX	0.0156	N/A	N/A	100	N/A	N/A	N/A	N/A	N/A	N/A	N/A	4	12.5	N/A	N/A	N/A	N/A	11.276	11.6769	114.298	21.3816	10.2161	0
22	24	Normal	Normal Pooled VisuCon-F Affinity Biologicals	N/A	N/A	Standard	Standard	Full Length	0.3	N/A	N/A	N/A	N/A	rFIX	0.0156	N/A	N/A	100	N/A	N/A	N/A	N/A	N/A	N/A	N/A	4	12.5	N/A	N/A	N/A	N/A	11.1969	10.0877	113.86	20.614	8.85978	0
22	25	Normal	Normal Pooled VisuCon-F Affinity Biologicals	N/A	N/A	Standard	Standard	Full Length	0.3	N/A	N/A	N/A	N/A	rFIX	0.00391	N/A	N/A	100	N/A	N/A	N/A	N/A	N/A	N/A	N/A	4	12.5	N/A	N/A	N/A	N/A	11.2758	8.41906	105.439	19.8465	7.9848	0
22	26	Normal	Normal Pooled VisuCon-F Affinity Biologicals	N/A	N/A	Standard	Standard	Full Length	0.3	N/A	N/A	N/A	N/A	rFIX	0.00391	N/A	N/A	100	N/A	N/A	N/A	N/A	N/A	N/A	N/A	4	12.5	N/A	N/A	N/A	N/A	11.2862	9.11853	106.404	19.5175	8.56976	0
22	27	Normal	Normal Pooled VisuCon-F Affinity Biologicals	N/A	N/A	Standard	Standard	Full Length	0.3	N/A	N/A	N/A	N/A	rFIX	0.00098	N/A	N/A	100	N/A	N/A	N/A	N/A	N/A	N/A	N/A	4	12.5	N/A	N/A	N/A	N/A	11.3667	9.60526	104.035	18.5307	9.23271	0
22	28	Normal	Normal Pooled VisuCon-F Affinity Biologicals	N/A	N/A	Standard	Standard	Full Length	0.3	N/A	N/A	N/A	N/A	rFIX	0.00098	N/A	N/A	100	N/A	N/A	N/A	N/A	N/A	N/A	N/A	4	12.5	N/A	N/A	N/A	N/A	11.2946	9.59404	105.702	19.2982	9.07652	0
22	29	Normal	Normal Pooled VisuCon-F Affinity Biologicals	N/A	N/A	Standard	Standard	Full Length	0.3	N/A	N/A	N/A	N/A	rFIX	0.00024	N/A	N/A	100	N/A	N/A	N/A	N/A	N/A	N/A	N/A	4	12.5	N/A	N/A	N/A	N/A	11.2276	9.56782	103.246	19.0789	9.26705	0
22	30	Normal	Normal Pooled VisuCon-F Affinity Biologicals	N/A	N/A	Standard	Standard	Full Length	0.3	N/A	N/A	N/A	N/A	rFIX	0.00024	N/A	N/A	100	N/A	N/A	N/A	N/A	N/A	N/A	N/A	4	12.5	N/A	N/A	N/A	N/A	11.3318	10.7762	101.667	17.9825	10.5996	0
22	31	Normal	Normal Pooled VisuCon-F Affinity Biologicals	N/A	N/A	Standard	Standard	Full Length	0.3	N/A	N/A	N/A	N/A	N/A	N/A	N/A	N/A	100	N/A	N/A	N/A	N/A	N/A	N/A	N/A	4	12.5	N/A	N/A	N/A	N/A	10.9917	10.1809	103.421	17.9825	9.84415	0
22	32	Normal	Normal Pooled VisuCon-F Affinity Biologicals	N/A	N/A	Standard	Standard	Full Length	0.3	N/A	N/A	N/A	N/A	N/A	N/A	N/A	N/A	100	N/A	N/A	N/A	N/A	N/A	N/A	N/A	4	12.5	N/A	N/A	N/A	N/A	11.0667	9.91228	102.807	19.9561	9.64164	0
22	33	Normal	Normal Pooled VisuCon-F Affinity Biologicals	N/A	N/A	Standard	Standard	Full Length	0.3	N/A	N/A	N/A	N/A	rFIX	1	N/A	N/A	100	N/A	N/A	N/A	N/A	N/A	N/A	N/A	4	12.5	N/A	N/A	N/A	N/A	10.608	18.5953	245.263	87.2807	7.58178	2
22	34	Normal	Normal Pooled VisuCon-F Affinity Biologicals	N/A	N/A	Standard	Standard	Full Length	0.3	N/A	N/A	N/A	N/A	rFIX	1	N/A	N/A	100	N/A	N/A	N/A	N/A	N/A	N/A	N/A	4	12.5	N/A	N/A	N/A	N/A	10.4018	19.6195	236.842	81.4693	8.28378	2
22	35	Normal	Normal Pooled VisuCon-F Affinity Biologicals	N/A	N/A	Standard	Standard	Full Length	0.3	N/A	N/A	N/A	N/A	rFIX	0.25	N/A	N/A	100	N/A	N/A	N/A	N/A	N/A	N/A	N/A	4	12.5	N/A	N/A	N/A	N/A	10.5251	17.5101	191.228	54.7149	9.15667	1
22	36	Normal	Normal Pooled VisuCon-F Affinity Biologicals	N/A	N/A	Standard	Standard	Full Length	0.3	N/A	N/A	N/A	N/A	rFIX	0.25	N/A	N/A	100	N/A	N/A	N/A	N/A	N/A	N/A	N/A	4	12.5	N/A	N/A	N/A	N/A	10.44	15.1637	183.333	49.1228	8.27113	1
22	37	Normal	Normal Pooled VisuCon-F Affinity Biologicals	N/A	N/A	Standard	Standard	Full Length	0.3	N/A	N/A	N/A	N/A	rFIX	0.06	N/A	N/A	100	N/A	N/A	N/A	N/A	N/A	N/A	N/A	4	12.5	N/A	N/A	N/A	N/A	10.7348	11.9914	133.333	28.9474	8.99356	0
22	38	Normal	Normal Pooled VisuCon-F Affinity Biologicals	N/A	N/A	Standard	Standard	Full Length	0.3	N/A	N/A	N/A	N/A	rFIX	0.06	N/A	N/A	100	N/A	N/A	N/A	N/A	N/A	N/A	N/A	4	12.5	N/A	N/A	N/A	N/A	10.7876	14.592	134.561	28.8377	10.8441	0
22	39	Normal	Normal Pooled VisuCon-F Affinity Biologicals	N/A	N/A	Standard	Standard	Full Length	0.3	N/A	N/A	N/A	N/A	rFIX	0.0156	N/A	N/A	100	N/A	N/A	N/A	N/A	N/A	N/A	N/A	4	12.5	N/A	N/A	N/A	N/A	10.9822	10.3674	108.86	20.943	9.52368	0
22	40	Normal	Normal Pooled VisuCon-F Affinity Biologicals	N/A	N/A	Standard	Standard	Full Length	0.3	N/A	N/A	N/A	N/A	rFIX	0.0156	N/A	N/A	100	N/A	N/A	N/A	N/A	N/A	N/A	N/A	4	12.5	N/A	N/A	N/A	N/A	11.0667	9.12281	106.93	20.0658	8.53159	0
22	41	Normal	Normal Pooled VisuCon-F Affinity Biologicals	N/A	N/A	Standard	Standard	Full Length	0.3	N/A	N/A	N/A	N/A	rFIX	0.00391	N/A	N/A	100	N/A	N/A	N/A	N/A	N/A	N/A	N/A	4	12.5	N/A	N/A	N/A	N/A	11.0569	10.1968	104.649	18.4211	9.74383	0
22	42	Normal	Normal Pooled VisuCon-F Affinity Biologicals	N/A	N/A	Standard	Standard	Full Length	0.3	N/A	N/A	N/A	N/A	rFIX	0.00391	N/A	N/A	100	N/A	N/A	N/A	N/A	N/A	N/A	N/A	4	12.5	N/A	N/A	N/A	N/A	11.1106	9.74112	101.053	18.2018	9.63965	0
22	43	Normal	Normal Pooled VisuCon-F Affinity Biologicals	N/A	N/A	Standard	Standard	Full Length	0.3	N/A	N/A	N/A	N/A	rFIX	0.00098	N/A	N/A	100	N/A	N/A	N/A	N/A	N/A	N/A	N/A	4	12.5	N/A	N/A	N/A	N/A	11.0775	10.9625	101.053	18.0921	10.8483	0
22	44	Normal	Normal Pooled VisuCon-F Affinity Biologicals	N/A	N/A	Standard	Standard	Full Length	0.3	N/A	N/A	N/A	N/A	rFIX	0.00098	N/A	N/A	100	N/A	N/A	N/A	N/A	N/A	N/A	N/A	4	12.5	N/A	N/A	N/A	N/A	11.0911	8.7837	99.0351	17.7632	8.86928	0
22	45	Normal	Normal Pooled VisuCon-F Affinity Biologicals	N/A	N/A	Standard	Standard	Full Length	0.3	N/A	N/A	N/A	N/A	rFIX	0.00024	N/A	N/A	100	N/A	N/A	N/A	N/A	N/A	N/A	N/A	4	12.5	N/A	N/A	N/A	N/A	11.0308	10.1541	102.193	18.5307	9.93617	0
22	46	Normal	Normal Pooled VisuCon-F Affinity Biologicals	N/A	N/A	Standard	Standard	Full Length	0.3	N/A	N/A	N/A	N/A	rFIX	0.00024	N/A	N/A	100	N/A	N/A	N/A	N/A	N/A	N/A	N/A	4	12.5	N/A	N/A	N/A	N/A	11.1567	9.70614	96.3158	18.2018	10.0774	0
22	47	Normal	Normal Pooled VisuCon-F Affinity Biologicals	N/A	N/A	Standard	Standard	Full Length	0.3	N/A	N/A	N/A	N/A	N/A	N/A	N/A	N/A	100	N/A	N/A	N/A	N/A	N/A	N/A	N/A	4	12.5	N/A	N/A	N/A	N/A	10.971	9.30778	95.1754	17.9825	9.7796	0
22	48	Normal	Normal Pooled VisuCon-F Affinity Biologicals	N/A	N/A	Standard	Standard	Full Length	0.3	N/A	N/A	N/A	N/A	rFIX	1	N/A	N/A	100	N/A	N/A	N/A	N/A	N/A	N/A	N/A	4	12.5	N/A	N/A	N/A	N/A	8.25933	60.8257	322.281	177.303	18.8735	2
22	49	Normal	Normal Pooled VisuCon-F Affinity Biologicals	N/A	N/A	Standard	Standard	Full Length	0.3	N/A	N/A	N/A	N/A	rFIX	1	N/A	N/A	100	N/A	N/A	N/A	N/A	N/A	N/A	N/A	4	12.5	N/A	N/A	N/A	N/A	8.23095	57.2337	319.123	174.232	17.9347	2
22	50	Normal	Normal Pooled VisuCon-F Affinity Biologicals	N/A	N/A	Standard	Standard	Full Length	0.3	N/A	N/A	N/A	N/A	rFIX	0.25	N/A	N/A	100	N/A	N/A	N/A	N/A	N/A	N/A	N/A	4	12.5	N/A	N/A	N/A	N/A	9.17024	44.4486	276.667	122.917	16.0658	1
22	51	Normal	Normal Pooled VisuCon-F Affinity Biologicals	N/A	N/A	Standard	Standard	Full Length	0.3	N/A	N/A	N/A	N/A	rFIX	0.25	N/A	N/A	100	N/A	N/A	N/A	N/A	N/A	N/A	N/A	4	12.5	N/A	N/A	N/A	N/A	9.0359	30.9919	280.877	126.316	11.034	1
22	52	Normal	Normal Pooled VisuCon-F Affinity Biologicals	N/A	N/A	Standard	Standard	Full Length	0.3	N/A	N/A	N/A	N/A	rFIX	0.06	N/A	N/A	100	N/A	N/A	N/A	N/A	N/A	N/A	N/A	4	12.5	N/A	N/A	N/A	N/A	10.0605	19.3968	209.825	59.7588	9.24428	0
22	53	Normal	Normal Pooled VisuCon-F Affinity Biologicals	N/A	N/A	Standard	Standard	Full Length	0.3	N/A	N/A	N/A	N/A	rFIX	0.06	N/A	N/A	100	N/A	N/A	N/A	N/A	N/A	N/A	N/A	4	12.5	N/A	N/A	N/A	N/A	10.02	19.7705	211.491	60.9649	9.34813	0
22	54	Normal	Normal Pooled VisuCon-F Affinity Biologicals	N/A	N/A	Standard	Standard	Full Length	0.3	N/A	N/A	N/A	N/A	rFIX	0.0156	N/A	N/A	100	N/A	N/A	N/A	N/A	N/A	N/A	N/A	4	12.5	N/A	N/A	N/A	N/A	10.8667	12.4561	142.193	29.2763	8.76002	0
22	55	Normal	Normal Pooled VisuCon-F Affinity Biologicals	N/A	N/A	Standard	Standard	Full Length	0.3	N/A	N/A	N/A	N/A	rFIX	0.0156	N/A	N/A	100	N/A	N/A	N/A	N/A	N/A	N/A	N/A	4	12.5	N/A	N/A	N/A	N/A	10.7787	12.5684	146.754	32.0175	8.56425	0
22	56	Normal	Normal Pooled VisuCon-F Affinity Biologicals	N/A	N/A	Standard	Standard	Full Length	0.3	N/A	N/A	N/A	N/A	rFIX	0.00391	N/A	N/A	100	N/A	N/A	N/A	N/A	N/A	N/A	N/A	4	12.5	N/A	N/A	N/A	N/A	11.1971	9.86079	114.649	23.5746	8.60084	0
22	57	Normal	Normal Pooled VisuCon-F Affinity Biologicals	N/A	N/A	Standard	Standard	Full Length	0.3	N/A	N/A	N/A	N/A	rFIX	0.00391	N/A	N/A	100	N/A	N/A	N/A	N/A	N/A	N/A	N/A	4	12.5	N/A	N/A	N/A	N/A	11.1576	10.1555	116.93	22.5877	8.68512	0
22	58	Normal	Normal Pooled VisuCon-F Affinity Biologicals	N/A	N/A	Standard	Standard	Full Length	0.3	N/A	N/A	N/A	N/A	rFIX	0.00098	N/A	N/A	100	N/A	N/A	N/A	N/A	N/A	N/A	N/A	4	12.5	N/A	N/A	N/A	N/A	11.2434	9.68992	108.158	19.8465	8.95905	0
22	59	Normal	Normal Pooled VisuCon-F Affinity Biologicals	N/A	N/A	Standard	Standard	Full Length	0.3	N/A	N/A	N/A	N/A	rFIX	0.00098	N/A	N/A	100	N/A	N/A	N/A	N/A	N/A	N/A	N/A	4	12.5	N/A	N/A	N/A	N/A	11.0326	7.7081	112.193	20.8333	6.87039	0
22	60	Normal	Normal Pooled VisuCon-F Affinity Biologicals	N/A	N/A	Standard	Standard	Full Length	0.3	N/A	N/A	N/A	N/A	rFIX	0.00024	N/A	N/A	100	N/A	N/A	N/A	N/A	N/A	N/A	N/A	4	12.5	N/A	N/A	N/A	N/A	11.1984	9.54857	104.474	19.6272	9.13969	0
22	61	Normal	Normal Pooled VisuCon-F Affinity Biologicals	N/A	N/A	Standard	Standard	Full Length	0.3	N/A	N/A	N/A	N/A	rFIX	0.00024	N/A	N/A	100	N/A	N/A	N/A	N/A	N/A	N/A	N/A	4	12.5	N/A	N/A	N/A	N/A	11.2121	9.16268	104.825	19.2982	8.74097	0
22	62	Normal	Normal Pooled VisuCon-F Affinity Biologicals	N/A	N/A	Standard	Standard	Full Length	0.3	N/A	N/A	N/A	N/A	N/A	N/A	N/A	N/A	100	N/A	N/A	N/A	N/A	N/A	N/A	N/A	4	12.5	N/A	N/A	N/A	N/A	11.0341	10.2244	102.544	19.0789	9.97076	0
22	63	Normal	Normal Pooled VisuCon-F Affinity Biologicals	N/A	N/A	Standard	Standard	Full Length	0.3	N/A	N/A	N/A	N/A	N/A	N/A	N/A	N/A	100	N/A	N/A	N/A	N/A	N/A	N/A	N/A	4	12.5	N/A	N/A	N/A	N/A	11.0388	10.0796	102.018	18.4211	9.88022	0
22	64	Normal	Normal Pooled VisuCon-F Affinity Biologicals	N/A	N/A	Standard	Standard	Full Length	0.3	N/A	N/A	N/A	N/A	pdFIX (IS)	1	N/A	N/A	100	N/A	N/A	N/A	N/A	N/A	N/A	N/A	4	12.5	N/A	N/A	N/A	N/A	12.0981	10.312	189.474	56.9079	5.44246	2
22	65	Normal	Normal Pooled VisuCon-F Affinity Biologicals	N/A	N/A	Standard	Standard	Full Length	0.3	N/A	N/A	N/A	N/A	pdFIX (IS)	1	N/A	N/A	100	N/A	N/A	N/A	N/A	N/A	N/A	N/A	4	12.5	N/A	N/A	N/A	N/A	12.004	9.9149	186.667	55.8114	5.31155	2
22	66	Normal	Normal Pooled VisuCon-F Affinity Biologicals	N/A	N/A	Standard	Standard	Full Length	0.3	N/A	N/A	N/A	N/A	pdFIX (IS)	0.25	N/A	N/A	100	N/A	N/A	N/A	N/A	N/A	N/A	N/A	4	12.5	N/A	N/A	N/A	N/A	10.6796	12.275	183.421	48.136	6.69227	1
22	67	Normal	Normal Pooled VisuCon-F Affinity Biologicals	N/A	N/A	Standard	Standard	Full Length	0.3	N/A	N/A	N/A	N/A	pdFIX (IS)	0.25	N/A	N/A	100	N/A	N/A	N/A	N/A	N/A	N/A	N/A	4	12.5	N/A	N/A	N/A	N/A	10.6367	13.8224	181.579	48.136	7.61232	1
22	68	Normal	Normal Pooled VisuCon-F Affinity Biologicals	N/A	N/A	Standard	Standard	Full Length	0.3	N/A	N/A	N/A	N/A	pdFIX (IS)	0.06	N/A	N/A	100	N/A	N/A	N/A	N/A	N/A	N/A	N/A	4	12.5	N/A	N/A	N/A	N/A	10.9859	10.2033	137.193	29.057	7.43717	0
22	69	Normal	Normal Pooled VisuCon-F Affinity Biologicals	N/A	N/A	Standard	Standard	Full Length	0.3	N/A	N/A	N/A	N/A	pdFIX (IS)	0.06	N/A	N/A	100	N/A	N/A	N/A	N/A	N/A	N/A	N/A	4	12.5	N/A	N/A	N/A	N/A	10.8583	10.9156	135.702	30.3728	8.04379	0
22	70	Normal	Normal Pooled VisuCon-F Affinity Biologicals	N/A	N/A	Standard	Standard	Full Length	0.3	N/A	N/A	N/A	N/A	pdFIX (IS)	0.0156	N/A	N/A	100	N/A	N/A	N/A	N/A	N/A	N/A	N/A	4	12.5	N/A	N/A	N/A	N/A	11.1758	10.6699	118.246	21.9298	9.02347	0
22	71	Normal	Normal Pooled VisuCon-F Affinity Biologicals	N/A	N/A	Standard	Standard	Full Length	0.3	N/A	N/A	N/A	N/A	pdFIX (IS)	0.0156	N/A	N/A	100	N/A	N/A	N/A	N/A	N/A	N/A	N/A	4	12.5	N/A	N/A	N/A	N/A	11.04	8.8655	114.737	21.9298	7.72681	0
22	72	Normal	Normal Pooled VisuCon-F Affinity Biologicals	N/A	N/A	Standard	Standard	Full Length	0.3	N/A	N/A	N/A	N/A	pdFIX (IS)	0.00391	N/A	N/A	100	N/A	N/A	N/A	N/A	N/A	N/A	N/A	4	12.5	N/A	N/A	N/A	N/A	11.24	8.5731	108.246	20.614	7.92004	0
22	73	Normal	Normal Pooled VisuCon-F Affinity Biologicals	N/A	N/A	Standard	Standard	Full Length	0.3	N/A	N/A	N/A	N/A	pdFIX (IS)	0.00391	N/A	N/A	100	N/A	N/A	N/A	N/A	N/A	N/A	N/A	4	12.5	N/A	N/A	N/A	N/A	11.0362	9.57571	113.772	21.8202	8.41658	0
22	74	Normal	Normal Pooled VisuCon-F Affinity Biologicals	N/A	N/A	Standard	Standard	Full Length	0.3	N/A	N/A	N/A	N/A	pdFIX (IS)	0.00098	N/A	N/A	100	N/A	N/A	N/A	N/A	N/A	N/A	N/A	4	12.5	N/A	N/A	N/A	N/A	11.3231	10.1327	109.386	19.8465	9.26325	0
22	75	Normal	Normal Pooled VisuCon-F Affinity Biologicals	N/A	N/A	Standard	Standard	Full Length	0.3	N/A	N/A	N/A	N/A	pdFIX (IS)	0.00098	N/A	N/A	100	N/A	N/A	N/A	N/A	N/A	N/A	N/A	4	12.5	N/A	N/A	N/A	N/A	11.1625	7.70376	110.526	19.5175	6.97007	0
22	76	Normal	Normal Pooled VisuCon-F Affinity Biologicals	N/A	N/A	Standard	Standard	Full Length	0.3	N/A	N/A	N/A	N/A	pdFIX (IS)	0.00024	N/A	N/A	100	N/A	N/A	N/A	N/A	N/A	N/A	N/A	4	12.5	N/A	N/A	N/A	N/A	11.1289	8.02144	103.421	18.5307	7.7561	0
22	77	Normal	Normal Pooled VisuCon-F Affinity Biologicals	N/A	N/A	Standard	Standard	Full Length	0.3	N/A	N/A	N/A	N/A	pdFIX (IS)	0.00024	N/A	N/A	100	N/A	N/A	N/A	N/A	N/A	N/A	N/A	4	12.5	N/A	N/A	N/A	N/A	11.1922	8.02122	109.211	20.0658	7.34473	0
22	78	Normal	Normal Pooled VisuCon-F Affinity Biologicals	N/A	N/A	Standard	Standard	Full Length	0.3	N/A	N/A	N/A	N/A	N/A	N/A	N/A	N/A	100	N/A	N/A	N/A	N/A	N/A	N/A	N/A	4	12.5	N/A	N/A	N/A	N/A	11.1167	10.6579	102.632	19.9561	10.3846	0
22	79	Normal	Normal Pooled VisuCon-F Affinity Biologicals	N/A	N/A	Standard	Standard	Full Length	0.3	N/A	N/A	N/A	N/A	N/A	N/A	N/A	N/A	100	N/A	N/A	N/A	N/A	N/A	N/A	0	4	12.5	N/A	N/A	N/A	N/A	22.2667	23.5088	33.7719	9.42982	69.6104	0
22	80	Normal	Normal Pooled VisuCon-F Affinity Biologicals	N/A	N/A	Standard	Standard	Full Length	0.3	N/A	N/A	N/A	N/A	N/A	N/A	N/A	N/A	100	N/A	N/A	N/A	N/A	N/A	N/A	0	4	12.5	N/A	N/A	N/A	N/A	21.1917	26.7873	36.8421	7.89474	72.7083	0
22	81	Normal	Normal Pooled VisuCon-F Affinity Biologicals	N/A	N/A	Standard	Standard	Full Length	0.3	N/A	N/A	N/A	N/A	N/A	N/A	N/A	N/A	100	N/A	N/A	N/A	N/A	N/A	N/A	0.00024	4	12.5	N/A	N/A	N/A	N/A	11.9092	6.39791	105	16.2281	6.09325	0
22	82	Normal	Normal Pooled VisuCon-F Affinity Biologicals	N/A	N/A	Standard	Standard	Full Length	0.3	N/A	N/A	N/A	N/A	N/A	N/A	N/A	N/A	100	N/A	N/A	N/A	N/A	N/A	N/A	0.00024	4	12.5	N/A	N/A	N/A	N/A	11.8485	7.11324	103.86	17.3246	6.8489	0
22	83	Normal	Normal Pooled VisuCon-F Affinity Biologicals	N/A	N/A	Standard	Standard	Full Length	0.3	N/A	N/A	N/A	N/A	N/A	N/A	N/A	N/A	100	N/A	N/A	N/A	N/A	N/A	N/A	0.00098	4	12.5	N/A	N/A	N/A	N/A	10.7822	10.2125	117.895	21.4912	8.66237	0
22	84	Normal	Normal Pooled VisuCon-F Affinity Biologicals	N/A	N/A	Standard	Standard	Full Length	0.3	N/A	N/A	N/A	N/A	N/A	N/A	N/A	N/A	100	N/A	N/A	N/A	N/A	N/A	N/A	0.00098	4	12.5	N/A	N/A	N/A	N/A	10.9121	11.9717	118.246	20.5044	10.1244	0
22	85	Normal	Normal Pooled VisuCon-F Affinity Biologicals	N/A	N/A	Standard	Standard	Full Length	0.3	N/A	N/A	N/A	N/A	N/A	N/A	N/A	N/A	100	N/A	N/A	N/A	N/A	N/A	N/A	0.00391	4	12.5	N/A	N/A	N/A	N/A	11.0044	9.19883	110.614	21.0526	8.31615	0
22	86	Normal	Normal Pooled VisuCon-F Affinity Biologicals	N/A	N/A	Standard	Standard	Full Length	0.3	N/A	N/A	N/A	N/A	N/A	N/A	N/A	N/A	100	N/A	N/A	N/A	N/A	N/A	N/A	0.00391	4	12.5	N/A	N/A	N/A	N/A	11.0481	9.87352	108.596	19.1886	9.09193	0
22	87	Normal	Normal Pooled VisuCon-F Affinity Biologicals	N/A	N/A	Standard	Standard	Full Length	0.3	N/A	N/A	N/A	N/A	N/A	N/A	N/A	N/A	100	N/A	N/A	N/A	N/A	N/A	N/A	0.0156	4	12.5	N/A	N/A	N/A	N/A	11.1258	9.27133	105.439	19.8465	8.79311	0
22	88	Normal	Normal Pooled VisuCon-F Affinity Biologicals	N/A	N/A	Standard	Standard	Full Length	0.3	N/A	N/A	N/A	N/A	N/A	N/A	N/A	N/A	100	N/A	N/A	N/A	N/A	N/A	N/A	0.0156	4	12.5	N/A	N/A	N/A	N/A	11.1571	8.74791	104.825	18.9693	8.34529	0
22	89	Normal	Normal Pooled VisuCon-F Affinity Biologicals	N/A	N/A	Standard	Standard	Full Length	0.3	N/A	N/A	N/A	N/A	N/A	N/A	N/A	N/A	100	N/A	N/A	N/A	N/A	N/A	N/A	0.06	4	12.5	N/A	N/A	N/A	N/A	11.2485	9.6571	103.333	17.5439	9.34558	0
22	90	Normal	Normal Pooled VisuCon-F Affinity Biologicals	N/A	N/A	Standard	Standard	Full Length	0.3	N/A	N/A	N/A	N/A	N/A	N/A	N/A	N/A	100	N/A	N/A	N/A	N/A	N/A	N/A	0.06	4	12.5	N/A	N/A	N/A	N/A	11.219	9.51546	103.509	19.7368	9.1929	0
22	91	Normal	Normal Pooled VisuCon-F Affinity Biologicals	N/A	N/A	Standard	Standard	Full Length	0.3	N/A	N/A	N/A	N/A	N/A	N/A	N/A	N/A	100	N/A	N/A	N/A	N/A	N/A	N/A	0.25	4	12.5	N/A	N/A	N/A	N/A	11.0939	8.23166	101.93	18.3114	8.07581	0
22	92	Normal	Normal Pooled VisuCon-F Affinity Biologicals	N/A	N/A	Standard	Standard	Full Length	0.3	N/A	N/A	N/A	N/A	N/A	N/A	N/A	N/A	100	N/A	N/A	N/A	N/A	N/A	N/A	0.25	4	12.5	N/A	N/A	N/A	N/A	11.1969	8.62097	101.404	18.6404	8.50165	0
22	93	Normal	Normal Pooled VisuCon-F Affinity Biologicals	N/A	N/A	Standard	Standard	Full Length	0.3	N/A	N/A	N/A	N/A	N/A	N/A	N/A	N/A	100	N/A	N/A	N/A	N/A	N/A	N/A	1	4	12.5	N/A	N/A	N/A	N/A	10.9319	9.14092	102.544	18.5307	8.91416	1
22	94	Normal	Normal Pooled VisuCon-F Affinity Biologicals	N/A	N/A	Standard	Standard	Full Length	0.3	N/A	N/A	N/A	N/A	N/A	N/A	N/A	N/A	100	N/A	N/A	N/A	N/A	N/A	N/A	1	4	12.5	N/A	N/A	N/A	N/A	10.9923	9.46552	100.877	19.0789	9.38321	1
23	1	Normal	Normal Pooled VisuCon-F Affinity Biologicals	N/A	N/A	Standard	Standard	Full Length	0.3	N/A	N/A	FXIa (IS)	10	N/A	N/A	N/A	N/A	100	N/A	N/A	N/A	N/A	N/A	N/A	N/A	4	12.5	N/A	N/A	N/A	N/A	7.14608	58.4649	231.93	87.7193	25.208	1
23	2	Normal	Normal Pooled VisuCon-F Affinity Biologicals	N/A	N/A	Standard	Standard	Full Length	0.3	N/A	N/A	FXIa (IS)	10	N/A	N/A	N/A	N/A	100	N/A	N/A	N/A	N/A	N/A	N/A	N/A	4	12.5	N/A	N/A	N/A	N/A	6.85196	43.7255	258.246	95.1754	16.9318	1
23	3	Normal	Normal Pooled VisuCon-F Affinity Biologicals	N/A	N/A	Standard	Standard	Full Length	0.3	N/A	N/A	FXIa (IS)	10	rFIX	0.00024	N/A	N/A	100	N/A	N/A	N/A	N/A	N/A	N/A	N/A	4	12.5	N/A	N/A	N/A	N/A	6.14545	54.4052	299.474	189.693	18.1669	1
23	4	Normal	Normal Pooled VisuCon-F Affinity Biologicals	N/A	N/A	Standard	Standard	Full Length	0.3	N/A	N/A	FXIa (IS)	10	rFIX	0.00024	N/A	N/A	100	N/A	N/A	N/A	N/A	N/A	N/A	N/A	4	12.5	N/A	N/A	N/A	N/A	6.03829	56.4829	318.86	198.246	17.714	1
23	5	Normal	Normal Pooled VisuCon-F Affinity Biologicals	N/A	N/A	Standard	Standard	Full Length	0.3	N/A	N/A	FXIa (IS)	10	rFIX	0.00098	N/A	N/A	100	N/A	N/A	N/A	N/A	N/A	N/A	N/A	4	12.5	N/A	N/A	N/A	N/A	6.10208	98.7975	307.368	177.303	32.143	1
23	6	Normal	Normal Pooled VisuCon-F Affinity Biologicals	N/A	N/A	Standard	Standard	Full Length	0.3	N/A	N/A	FXIa (IS)	10	rFIX	0.00098	N/A	N/A	100	N/A	N/A	N/A	N/A	N/A	N/A	N/A	4	12.5	N/A	N/A	N/A	N/A	5.9341	69.4367	329.386	208.882	21.0806	1
23	7	Normal	Normal Pooled VisuCon-F Affinity Biologicals	N/A	N/A	Standard	Standard	Full Length	0.3	N/A	N/A	FXIa (IS)	10	rFIX	0.00391	N/A	N/A	100	N/A	N/A	N/A	N/A	N/A	N/A	N/A	4	12.5	N/A	N/A	N/A	N/A	6.03026	94.1858	306.316	181.469	30.7479	1
23	8	Normal	Normal Pooled VisuCon-F Affinity Biologicals	N/A	N/A	Standard	Standard	Full Length	0.3	N/A	N/A	FXIa (IS)	10	rFIX	0.00391	N/A	N/A	100	N/A	N/A	N/A	N/A	N/A	N/A	N/A	4	12.5	N/A	N/A	N/A	N/A	5.93431	74.7472	330.263	208.662	22.6326	1
23	9	Normal	Normal Pooled VisuCon-F Affinity Biologicals	N/A	N/A	Standard	Standard	Full Length	0.3	N/A	N/A	FXIa (IS)	10	rFIX	0.0156	N/A	N/A	100	N/A	N/A	N/A	N/A	N/A	N/A	N/A	4	12.5	N/A	N/A	N/A	N/A	6.08201	102.645	305.175	173.575	33.6349	1
23	10	Normal	Normal Pooled VisuCon-F Affinity Biologicals	N/A	N/A	Standard	Standard	Full Length	0.3	N/A	N/A	FXIa (IS)	10	rFIX	0.0156	N/A	N/A	100	N/A	N/A	N/A	N/A	N/A	N/A	N/A	4	12.5	N/A	N/A	N/A	N/A	5.92963	69.1675	331.491	209.32	20.8655	1
23	11	Normal	Normal Pooled VisuCon-F Affinity Biologicals	N/A	N/A	Standard	Standard	Full Length	0.3	N/A	N/A	FXIa (IS)	10	rFIX	0.06	N/A	N/A	100	N/A	N/A	N/A	N/A	N/A	N/A	N/A	4	12.5	N/A	N/A	N/A	N/A	6.0875	111.647	304.825	166.776	36.6268	1
23	12	Normal	Normal Pooled VisuCon-F Affinity Biologicals	N/A	N/A	Standard	Standard	Full Length	0.3	N/A	N/A	FXIa (IS)	10	rFIX	0.06	N/A	N/A	100	N/A	N/A	N/A	N/A	N/A	N/A	N/A	4	12.5	N/A	N/A	N/A	N/A	5.95155	78.6659	328.86	202.851	23.9208	1
23	13	Normal	Normal Pooled VisuCon-F Affinity Biologicals	N/A	N/A	Standard	Standard	Full Length	0.3	N/A	N/A	FXIa (IS)	10	rFIX	0.25	N/A	N/A	100	N/A	N/A	N/A	N/A	N/A	N/A	N/A	4	12.5	N/A	N/A	N/A	N/A	6.00782	92.734	302.807	181.031	30.6248	2
23	14	Normal	Normal Pooled VisuCon-F Affinity Biologicals	N/A	N/A	Standard	Standard	Full Length	0.3	N/A	N/A	FXIa (IS)	10	rFIX	0.25	N/A	N/A	100	N/A	N/A	N/A	N/A	N/A	N/A	N/A	4	12.5	N/A	N/A	N/A	N/A	6.00571	93.4943	329.474	198.465	28.3769	2
23	15	Normal	Normal Pooled VisuCon-F Affinity Biologicals	N/A	N/A	Standard	Standard	Full Length	0.3	N/A	N/A	FXIa (IS)	10	rFIX	1	N/A	N/A	100	N/A	N/A	N/A	N/A	N/A	N/A	N/A	4	12.5	N/A	N/A	N/A	N/A	5.97628	97.4671	334.386	207.127	29.1481	3
23	16	Normal	Normal Pooled VisuCon-F Affinity Biologicals	N/A	N/A	Standard	Standard	Full Length	0.3	N/A	N/A	FXIa (IS)	10	rFIX	1	N/A	N/A	100	N/A	N/A	N/A	N/A	N/A	N/A	N/A	4	12.5	N/A	N/A	N/A	N/A	6.05	108.231	342.632	204.715	31.5881	3
23	17	Normal	Normal Pooled VisuCon-F Affinity Biologicals	N/A	N/A	Standard	Standard	Full Length	0.3	N/A	N/A	FXIa (IS)	10	N/A	N/A	N/A	N/A	100	N/A	N/A	N/A	N/A	N/A	N/A	N/A	4	12.5	N/A	N/A	N/A	N/A	6.18766	66.07	325.877	210.965	20.2745	1
23	18	Normal	Normal Pooled VisuCon-F Affinity Biologicals	N/A	N/A	Standard	Standard	Full Length	0.3	N/A	N/A	FXIa (IS)	10	N/A	N/A	N/A	N/A	100	N/A	N/A	N/A	N/A	N/A	N/A	N/A	4	12.5	N/A	N/A	N/A	N/A	6.03858	63.3784	326.667	210.088	19.4016	1
23	19	Normal	Normal Pooled VisuCon-F Affinity Biologicals	N/A	N/A	Standard	Standard	Full Length	0.3	N/A	N/A	FXIa (IS)	10	rFIX	0.00024	N/A	N/A	100	N/A	N/A	N/A	N/A	N/A	N/A	N/A	4	12.5	N/A	N/A	N/A	N/A	6.06667	89.0241	321.053	190.68	27.7288	1
23	20	Normal	Normal Pooled VisuCon-F Affinity Biologicals	N/A	N/A	Standard	Standard	Full Length	0.3	N/A	N/A	FXIa (IS)	10	rFIX	0.00024	N/A	N/A	100	N/A	N/A	N/A	N/A	N/A	N/A	N/A	4	12.5	N/A	N/A	N/A	N/A	5.92874	67.4769	332.632	210.307	20.2858	1
23	21	Normal	Normal Pooled VisuCon-F Affinity Biologicals	N/A	N/A	Standard	Standard	Full Length	0.3	N/A	N/A	FXIa (IS)	10	rFIX	0.00098	N/A	N/A	100	N/A	N/A	N/A	N/A	N/A	N/A	N/A	4	12.5	N/A	N/A	N/A	N/A	6.05183	89.7903	322.807	192.763	27.8155	1
23	22	Normal	Normal Pooled VisuCon-F Affinity Biologicals	N/A	N/A	Standard	Standard	Full Length	0.3	N/A	N/A	FXIa (IS)	10	rFIX	0.00098	N/A	N/A	100	N/A	N/A	N/A	N/A	N/A	N/A	N/A	4	12.5	N/A	N/A	N/A	N/A	5.9632	72.781	331.754	210.636	21.9382	1
23	23	Normal	Normal Pooled VisuCon-F Affinity Biologicals	N/A	N/A	Standard	Standard	Full Length	0.3	N/A	N/A	FXIa (IS)	10	rFIX	0.00391	N/A	N/A	100	N/A	N/A	N/A	N/A	N/A	N/A	N/A	4	12.5	N/A	N/A	N/A	N/A	6.05813	96.3966	326.754	192.325	29.5012	1
23	24	Normal	Normal Pooled VisuCon-F Affinity Biologicals	N/A	N/A	Standard	Standard	Full Length	0.3	N/A	N/A	FXIa (IS)	10	rFIX	0.00391	N/A	N/A	100	N/A	N/A	N/A	N/A	N/A	N/A	N/A	4	12.5	N/A	N/A	N/A	N/A	5.97222	75.1706	329.649	206.689	22.8032	1
23	25	Normal	Normal Pooled VisuCon-F Affinity Biologicals	N/A	N/A	Standard	Standard	Full Length	0.3	N/A	N/A	FXIa (IS)	10	rFIX	0.0156	N/A	N/A	100	N/A	N/A	N/A	N/A	N/A	N/A	N/A	4	12.5	N/A	N/A	N/A	N/A	6.12143	114.039	319.298	179.934	35.7156	1
23	26	Normal	Normal Pooled VisuCon-F Affinity Biologicals	N/A	N/A	Standard	Standard	Full Length	0.3	N/A	N/A	FXIa (IS)	10	rFIX	0.0156	N/A	N/A	100	N/A	N/A	N/A	N/A	N/A	N/A	N/A	4	12.5	N/A	N/A	N/A	N/A	5.96961	72.0459	334.912	212.719	21.5119	1
23	27	Normal	Normal Pooled VisuCon-F Affinity Biologicals	N/A	N/A	Standard	Standard	Full Length	0.3	N/A	N/A	FXIa (IS)	10	rFIX	0.06	N/A	N/A	100	N/A	N/A	N/A	N/A	N/A	N/A	N/A	4	12.5	N/A	N/A	N/A	N/A	6.06088	105.261	321.14	181.798	32.7773	1
23	28	Normal	Normal Pooled VisuCon-F Affinity Biologicals	N/A	N/A	Standard	Standard	Full Length	0.3	N/A	N/A	FXIa (IS)	10	rFIX	0.06	N/A	N/A	100	N/A	N/A	N/A	N/A	N/A	N/A	N/A	4	12.5	N/A	N/A	N/A	N/A	5.99762	79.9039	331.404	205.702	24.1108	1
23	29	Normal	Normal Pooled VisuCon-F Affinity Biologicals	N/A	N/A	Standard	Standard	Full Length	0.3	N/A	N/A	FXIa (IS)	10	rFIX	0.25	N/A	N/A	100	N/A	N/A	N/A	N/A	N/A	N/A	N/A	4	12.5	N/A	N/A	N/A	N/A	6.09253	111.96	313.07	175.11	35.762	2
23	30	Normal	Normal Pooled VisuCon-F Affinity Biologicals	N/A	N/A	Standard	Standard	Full Length	0.3	N/A	N/A	FXIa (IS)	10	rFIX	0.25	N/A	N/A	100	N/A	N/A	N/A	N/A	N/A	N/A	N/A	4	12.5	N/A	N/A	N/A	N/A	5.96924	76.6775	336.14	214.583	22.8112	2
23	31	Normal	Normal Pooled VisuCon-F Affinity Biologicals	N/A	N/A	Standard	Standard	Full Length	0.3	N/A	N/A	FXIa (IS)	10	rFIX	1	N/A	N/A	100	N/A	N/A	N/A	N/A	N/A	N/A	N/A	4	12.5	N/A	N/A	N/A	N/A	6.03689	113.855	337.895	199.013	33.6953	3
23	32	Normal	Normal Pooled VisuCon-F Affinity Biologicals	N/A	N/A	Standard	Standard	Full Length	0.3	N/A	N/A	FXIa (IS)	10	rFIX	1	N/A	N/A	100	N/A	N/A	N/A	N/A	N/A	N/A	N/A	4	12.5	N/A	N/A	N/A	N/A	6.00348	95.4637	346.404	218.421	27.5585	3
23	33	Normal	Normal Pooled VisuCon-F Affinity Biologicals	N/A	N/A	Standard	Standard	Full Length	0.3	N/A	N/A	FXIa (IS)	10	N/A	N/A	N/A	N/A	100	N/A	N/A	N/A	N/A	N/A	N/A	N/A	4	12.5	N/A	N/A	N/A	N/A	6.10409	54.8771	337.982	235.746	16.2367	1
23	34	Normal	Normal Pooled VisuCon-F Affinity Biologicals	N/A	N/A	Standard	Standard	Full Length	0.3	N/A	N/A	FXIa (IS)	10	N/A	N/A	N/A	N/A	100	N/A	N/A	N/A	N/A	N/A	N/A	N/A	4	12.5	N/A	N/A	N/A	N/A	6.00498	65.52	345.526	225.11	18.9624	1
23	35	Normal	Normal Pooled VisuCon-F Affinity Biologicals	N/A	N/A	Standard	Standard	Full Length	0.3	N/A	N/A	FXIa (IS)	10	rFIX	0.00024	N/A	N/A	100	N/A	N/A	N/A	N/A	N/A	N/A	N/A	4	12.5	N/A	N/A	N/A	N/A	6.05252	91.7138	329.825	201.096	27.8069	1
23	36	Normal	Normal Pooled VisuCon-F Affinity Biologicals	N/A	N/A	Standard	Standard	Full Length	0.3	N/A	N/A	FXIa (IS)	10	rFIX	0.00024	N/A	N/A	100	N/A	N/A	N/A	N/A	N/A	N/A	N/A	4	12.5	N/A	N/A	N/A	N/A	6.0125	97.8436	339.649	207.785	28.8072	1
23	37	Normal	Normal Pooled VisuCon-F Affinity Biologicals	N/A	N/A	Standard	Standard	Full Length	0.3	N/A	N/A	FXIa (IS)	10	rFIX	0.00098	N/A	N/A	100	N/A	N/A	N/A	N/A	N/A	N/A	N/A	4	12.5	N/A	N/A	N/A	N/A	6.07525	100.843	333.947	198.355	30.1972	1
23	38	Normal	Normal Pooled VisuCon-F Affinity Biologicals	N/A	N/A	Standard	Standard	Full Length	0.3	N/A	N/A	FXIa (IS)	10	rFIX	0.00098	N/A	N/A	100	N/A	N/A	N/A	N/A	N/A	N/A	N/A	4	12.5	N/A	N/A	N/A	N/A	5.97342	85.9258	346.316	216.776	24.8114	1
23	39	Normal	Normal Pooled VisuCon-F Affinity Biologicals	N/A	N/A	Standard	Standard	Full Length	0.3	N/A	N/A	FXIa (IS)	10	rFIX	0.00391	N/A	N/A	100	N/A	N/A	N/A	N/A	N/A	N/A	N/A	4	12.5	N/A	N/A	N/A	N/A	6.02758	93.6874	331.754	201.425	28.24	1
23	40	Normal	Normal Pooled VisuCon-F Affinity Biologicals	N/A	N/A	Standard	Standard	Full Length	0.3	N/A	N/A	FXIa (IS)	10	rFIX	0.00391	N/A	N/A	100	N/A	N/A	N/A	N/A	N/A	N/A	N/A	4	12.5	N/A	N/A	N/A	N/A	5.98102	86.4352	342.193	211.842	25.2592	1
23	41	Normal	Normal Pooled VisuCon-F Affinity Biologicals	N/A	N/A	Standard	Standard	Full Length	0.3	N/A	N/A	FXIa (IS)	10	rFIX	0.0156	N/A	N/A	100	N/A	N/A	N/A	N/A	N/A	N/A	N/A	4	12.5	N/A	N/A	N/A	N/A	5.98627	88.6379	337.719	211.623	26.246	1
23	42	Normal	Normal Pooled VisuCon-F Affinity Biologicals	N/A	N/A	Standard	Standard	Full Length	0.3	N/A	N/A	FXIa (IS)	10	rFIX	0.0156	N/A	N/A	100	N/A	N/A	N/A	N/A	N/A	N/A	N/A	4	12.5	N/A	N/A	N/A	N/A	6.03464	97.0727	341.579	206.689	28.4188	1
23	43	Normal	Normal Pooled VisuCon-F Affinity Biologicals	N/A	N/A	Standard	Standard	Full Length	0.3	N/A	N/A	FXIa (IS)	10	rFIX	0.06	N/A	N/A	100	N/A	N/A	N/A	N/A	N/A	N/A	N/A	4	12.5	N/A	N/A	N/A	N/A	5.94598	85.7116	332.368	213.158	25.7881	1
23	44	Normal	Normal Pooled VisuCon-F Affinity Biologicals	N/A	N/A	Standard	Standard	Full Length	0.3	N/A	N/A	FXIa (IS)	10	rFIX	0.06	N/A	N/A	100	N/A	N/A	N/A	N/A	N/A	N/A	N/A	4	12.5	N/A	N/A	N/A	N/A	6.06221	101.884	341.14	206.14	29.8656	1
23	45	Normal	Normal Pooled VisuCon-F Affinity Biologicals	N/A	N/A	Standard	Standard	Full Length	0.3	N/A	N/A	FXIa (IS)	10	rFIX	0.25	N/A	N/A	100	N/A	N/A	N/A	N/A	N/A	N/A	N/A	4	12.5	N/A	N/A	N/A	N/A	5.91587	73.2702	339.123	223.794	21.6058	2
23	46	Normal	Normal Pooled VisuCon-F Affinity Biologicals	N/A	N/A	Standard	Standard	Full Length	0.3	N/A	N/A	FXIa (IS)	10	rFIX	0.25	N/A	N/A	100	N/A	N/A	N/A	N/A	N/A	N/A	N/A	4	12.5	N/A	N/A	N/A	N/A	6.0714	103.698	341.404	203.399	30.3739	2
23	47	Normal	Normal Pooled VisuCon-F Affinity Biologicals	N/A	N/A	Standard	Standard	Full Length	0.3	N/A	N/A	FXIa (IS)	10	rFIX	1	N/A	N/A	100	N/A	N/A	N/A	N/A	N/A	N/A	N/A	4	12.5	N/A	N/A	N/A	N/A	6.0951	112.596	352.193	208.662	31.9701	3
23	48	Normal	Normal Pooled VisuCon-F Affinity Biologicals	N/A	N/A	Standard	Standard	Full Length	0.3	N/A	N/A	FXIa (IS)	10	N/A	N/A	N/A	N/A	100	N/A	N/A	N/A	N/A	N/A	N/A	N/A	4	12.5	N/A	N/A	N/A	N/A	6.02128	75.5499	336.491	216.009	22.4523	1
23	49	Normal	Normal Pooled VisuCon-F Affinity Biologicals	N/A	N/A	Standard	Standard	Full Length	0.3	N/A	N/A	FXIa (IS)	10	N/A	N/A	N/A	N/A	100	N/A	N/A	N/A	N/A	N/A	N/A	N/A	4	12.5	N/A	N/A	N/A	N/A	5.94598	73.1473	333.07	219.846	21.9615	1
23	50	Normal	Normal Pooled VisuCon-F Affinity Biologicals	N/A	N/A	Standard	Standard	Full Length	0.3	N/A	N/A	FXIa (IS)	10	rFIX	0.00024	N/A	N/A	100	N/A	N/A	N/A	N/A	N/A	N/A	N/A	4	12.5	N/A	N/A	N/A	N/A	5.97366	76.9374	324.561	204.496	23.705	1
23	51	Normal	Normal Pooled VisuCon-F Affinity Biologicals	N/A	N/A	Standard	Standard	Full Length	0.3	N/A	N/A	FXIa (IS)	10	rFIX	0.00024	N/A	N/A	100	N/A	N/A	N/A	N/A	N/A	N/A	N/A	4	12.5	N/A	N/A	N/A	N/A	5.93712	77.9187	331.842	211.294	23.4806	1
23	52	Normal	Normal Pooled VisuCon-F Affinity Biologicals	N/A	N/A	Standard	Standard	Full Length	0.3	N/A	N/A	FXIa (IS)	10	rFIX	0.00098	N/A	N/A	100	N/A	N/A	N/A	N/A	N/A	N/A	N/A	4	12.5	N/A	N/A	N/A	N/A	5.9795	73.0841	329.474	204.715	22.1821	1
23	53	Normal	Normal Pooled VisuCon-F Affinity Biologicals	N/A	N/A	Standard	Standard	Full Length	0.3	N/A	N/A	FXIa (IS)	10	rFIX	0.00098	N/A	N/A	100	N/A	N/A	N/A	N/A	N/A	N/A	N/A	4	12.5	N/A	N/A	N/A	N/A	5.97711	82.246	332.018	208.004	24.7716	1
23	54	Normal	Normal Pooled VisuCon-F Affinity Biologicals	N/A	N/A	Standard	Standard	Full Length	0.3	N/A	N/A	FXIa (IS)	10	rFIX	0.00391	N/A	N/A	100	N/A	N/A	N/A	N/A	N/A	N/A	N/A	4	12.5	N/A	N/A	N/A	N/A	5.98604	78.4013	331.491	209.101	23.6511	1
23	55	Normal	Normal Pooled VisuCon-F Affinity Biologicals	N/A	N/A	Standard	Standard	Full Length	0.3	N/A	N/A	FXIa (IS)	10	rFIX	0.00391	N/A	N/A	100	N/A	N/A	N/A	N/A	N/A	N/A	N/A	4	12.5	N/A	N/A	N/A	N/A	5.98226	84.0016	335.088	208.662	25.0685	1
23	56	Normal	Normal Pooled VisuCon-F Affinity Biologicals	N/A	N/A	Standard	Standard	Full Length	0.3	N/A	N/A	FXIa (IS)	10	rFIX	0.0156	N/A	N/A	100	N/A	N/A	N/A	N/A	N/A	N/A	N/A	4	12.5	N/A	N/A	N/A	N/A	5.94728	75.7018	335.263	206.36	22.5798	1
23	57	Normal	Normal Pooled VisuCon-F Affinity Biologicals	N/A	N/A	Standard	Standard	Full Length	0.3	N/A	N/A	FXIa (IS)	10	rFIX	0.0156	N/A	N/A	100	N/A	N/A	N/A	N/A	N/A	N/A	N/A	4	12.5	N/A	N/A	N/A	N/A	5.98605	81.6908	334.474	207.018	24.4237	1
23	58	Normal	Normal Pooled VisuCon-F Affinity Biologicals	N/A	N/A	Standard	Standard	Full Length	0.3	N/A	N/A	FXIa (IS)	10	rFIX	0.06	N/A	N/A	100	N/A	N/A	N/A	N/A	N/A	N/A	N/A	4	12.5	N/A	N/A	N/A	N/A	5.9515	84.9448	333.333	204.605	25.4834	1
23	59	Normal	Normal Pooled VisuCon-F Affinity Biologicals	N/A	N/A	Standard	Standard	Full Length	0.3	N/A	N/A	FXIa (IS)	10	rFIX	0.06	N/A	N/A	100	N/A	N/A	N/A	N/A	N/A	N/A	N/A	4	12.5	N/A	N/A	N/A	N/A	5.97716	81.9233	333.158	205.702	24.5899	1
23	60	Normal	Normal Pooled VisuCon-F Affinity Biologicals	N/A	N/A	Standard	Standard	Full Length	0.3	N/A	N/A	FXIa (IS)	10	rFIX	0.25	N/A	N/A	100	N/A	N/A	N/A	N/A	N/A	N/A	N/A	4	12.5	N/A	N/A	N/A	N/A	5.98836	94.9512	325.439	195.724	29.1764	2
23	61	Normal	Normal Pooled VisuCon-F Affinity Biologicals	N/A	N/A	Standard	Standard	Full Length	0.3	N/A	N/A	FXIa (IS)	10	rFIX	0.25	N/A	N/A	100	N/A	N/A	N/A	N/A	N/A	N/A	N/A	4	12.5	N/A	N/A	N/A	N/A	5.95897	74.5302	335	214.254	22.2478	2
23	62	Normal	Normal Pooled VisuCon-F Affinity Biologicals	N/A	N/A	Standard	Standard	Full Length	0.3	N/A	N/A	FXIa (IS)	10	rFIX	1	N/A	N/A	100	N/A	N/A	N/A	N/A	N/A	N/A	N/A	4	12.5	N/A	N/A	N/A	N/A	6.00417	100.565	343.246	207.675	29.2982	3
23	63	Normal	Normal Pooled VisuCon-F Affinity Biologicals	N/A	N/A	Standard	Standard	Full Length	0.3	N/A	N/A	FXIa (IS)	10	rFIX	1	N/A	N/A	100	N/A	N/A	N/A	N/A	N/A	N/A	N/A	4	12.5	N/A	N/A	N/A	N/A	5.9875	93.7719	344.912	218.86	27.1872	3
23	64	Normal	Normal Pooled VisuCon-F Affinity Biologicals	N/A	N/A	Standard	Standard	Full Length	0.3	N/A	N/A	FXIa (IS)	10	N/A	N/A	N/A	N/A	100	N/A	N/A	N/A	N/A	N/A	N/A	N/A	4	12.5	N/A	N/A	N/A	N/A	6.8456	40.8187	287.719	191.118	14.187	1
23	65	Normal	Normal Pooled VisuCon-F Affinity Biologicals	N/A	N/A	Standard	Standard	Full Length	0.3	N/A	N/A	FXIa (IS)	10	N/A	N/A	N/A	N/A	100	N/A	N/A	N/A	N/A	N/A	N/A	N/A	4	12.5	N/A	N/A	N/A	N/A	6.81004	43.8039	286.754	183.333	15.2758	1
23	66	Normal	Normal Pooled VisuCon-F Affinity Biologicals	N/A	N/A	Standard	Standard	Full Length	0.3	N/A	N/A	FXIa (IS)	10	pdFIX (IS)	0.00024	N/A	N/A	100	N/A	N/A	N/A	N/A	N/A	N/A	N/A	4	12.5	N/A	N/A	N/A	N/A	6.21667	55.4386	319.561	209.43	17.3483	1
23	67	Normal	Normal Pooled VisuCon-F Affinity Biologicals	N/A	N/A	Standard	Standard	Full Length	0.3	N/A	N/A	FXIa (IS)	10	pdFIX (IS)	0.00024	N/A	N/A	100	N/A	N/A	N/A	N/A	N/A	N/A	N/A	4	12.5	N/A	N/A	N/A	N/A	6.20989	69.8112	316.316	198.465	22.0701	1
23	68	Normal	Normal Pooled VisuCon-F Affinity Biologicals	N/A	N/A	Standard	Standard	Full Length	0.3	N/A	N/A	FXIa (IS)	10	pdFIX (IS)	0.00098	N/A	N/A	100	N/A	N/A	N/A	N/A	N/A	N/A	N/A	4	12.5	N/A	N/A	N/A	N/A	6.06897	69.5708	327.982	210.197	21.2118	1
23	69	Normal	Normal Pooled VisuCon-F Affinity Biologicals	N/A	N/A	Standard	Standard	Full Length	0.3	N/A	N/A	FXIa (IS)	10	pdFIX (IS)	0.00098	N/A	N/A	100	N/A	N/A	N/A	N/A	N/A	N/A	N/A	4	12.5	N/A	N/A	N/A	N/A	6.11923	96.227	324.561	190.351	29.6483	1
23	70	Normal	Normal Pooled VisuCon-F Affinity Biologicals	N/A	N/A	Standard	Standard	Full Length	0.3	N/A	N/A	FXIa (IS)	10	pdFIX (IS)	0.00391	N/A	N/A	100	N/A	N/A	N/A	N/A	N/A	N/A	N/A	4	12.5	N/A	N/A	N/A	N/A	6.0402	82.144	329.912	202.851	24.8987	1
23	71	Normal	Normal Pooled VisuCon-F Affinity Biologicals	N/A	N/A	Standard	Standard	Full Length	0.3	N/A	N/A	FXIa (IS)	10	pdFIX (IS)	0.00391	N/A	N/A	100	N/A	N/A	N/A	N/A	N/A	N/A	N/A	4	12.5	N/A	N/A	N/A	N/A	6.0089	80.0652	333.333	204.167	24.0195	1
23	72	Normal	Normal Pooled VisuCon-F Affinity Biologicals	N/A	N/A	Standard	Standard	Full Length	0.3	N/A	N/A	FXIa (IS)	10	pdFIX (IS)	0.0156	N/A	N/A	100	N/A	N/A	N/A	N/A	N/A	N/A	N/A	4	12.5	N/A	N/A	N/A	N/A	6.00556	85.4898	332.895	204.825	25.6807	1
23	73	Normal	Normal Pooled VisuCon-F Affinity Biologicals	N/A	N/A	Standard	Standard	Full Length	0.3	N/A	N/A	FXIa (IS)	10	pdFIX (IS)	0.0156	N/A	N/A	100	N/A	N/A	N/A	N/A	N/A	N/A	N/A	4	12.5	N/A	N/A	N/A	N/A	6.01282	80.1746	335.088	207.237	23.9264	1
23	74	Normal	Normal Pooled VisuCon-F Affinity Biologicals	N/A	N/A	Standard	Standard	Full Length	0.3	N/A	N/A	FXIa (IS)	10	pdFIX (IS)	0.06	N/A	N/A	100	N/A	N/A	N/A	N/A	N/A	N/A	N/A	4	12.5	N/A	N/A	N/A	N/A	5.96014	79.9399	333.07	206.689	24.0009	1
23	75	Normal	Normal Pooled VisuCon-F Affinity Biologicals	N/A	N/A	Standard	Standard	Full Length	0.3	N/A	N/A	FXIa (IS)	10	pdFIX (IS)	0.06	N/A	N/A	100	N/A	N/A	N/A	N/A	N/A	N/A	N/A	4	12.5	N/A	N/A	N/A	N/A	5.99403	78.7968	334.737	206.798	23.5399	1
23	76	Normal	Normal Pooled VisuCon-F Affinity Biologicals	N/A	N/A	Standard	Standard	Full Length	0.3	N/A	N/A	FXIa (IS)	10	pdFIX (IS)	0.25	N/A	N/A	100	N/A	N/A	N/A	N/A	N/A	N/A	N/A	4	12.5	N/A	N/A	N/A	N/A	6.06667	100.91	317.018	183.553	31.8311	2
23	77	Normal	Normal Pooled VisuCon-F Affinity Biologicals	N/A	N/A	Standard	Standard	Full Length	0.3	N/A	N/A	FXIa (IS)	10	pdFIX (IS)	0.25	N/A	N/A	100	N/A	N/A	N/A	N/A	N/A	N/A	N/A	4	12.5	N/A	N/A	N/A	N/A	6.00825	83.2267	331.316	204.825	25.12	2
23	78	Normal	Normal Pooled VisuCon-F Affinity Biologicals	N/A	N/A	Standard	Standard	Full Length	0.3	N/A	N/A	FXIa (IS)	10	pdFIX (IS)	1	N/A	N/A	100	N/A	N/A	N/A	N/A	N/A	N/A	N/A	4	12.5	N/A	N/A	N/A	N/A	6.26023	138.613	341.404	182.127	40.6009	3
23	79	Normal	Normal Pooled VisuCon-F Affinity Biologicals	N/A	N/A	Standard	Standard	Full Length	0.3	N/A	N/A	FXIa (IS)	10	N/A	N/A	N/A	N/A	100	N/A	N/A	N/A	N/A	N/A	N/A	N/A	4	12.5	N/A	N/A	N/A	N/A	11.4167	150.614	166.579	43.5307	90.416	1
23	80	Normal	Normal Pooled VisuCon-F Affinity Biologicals	N/A	N/A	Standard	Standard	Full Length	0.3	N/A	N/A	FXIa (IS)	10	N/A	N/A	N/A	N/A	100	N/A	N/A	N/A	N/A	N/A	N/A	N/A	4	12.5	N/A	N/A	N/A	N/A	12.1767	136.833	142.193	38.9254	96.2307	1
23	81	Normal	Normal Pooled VisuCon-F Affinity Biologicals	N/A	N/A	Standard	Standard	Full Length	0.3	N/A	N/A	FXIa (IS)	10	N/A	N/A	N/A	N/A	100	N/A	N/A	N/A	N/A	N/A	N/A	0.00024	4	12.5	N/A	N/A	N/A	N/A	7.48238	57.1711	344.298	208.224	12.6113	1
23	82	Normal	Normal Pooled VisuCon-F Affinity Biologicals	N/A	N/A	Standard	Standard	Full Length	0.3	N/A	N/A	FXIa (IS)	10	N/A	N/A	N/A	N/A	100	N/A	N/A	N/A	N/A	N/A	N/A	0.00024	4	12.5	N/A	N/A	N/A	N/A	7.43533	52.2649	335	195.395	10.7008	1
23	83	Normal	Normal Pooled VisuCon-F Affinity Biologicals	N/A	N/A	Standard	Standard	Full Length	0.3	N/A	N/A	FXIa (IS)	10	N/A	N/A	N/A	N/A	100	N/A	N/A	N/A	N/A	N/A	N/A	0.00098	4	12.5	N/A	N/A	N/A	N/A	6.40088	66.0469	335.877	206.469	16.3362	1
23	84	Normal	Normal Pooled VisuCon-F Affinity Biologicals	N/A	N/A	Standard	Standard	Full Length	0.3	N/A	N/A	FXIa (IS)	10	N/A	N/A	N/A	N/A	100	N/A	N/A	N/A	N/A	N/A	N/A	0.00098	4	12.5	N/A	N/A	N/A	N/A	6.32226	58.5262	311.667	179.057	13.9757	1
23	85	Normal	Normal Pooled VisuCon-F Affinity Biologicals	N/A	N/A	Standard	Standard	Full Length	0.3	N/A	N/A	FXIa (IS)	10	N/A	N/A	N/A	N/A	100	N/A	N/A	N/A	N/A	N/A	N/A	0.00391	4	12.5	N/A	N/A	N/A	N/A	6.20348	105.911	336.14	210.417	31.0143	1
23	86	Normal	Normal Pooled VisuCon-F Affinity Biologicals	N/A	N/A	Standard	Standard	Full Length	0.3	N/A	N/A	FXIa (IS)	10	N/A	N/A	N/A	N/A	100	N/A	N/A	N/A	N/A	N/A	N/A	0.00391	4	12.5	N/A	N/A	N/A	N/A	6.07178	77.0182	315.088	180.702	21.5356	1
23	87	Normal	Normal Pooled VisuCon-F Affinity Biologicals	N/A	N/A	Standard	Standard	Full Length	0.3	N/A	N/A	FXIa (IS)	10	N/A	N/A	N/A	N/A	100	N/A	N/A	N/A	N/A	N/A	N/A	0.0156	4	12.5	N/A	N/A	N/A	N/A	6.09431	106.41	337.281	202.412	32.9102	1
23	88	Normal	Normal Pooled VisuCon-F Affinity Biologicals	N/A	N/A	Standard	Standard	Full Length	0.3	N/A	N/A	FXIa (IS)	10	N/A	N/A	N/A	N/A	100	N/A	N/A	N/A	N/A	N/A	N/A	0.0156	4	12.5	N/A	N/A	N/A	N/A	6.04928	88.6365	323.333	182.895	26.2797	1
23	89	Normal	Normal Pooled VisuCon-F Affinity Biologicals	N/A	N/A	Standard	Standard	Full Length	0.3	N/A	N/A	FXIa (IS)	10	N/A	N/A	N/A	N/A	100	N/A	N/A	N/A	N/A	N/A	N/A	0.06	4	12.5	N/A	N/A	N/A	N/A	6.03062	102.15	357.632	228.728	32.4196	1
23	90	Normal	Normal Pooled VisuCon-F Affinity Biologicals	N/A	N/A	Standard	Standard	Full Length	0.3	N/A	N/A	FXIa (IS)	10	N/A	N/A	N/A	N/A	100	N/A	N/A	N/A	N/A	N/A	N/A	0.06	4	12.5	N/A	N/A	N/A	N/A	5.98238	77.8308	341.491	197.807	23.1543	1
23	91	Normal	Normal Pooled VisuCon-F Affinity Biologicals	N/A	N/A	Standard	Standard	Full Length	0.3	N/A	N/A	FXIa (IS)	10	N/A	N/A	N/A	N/A	100	N/A	N/A	N/A	N/A	N/A	N/A	0.25	4	12.5	N/A	N/A	N/A	N/A	6.07199	109.369	418.772	279.934	35.0917	1
23	92	Normal	Normal Pooled VisuCon-F Affinity Biologicals	N/A	N/A	Standard	Standard	Full Length	0.3	N/A	N/A	FXIa (IS)	10	N/A	N/A	N/A	N/A	100	N/A	N/A	N/A	N/A	N/A	N/A	0.25	4	12.5	N/A	N/A	N/A	N/A	5.97883	86.8421	404.298	267.325	25.8553	1
23	93	Normal	Normal Pooled VisuCon-F Affinity Biologicals	N/A	N/A	Standard	Standard	Full Length	0.3	N/A	N/A	FXIa (IS)	10	N/A	N/A	N/A	N/A	100	N/A	N/A	N/A	N/A	N/A	N/A	1	4	12.5	N/A	N/A	N/A	N/A	6.04553	111.584	453.333	211.623	33.3088	2
23	94	Normal	Normal Pooled VisuCon-F Affinity Biologicals	N/A	N/A	Standard	Standard	Full Length	0.3	N/A	N/A	FXIa (IS)	10	N/A	N/A	N/A	N/A	100	N/A	N/A	N/A	N/A	N/A	N/A	1	4	12.5	N/A	N/A	N/A	N/A	6.01254	102.328	488.421	269.189	29.7207	2
24	1	Normal	Normal single donor HRF Draw 10-880 Donor 1003	N/A	N/A	Standard	Standard	Full Length	1	N/A	N/A	FXIa (IS)	0.75	N/A	N/A	N/A	N/A	50	N/A	N/A	N/A	N/A	N/A	N/A	N/A	4	26.9	N/A	N/A	N/A	N/A	24.6034	2.60544	10.8271	1.06516	24.0641	-1
24	2	Normal	Normal single donor NRF Draw 10-880 Donor 1003	N/A	N/A	Standard	Standard	Full Length	1	N/A	N/A	FXIa (IS)	0.75	N/A	N/A	N/A	N/A	50	N/A	N/A	N/A	N/A	N/A	N/A	N/A	4	22	N/A	N/A	N/A	N/A	17.8444	4.60805	30.1128	5.74875	15.3026	-1
24	3	Normal	Normal single donor NRF Draw 10-880 Donor 1003	N/A	N/A	Standard	Standard	Full Length	1	N/A	N/A	FXIa (IS)	0.75	N/A	N/A	N/A	N/A	50	N/A	N/A	N/A	N/A	N/A	N/A	N/A	4	18.1	N/A	N/A	N/A	N/A	14.2014	8.21145	56.0526	13.3459	14.6495	-1
24	4	Normal	Normal single donor NRF Draw 10-880 Donor 1003	N/A	N/A	Standard	Standard	Full Length	1	N/A	N/A	FXIa (IS)	0.75	N/A	N/A	N/A	N/A	50	N/A	N/A	N/A	N/A	N/A	N/A	N/A	4	14.8	N/A	N/A	N/A	N/A	13.0031	10.6053	76.7544	18.797	13.8172	-1
24	5	Normal	Normal single donor NRF Draw 10-880 Donor 1003	N/A	N/A	Standard	Standard	Full Length	1	N/A	N/A	FXIa (IS)	0.75	N/A	N/A	N/A	N/A	50	N/A	N/A	N/A	N/A	N/A	N/A	N/A	4	12.1	N/A	N/A	N/A	N/A	13.6368	6.9872	61.2657	12.9229	11.4048	0
24	6	Normal	Normal single donor NRF Draw 10-880 Donor 1003	N/A	N/A	Standard	Standard	Full Length	1	N/A	N/A	FXIa (IS)	0.75	N/A	N/A	N/A	N/A	50	N/A	N/A	N/A	N/A	N/A	N/A	N/A	4	9.9	N/A	N/A	N/A	N/A	15.5839	5.56957	38.5338	7.17419	14.4537	-1
24	7	Normal	Normal single donor NRF Draw 10-359 Donor N15	N/A	N/A	Standard	Standard	Full Length	1	N/A	N/A	FXIa (IS)	0.75	N/A	N/A	N/A	N/A	50	N/A	N/A	N/A	N/A	N/A	N/A	N/A	4	40	N/A	N/A	N/A	N/A	53.1	0.77068	1.00251	0.32895	76.875	-1
24	8	Normal	Normal single donor NRF Draw 10-359 Donor N15	N/A	N/A	Standard	Standard	Full Length	1	N/A	N/A	FXIa (IS)	0.75	N/A	N/A	N/A	N/A	50	N/A	N/A	N/A	N/A	N/A	N/A	N/A	4	32.8	N/A	N/A	N/A	N/A	19.9146	5.6718	16.7669	1.91103	33.8273	-1
24	9	Normal	Normal single donor NRF Draw 10-359 Donor N15	N/A	N/A	Standard	Standard	Full Length	1	N/A	N/A	FXIa (IS)	0.75	N/A	N/A	N/A	N/A	50	N/A	N/A	N/A	N/A	N/A	N/A	N/A	4	26.9	N/A	N/A	N/A	N/A	13.9622	7.90741	39.8371	6.6886	19.8494	-1
24	10	Normal	Normal single donor NRF Draw 10-359 Donor N15	N/A	N/A	Standard	Standard	Full Length	1	N/A	N/A	FXIa (IS)	0.75	N/A	N/A	N/A	N/A	50	N/A	N/A	N/A	N/A	N/A	N/A	N/A	4	22	N/A	N/A	N/A	N/A	11.3756	7.91216	66.1529	16.3691	11.9604	-1
24	11	Normal	Normal single donor NRF Draw 10-359 Donor N15	N/A	N/A	Standard	Standard	Full Length	1	N/A	N/A	FXIa (IS)	0.75	N/A	N/A	N/A	N/A	50	N/A	N/A	N/A	N/A	N/A	N/A	N/A	4	18.1	N/A	N/A	N/A	N/A	9.78081	9.77811	80.9649	20.8803	12.077	-1
24	12	Normal	Normal single donor NRF Draw 10-359 Donor N15	N/A	N/A	Standard	Standard	Full Length	1	N/A	N/A	FXIa (IS)	0.75	N/A	N/A	N/A	N/A	50	N/A	N/A	N/A	N/A	N/A	N/A	N/A	4	14.8	N/A	N/A	N/A	N/A	8.90889	12.1944	106.266	28.963	11.4754	-1
24	13	Normal	Normal single donor NRF Draw 10-359 Donor N15	N/A	N/A	Standard	Standard	Full Length	1	N/A	N/A	FXIa (IS)	0.75	N/A	N/A	N/A	N/A	50	N/A	N/A	N/A	N/A	N/A	N/A	N/A	4	12.1	N/A	N/A	N/A	N/A	8.88209	12.423	95.7644	23.2456	12.9725	0
24	14	Normal	Normal single donor NRF Draw 10-359 Donor N15	N/A	N/A	Standard	Standard	Full Length	1	N/A	N/A	FXIa (IS)	0.75	N/A	N/A	N/A	N/A	50	N/A	N/A	N/A	N/A	N/A	N/A	N/A	4	9.9	N/A	N/A	N/A	N/A	9.54074	9.43377	77.4812	16.2124	12.1756	-1
24	15	Normal	Normal single donor NRF Draw 10-359 Donor N15	N/A	N/A	Standard	Standard	Full Length	1	N/A	N/A	FXIa (IS)	0.75	N/A	N/A	N/A	N/A	50	N/A	N/A	N/A	N/A	N/A	N/A	N/A	4	8.2	N/A	N/A	N/A	N/A	11.1364	7.54101	48.4962	8.99123	15.5497	-1
24	16	Normal	Normal single donor NRF Draw 10-880 Donor 1003	N/A	N/A	Standard	Standard	Full Length	1	N/A	N/A	FXIa (IS)	0.75	N/A	N/A	N/A	N/A	50	N/A	N/A	N/A	N/A	N/A	N/A	N/A	4	40	N/A	N/A	N/A	N/A	24.1762	2.94486	10.0125	0.75188	29.4118	-1
24	17	Normal	Normal single donor George King Biomedical FACT 2320	N/A	N/A	Standard	Standard	Full Length	1	N/A	N/A	FXIa (IS)	0.75	N/A	N/A	N/A	N/A	50	N/A	N/A	N/A	N/A	N/A	N/A	N/A	4	32.8	N/A	N/A	N/A	N/A	13.2623	4.13605	36.4035	6.12469	11.3617	-1
24	18	Normal	Normal single donor George King Biomedical FACT 2320	N/A	N/A	Standard	Standard	Full Length	1	N/A	N/A	FXIa (IS)	0.75	N/A	N/A	N/A	N/A	50	N/A	N/A	N/A	N/A	N/A	N/A	N/A	4	26.9	N/A	N/A	N/A	N/A	10.2939	4.57887	51.4286	10.2287	8.90336	-1
24	19	Normal	Normal single donor George King Biomedical FACT 2320	N/A	N/A	Standard	Standard	Full Length	1	N/A	N/A	FXIa (IS)	0.75	N/A	N/A	N/A	N/A	50	N/A	N/A	N/A	N/A	N/A	N/A	N/A	4	22	N/A	N/A	N/A	N/A	8.97027	5.54681	61.7669	13.3459	8.98023	-1
24	20	Normal	Normal single donor George King Biomedical FACT 2320	N/A	N/A	Standard	Standard	Full Length	1	N/A	N/A	FXIa (IS)	0.75	N/A	N/A	N/A	N/A	50	N/A	N/A	N/A	N/A	N/A	N/A	N/A	4	18.1	N/A	N/A	N/A	N/A	8.12727	6.98935	69.5739	15.7425	10.0459	-1
24	21	Normal	Normal single donor George King Biomedical FACT 2320	N/A	N/A	Standard	Standard	Full Length	1	N/A	N/A	FXIa (IS)	0.75	N/A	N/A	N/A	N/A	50	N/A	N/A	N/A	N/A	N/A	N/A	N/A	4	14.8	N/A	N/A	N/A	N/A	7.56047	7.82917	76.9549	17.8885	10.1737	-1
24	22	Normal	Normal single donor George King Biomedical FACT 2320	N/A	N/A	Standard	Standard	Full Length	1	N/A	N/A	FXIa (IS)	0.75	N/A	N/A	N/A	N/A	50	N/A	N/A	N/A	N/A	N/A	N/A	N/A	4	12.1	N/A	N/A	N/A	N/A	7.22771	10.6927	101.604	26.0025	10.5239	0
24	23	Normal	Normal single donor George King Biomedical FACT 2320	N/A	N/A	Standard	Standard	Full Length	1	N/A	N/A	FXIa (IS)	0.75	N/A	N/A	N/A	N/A	50	N/A	N/A	N/A	N/A	N/A	N/A	N/A	4	9.9	N/A	N/A	N/A	N/A	7.32807	10.9045	91.1153	20.9117	11.9678	-1
24	24	Normal	Normal single donor George King Biomedical FACT 2320	N/A	N/A	Standard	Standard	Full Length	1	N/A	N/A	FXIa (IS)	0.75	N/A	N/A	N/A	N/A	50	N/A	N/A	N/A	N/A	N/A	N/A	N/A	4	8.2	N/A	N/A	N/A	N/A	7.45926	9.78325	74.4862	15.5232	13.1343	-1
24	25	Normal	Normal single donor George King Biomedical FACT 2320	N/A	N/A	Standard	Standard	Full Length	1	N/A	N/A	FXIa (IS)	0.75	N/A	N/A	N/A	N/A	50	N/A	N/A	N/A	N/A	N/A	N/A	N/A	4	6.7	N/A	N/A	N/A	N/A	15.4	55.1222	59.1604	12.5783	93.1741	-1
24	26	Normal	Normal single donor George King Biomedical FACT 2320	N/A	N/A	Standard	Standard	Full Length	1	N/A	N/A	FXIa (IS)	0.75	N/A	N/A	N/A	N/A	50	N/A	N/A	N/A	N/A	N/A	N/A	N/A	4	5.5	N/A	N/A	N/A	N/A	19.5	28.0576	40.8521	7.95739	68.681	-1
24	27	Normal	Normal single donor George King Biomedical FACT 1720	N/A	N/A	Standard	Standard	Full Length	1	N/A	N/A	FXIa (IS)	0.75	N/A	N/A	N/A	N/A	50	N/A	N/A	N/A	N/A	N/A	N/A	N/A	4	40	N/A	N/A	N/A	N/A	15.9381	6.10574	31.4662	4.5896	19.4041	-1
24	28	Normal	Normal single donor George King Biomedical FACT 1720	N/A	N/A	Standard	Standard	Full Length	1	N/A	N/A	FXIa (IS)	0.75	N/A	N/A	N/A	N/A	50	N/A	N/A	N/A	N/A	N/A	N/A	N/A	4	32.8	N/A	N/A	N/A	N/A	10.6036	6.2368	52.8822	10.4637	11.7938	-1
24	29	Normal	Normal single donor George King Biomedical FACT 1720	N/A	N/A	Standard	Standard	Full Length	1	N/A	N/A	FXIa (IS)	0.75	N/A	N/A	N/A	N/A	50	N/A	N/A	N/A	N/A	N/A	N/A	N/A	4	26.9	N/A	N/A	N/A	N/A	8.72295	6.50047	64.4737	13.8158	10.0824	-1
24	30	Normal	Normal single donor George King Biomedical FACT 1720	N/A	N/A	Standard	Standard	Full Length	1	N/A	N/A	FXIa (IS)	0.75	N/A	N/A	N/A	N/A	50	N/A	N/A	N/A	N/A	N/A	N/A	N/A	4	22	N/A	N/A	N/A	N/A	7.58052	6.71484	71.579	16.51	9.38103	-1
24	31	Normal	Normal single donor George King Biomedical FACT 1720	N/A	N/A	Standard	Standard	Full Length	1	N/A	N/A	FXIa (IS)	0.75	N/A	N/A	N/A	N/A	50	N/A	N/A	N/A	N/A	N/A	N/A	N/A	4	18.1	N/A	N/A	N/A	N/A	6.92667	7.63826	73.4336	16.6667	10.4016	-1
24	32	Normal	Normal single donor George King Biomedical FACT 1720	N/A	N/A	Standard	Standard	Full Length	1	N/A	N/A	FXIa (IS)	0.75	N/A	N/A	N/A	N/A	50	N/A	N/A	N/A	N/A	N/A	N/A	N/A	4	14.8	N/A	N/A	N/A	N/A	6.52105	8.68619	78.5464	17.6378	11.0587	-1
24	33	Normal	Normal single donor George King Biomedical FACT 1720	N/A	N/A	Standard	Standard	Full Length	1	N/A	N/A	FXIa (IS)	0.75	N/A	N/A	N/A	N/A	50	N/A	N/A	N/A	N/A	N/A	N/A	N/A	4	12.1	N/A	N/A	N/A	N/A	5.95067	9.2401	89.812	20.7237	10.2883	0
24	34	Normal	Normal single donor George King Biomedical FACT 1720	N/A	N/A	Standard	Standard	Full Length	1	N/A	N/A	FXIa (IS)	0.75	N/A	N/A	N/A	N/A	50	N/A	N/A	N/A	N/A	N/A	N/A	N/A	4	9.9	N/A	N/A	N/A	N/A	5.68413	9.78199	85.1754	18.1861	11.4845	-1
24	35	Normal	Normal single donor George King Biomedical FACT 1720	N/A	N/A	Standard	Standard	Full Length	1	N/A	N/A	FXIa (IS)	0.75	N/A	N/A	N/A	N/A	50	N/A	N/A	N/A	N/A	N/A	N/A	N/A	4	8.2	N/A	N/A	N/A	N/A	5.72979	11.1967	77.7444	15.6172	14.402	-1
24	36	Normal	Normal single donor George King Biomedical FACT 1720	N/A	N/A	Standard	Standard	Full Length	1	N/A	N/A	FXIa (IS)	0.75	N/A	N/A	N/A	N/A	50	N/A	N/A	N/A	N/A	N/A	N/A	N/A	4	6.7	N/A	N/A	N/A	N/A	6.61818	14.6913	57.9574	11.4662	25.3484	-1
24	37	Normal	Normal single donor George King Biomedical FACT 1720	N/A	N/A	Standard	Standard	Full Length	1	N/A	N/A	FXIa (IS)	0.75	N/A	N/A	N/A	N/A	50	N/A	N/A	N/A	N/A	N/A	N/A	N/A	4	5.5	N/A	N/A	N/A	N/A	9.94545	3.80069	12.8446	1.58208	29.5898	-1
24	38	Normal	Normal single donor George King Biomedical 2434	N/A	N/A	Standard	Standard	Full Length	1	N/A	N/A	FXIa (IS)	0.75	N/A	N/A	N/A	N/A	50	N/A	N/A	N/A	N/A	N/A	N/A	N/A	4	40	N/A	N/A	N/A	N/A	17.0314	2.99266	21.0025	2.7099	14.2491	-1
24	39	Normal	Normal single donor George King Biomedical 2434	N/A	N/A	Standard	Standard	Full Length	1	N/A	N/A	FXIa (IS)	0.75	N/A	N/A	N/A	N/A	50	N/A	N/A	N/A	N/A	N/A	N/A	N/A	4	32.8	N/A	N/A	N/A	N/A	11.3271	3.42275	38.4962	6.6416	8.89113	-1
24	40	Normal	Normal single donor George King Biomedical 2434	N/A	N/A	Standard	Standard	Full Length	1	N/A	N/A	FXIa (IS)	0.75	N/A	N/A	N/A	N/A	50	N/A	N/A	N/A	N/A	N/A	N/A	N/A	4	26.9	N/A	N/A	N/A	N/A	9.11034	3.96206	48.7218	8.80326	8.13201	-1
24	41	Normal	Normal single donor George King Biomedical 2434	N/A	N/A	Standard	Standard	Full Length	1	N/A	N/A	FXIa (IS)	0.75	N/A	N/A	N/A	N/A	50	N/A	N/A	N/A	N/A	N/A	N/A	N/A	4	22	N/A	N/A	N/A	N/A	8.04754	4.64111	57.7945	11.1059	8.03037	-1
24	42	Normal	Normal single donor George King Biomedical 2434	N/A	N/A	Standard	Standard	Full Length	1	N/A	N/A	FXIa (IS)	0.75	N/A	N/A	N/A	N/A	50	N/A	N/A	N/A	N/A	N/A	N/A	N/A	4	18.1	N/A	N/A	N/A	N/A	7.58525	5.8625	63.5464	12.9229	9.22555	-1
24	43	Normal	Normal single donor George King Biomedical 2434	N/A	N/A	Standard	Standard	Full Length	1	N/A	N/A	FXIa (IS)	0.75	N/A	N/A	N/A	N/A	50	N/A	N/A	N/A	N/A	N/A	N/A	N/A	4	14.8	N/A	N/A	N/A	N/A	6.96486	7.01551	76.0777	16.8703	9.22151	-1
24	44	Normal	Normal single donor George King Biomedical 2434	N/A	N/A	Standard	Standard	Full Length	1	N/A	N/A	FXIa (IS)	0.75	N/A	N/A	N/A	N/A	50	N/A	N/A	N/A	N/A	N/A	N/A	N/A	4	12.1	N/A	N/A	N/A	N/A	6.7	8.81579	91.5163	21.2093	9.63303	0
24	45	Normal	Normal single donor George King Biomedical 2434	N/A	N/A	Standard	Standard	Full Length	1	N/A	N/A	FXIa (IS)	0.75	N/A	N/A	N/A	N/A	50	N/A	N/A	N/A	N/A	N/A	N/A	N/A	4	9.9	N/A	N/A	N/A	N/A	6.80909	9.4697	84.9373	18.4367	11.149	-1
24	46	Normal	Normal single donor George King Biomedical 2434	N/A	N/A	Standard	Standard	Full Length	1	N/A	N/A	FXIa (IS)	0.75	N/A	N/A	N/A	N/A	50	N/A	N/A	N/A	N/A	N/A	N/A	N/A	4	8.2	N/A	N/A	N/A	N/A	6.99048	8.98332	71.0902	13.7218	12.6365	-1
24	47	Normal	Normal single donor George King Biomedical 2434	N/A	N/A	Standard	Standard	Full Length	1	N/A	N/A	FXIa (IS)	0.75	N/A	N/A	N/A	N/A	50	N/A	N/A	N/A	N/A	N/A	N/A	N/A	4	6.7	N/A	N/A	N/A	N/A	7.51111	9.03787	53.0702	9.47682	17.03	-1
24	48	Normal	Normal single donor George King Biomedical 2434	N/A	N/A	Standard	Standard	Full Length	1	N/A	N/A	FXIa (IS)	0.75	N/A	N/A	N/A	N/A	50	N/A	N/A	N/A	N/A	N/A	N/A	N/A	4	5.5	N/A	N/A	N/A	N/A	20.4333	21.5977	28.8471	4.94987	74.8697	-1
24	49	Normal	Normal single donor Affinity Biologicals 006-52FCP	N/A	N/A	Standard	Standard	Full Length	1	N/A	N/A	FXIa (IS)	0.75	N/A	N/A	N/A	N/A	50	N/A	N/A	N/A	N/A	N/A	N/A	N/A	4	40	N/A	N/A	N/A	N/A	17.6739	5.07083	14.3609	1.2218	35.31	-1
24	50	Normal	Normal single donor Affinity Biologicals 006-52FCP	N/A	N/A	Standard	Standard	Full Length	1	N/A	N/A	FXIa (IS)	0.75	N/A	N/A	N/A	N/A	50	N/A	N/A	N/A	N/A	N/A	N/A	N/A	4	32.8	N/A	N/A	N/A	N/A	10.9836	4.15903	35.2381	5.78008	11.8026	-1
24	51	Normal	Normal single donor Affinity Biologicals 006-52FCP	N/A	N/A	Standard	Standard	Full Length	1	N/A	N/A	FXIa (IS)	0.75	N/A	N/A	N/A	N/A	50	N/A	N/A	N/A	N/A	N/A	N/A	N/A	4	26.9	N/A	N/A	N/A	N/A	8.48889	5.03899	52.8822	10.5107	9.52871	-1
24	52	Normal	Normal single donor Affinity Biologicals 006-52FCP	N/A	N/A	Standard	Standard	Full Length	1	N/A	N/A	FXIa (IS)	0.75	N/A	N/A	N/A	N/A	50	N/A	N/A	N/A	N/A	N/A	N/A	N/A	4	22	N/A	N/A	N/A	N/A	7.228	5.87469	64.4612	13.9724	9.11354	-1
24	53	Normal	Normal single donor Affinity Biologicals 006-52FCP	N/A	N/A	Standard	Standard	Full Length	1	N/A	N/A	FXIa (IS)	0.75	N/A	N/A	N/A	N/A	50	N/A	N/A	N/A	N/A	N/A	N/A	N/A	4	18.1	N/A	N/A	N/A	N/A	6.412	7.8812	88.8221	21.4442	8.87302	-1
24	54	Normal	Normal single donor Affinity Biologicals 006-52FCP	N/A	N/A	Standard	Standard	Full Length	1	N/A	N/A	FXIa (IS)	0.75	N/A	N/A	N/A	N/A	50	N/A	N/A	N/A	N/A	N/A	N/A	N/A	4	14.8	N/A	N/A	N/A	N/A	5.98267	8.94185	106.165	26.0495	8.42256	-1
24	55	Normal	Normal single donor Affinity Biologicals 006-52FCP	N/A	N/A	Standard	Standard	Full Length	1	N/A	N/A	FXIa (IS)	0.75	N/A	N/A	N/A	N/A	50	N/A	N/A	N/A	N/A	N/A	N/A	N/A	4	12.1	N/A	N/A	N/A	N/A	5.9029	8.7376	101.88	22.8383	8.57639	0
24	56	Normal	Normal single donor Affinity Biologicals 006-52FCP	N/A	N/A	Standard	Standard	Full Length	1	N/A	N/A	FXIa (IS)	0.75	N/A	N/A	N/A	N/A	50	N/A	N/A	N/A	N/A	N/A	N/A	N/A	4	9.9	N/A	N/A	N/A	N/A	6.14706	8.86039	89.7619	18.1391	9.87099	-1
24	57	Normal	Normal single donor Affinity Biologicals 006-52FCP	N/A	N/A	Standard	Standard	Full Length	1	N/A	N/A	FXIa (IS)	0.75	N/A	N/A	N/A	N/A	50	N/A	N/A	N/A	N/A	N/A	N/A	N/A	4	8.2	N/A	N/A	N/A	N/A	6.5	8.98496	78.7719	15.5232	11.4063	-1
24	58	Normal	Normal single donor Affinity Biologicals 006-52FCP	N/A	N/A	Standard	Standard	Full Length	1	N/A	N/A	FXIa (IS)	0.75	N/A	N/A	N/A	N/A	50	N/A	N/A	N/A	N/A	N/A	N/A	N/A	4	6.7	N/A	N/A	N/A	N/A	8.1625	7.57127	43.7218	7.62845	17.3169	-1
24	59	Normal	Normal single donor Affinity Biologicals 006-52FCP	N/A	N/A	Standard	Standard	Full Length	1	N/A	N/A	FXIa (IS)	0.75	N/A	N/A	N/A	N/A	50	N/A	N/A	N/A	N/A	N/A	N/A	N/A	4	5.5	N/A	N/A	N/A	N/A	20.3	0.46992	1.07769	0.29762	43.6044	-1
24	60	Normal	Normal single donor Affinity Biologicals 005-FCP	N/A	N/A	Standard	Standard	Full Length	1	N/A	N/A	FXIa (IS)	0.75	N/A	N/A	N/A	N/A	50	N/A	N/A	N/A	N/A	N/A	N/A	N/A	4	40	N/A	N/A	N/A	N/A	11.8256	4.60628	33.0702	4.22932	13.9288	-1
24	61	Normal	Normal single donor Affinity Biologicals 005-FCP	N/A	N/A	Standard	Standard	Full Length	1	N/A	N/A	FXIa (IS)	0.75	N/A	N/A	N/A	N/A	50	N/A	N/A	N/A	N/A	N/A	N/A	N/A	4	32.8	N/A	N/A	N/A	N/A	8.43846	4.42163	41.9298	6.6416	10.5453	-1
24	62	Normal	Normal single donor Affinity Biologicals 005-FCP	N/A	N/A	Standard	Standard	Full Length	1	N/A	N/A	FXIa (IS)	0.75	N/A	N/A	N/A	N/A	50	N/A	N/A	N/A	N/A	N/A	N/A	N/A	4	26.9	N/A	N/A	N/A	N/A	7.08529	4.44964	46.1654	7.95739	9.63847	-1
24	63	Normal	Normal single donor Affinity Biologicals 005-FCP	N/A	N/A	Standard	Standard	Full Length	1	N/A	N/A	FXIa (IS)	0.75	N/A	N/A	N/A	N/A	50	N/A	N/A	N/A	N/A	N/A	N/A	N/A	4	22	N/A	N/A	N/A	N/A	6.41746	5.36023	50.9649	9.06955	10.5175	-1
24	64	Normal	Normal single donor Affinity Biologicals 005-FCP	N/A	N/A	Standard	Standard	Full Length	1	N/A	N/A	FXIa (IS)	0.75	N/A	N/A	N/A	N/A	50	N/A	N/A	N/A	N/A	N/A	N/A	N/A	4	18.1	N/A	N/A	N/A	N/A	6.23016	6.70655	62.5689	12.2494	10.7187	-1
24	65	Normal	Normal single donor Affinity Biologicals 005-FCP	N/A	N/A	Standard	Standard	Full Length	1	N/A	N/A	FXIa (IS)	0.75	N/A	N/A	N/A	N/A	50	N/A	N/A	N/A	N/A	N/A	N/A	N/A	4	14.8	N/A	N/A	N/A	N/A	5.94444	7.58006	71.3283	14.0977	10.627	-1
24	66	Normal	Normal single donor Affinity Biologicals 005-FCP	N/A	N/A	Standard	Standard	Full Length	1	N/A	N/A	FXIa (IS)	0.75	N/A	N/A	N/A	N/A	50	N/A	N/A	N/A	N/A	N/A	N/A	N/A	4	12.1	N/A	N/A	N/A	N/A	5.88723	6.96742	67.0927	12.3747	10.3848	0
24	67	Normal	Normal single donor Affinity Biologicals 005-FCP	N/A	N/A	Standard	Standard	Full Length	1	N/A	N/A	FXIa (IS)	0.75	N/A	N/A	N/A	N/A	50	N/A	N/A	N/A	N/A	N/A	N/A	N/A	4	9.9	N/A	N/A	N/A	N/A	6.5963	9.26228	55.0125	9.41416	16.8367	-1
24	68	Normal	Normal single donor Affinity Biologicals 005-FCP	N/A	N/A	Standard	Standard	Full Length	1	N/A	N/A	FXIa (IS)	0.75	N/A	N/A	N/A	N/A	50	N/A	N/A	N/A	N/A	N/A	N/A	N/A	4	8.2	N/A	N/A	N/A	N/A	6.65	6.2312	39.7995	6.06203	15.6565	-1
24	69	Normal	Normal single donor Affinity Biologicals 005-FCP	N/A	N/A	Standard	Standard	Full Length	1	N/A	N/A	FXIa (IS)	0.75	N/A	N/A	N/A	N/A	50	N/A	N/A	N/A	N/A	N/A	N/A	N/A	4	6.7	N/A	N/A	N/A	N/A	8.54444	7.95739	24.1604	3.43045	32.9357	-1
24	70	Normal	Normal single donor Affinity Biologicals 005-FCP	N/A	N/A	Standard	Standard	Full Length	1	N/A	N/A	FXIa (IS)	0.75	N/A	N/A	N/A	N/A	50	N/A	N/A	N/A	N/A	N/A	N/A	N/A	4	5.5	N/A	N/A	N/A	N/A	11.9	0.82707	1.76692	0.29762	46.8086	-1
25	1	Normal	Normal single donor George King Biomedical 1053	N/A	N/A	Standard	Standard	Full Length	1	N/A	N/A	FXIa (IS)	0.75	N/A	N/A	N/A	N/A	50	N/A	N/A	N/A	N/A	N/A	N/A	N/A	4	40	N/A	N/A	N/A	N/A	11.8333	8.76775	70.7143	14.3484	12.3988	-1
25	2	Normal	Normal single donor George King Biomedical 1053	N/A	N/A	Standard	Standard	Full Length	1	N/A	N/A	FXIa (IS)	0.75	N/A	N/A	N/A	N/A	50	N/A	N/A	N/A	N/A	N/A	N/A	N/A	4	32.8	N/A	N/A	N/A	N/A	8.66216	8.04477	74.7995	15.4292	10.7551	-1
25	3	Normal	Normal single donor George King Biomedical 1053	N/A	N/A	Standard	Standard	Full Length	1	N/A	N/A	FXIa (IS)	0.75	N/A	N/A	N/A	N/A	50	N/A	N/A	N/A	N/A	N/A	N/A	N/A	4	26.9	N/A	N/A	N/A	N/A	7.04737	6.3613	75.9023	15.8051	8.38091	-1
25	4	Normal	Normal single donor George King Biomedical 1053	N/A	N/A	Standard	Standard	Full Length	1	N/A	N/A	FXIa (IS)	0.75	N/A	N/A	N/A	N/A	50	N/A	N/A	N/A	N/A	N/A	N/A	N/A	4	22	N/A	N/A	N/A	N/A	6.4375	7.15226	76.8421	16.463	9.30774	-1
25	5	Normal	Normal single donor George King Biomedical 1053	N/A	N/A	Standard	Standard	Full Length	1	N/A	N/A	FXIa (IS)	0.75	N/A	N/A	N/A	N/A	50	N/A	N/A	N/A	N/A	N/A	N/A	N/A	4	18.1	N/A	N/A	N/A	N/A	6.24769	8.97841	81.9424	17.2462	10.957	-1
25	6	Normal	Normal single donor George King Biomedical 1053	N/A	N/A	Standard	Standard	Full Length	1	N/A	N/A	FXIa (IS)	0.75	N/A	N/A	N/A	N/A	50	N/A	N/A	N/A	N/A	N/A	N/A	N/A	4	14.8	N/A	N/A	N/A	N/A	6.02787	9.74177	84.1479	18.2331	11.577	-1
25	7	Normal	Normal single donor George King Biomedical 1053	N/A	N/A	Standard	Standard	Full Length	1	N/A	N/A	FXIa (IS)	0.75	N/A	N/A	N/A	N/A	50	N/A	N/A	N/A	N/A	N/A	N/A	N/A	4	12.1	N/A	N/A	N/A	N/A	6.27778	11.0206	79.3233	16.1028	13.8933	0
25	8	Normal	Normal single donor George King Biomedical 1053	N/A	N/A	Standard	Standard	Full Length	1	N/A	N/A	FXIa (IS)	0.75	N/A	N/A	N/A	N/A	50	N/A	N/A	N/A	N/A	N/A	N/A	N/A	4	9.9	N/A	N/A	N/A	N/A	8.14	26.1103	62.8321	11.8421	41.5556	-1
25	9	Normal	Normal single donor George King Biomedical 1053	N/A	N/A	Standard	Standard	Full Length	1	N/A	N/A	FXIa (IS)	0.75	N/A	N/A	N/A	N/A	50	N/A	N/A	N/A	N/A	N/A	N/A	N/A	4	8.2	N/A	N/A	N/A	N/A	8.28571	12.7596	41.3659	6.71992	30.8456	-1
25	10	Normal	Normal single donor George King Biomedical 1053	N/A	N/A	Standard	Standard	Full Length	1	N/A	N/A	FXIa (IS)	0.75	N/A	N/A	N/A	N/A	50	N/A	N/A	N/A	N/A	N/A	N/A	N/A	4	6.7	N/A	N/A	N/A	N/A	10.4857	7.41318	16.5539	2.20865	44.7821	-1
25	11	Normal	Normal single donor American Red Cross 241	N/A	N/A	Standard	Standard	Full Length	1	N/A	N/A	FXIa (IS)	0.75	N/A	N/A	N/A	N/A	50	N/A	N/A	N/A	N/A	N/A	N/A	N/A	4	40	N/A	N/A	N/A	N/A	7.33019	3.08058	40.7143	4.54261	7.56634	-1
25	12	Normal	Normal single donor American Red Cross 241	N/A	N/A	Standard	Standard	Full Length	1	N/A	N/A	FXIa (IS)	0.75	N/A	N/A	N/A	N/A	50	N/A	N/A	N/A	N/A	N/A	N/A	N/A	4	32.8	N/A	N/A	N/A	N/A	6.51935	3.61145	38.183	3.94737	9.45828	-1
25	13	Normal	Normal single donor American Red Cross 241	N/A	N/A	Standard	Standard	Full Length	1	N/A	N/A	FXIa (IS)	0.75	N/A	N/A	N/A	N/A	50	N/A	N/A	N/A	N/A	N/A	N/A	N/A	4	26.9	N/A	N/A	N/A	N/A	6.40741	4.4615	37.2306	3.74373	11.9834	-1
25	14	Normal	Normal single donor American Red Cross 241	N/A	N/A	Standard	Standard	Full Length	1	N/A	N/A	FXIa (IS)	0.75	N/A	N/A	N/A	N/A	50	N/A	N/A	N/A	N/A	N/A	N/A	N/A	4	22	N/A	N/A	N/A	N/A	6.2814	4.77138	33.9348	3.27381	14.0604	-1
25	15	Normal	Normal single donor American Red Cross 241	N/A	N/A	Standard	Standard	Full Length	1	N/A	N/A	FXIa (IS)	0.75	N/A	N/A	N/A	N/A	50	N/A	N/A	N/A	N/A	N/A	N/A	N/A	4	18.1	N/A	N/A	N/A	N/A	6.45714	4.63793	30.2757	2.77256	15.319	-1
25	16	Normal	Normal single donor American Red Cross 241	N/A	N/A	Standard	Standard	Full Length	1	N/A	N/A	FXIa (IS)	0.75	N/A	N/A	N/A	N/A	50	N/A	N/A	N/A	N/A	N/A	N/A	N/A	4	14.8	N/A	N/A	N/A	N/A	6.55385	4.14787	23.985	2.03634	17.2936	-1
25	17	Normal	Normal single donor American Red Cross 241	N/A	N/A	Standard	Standard	Full Length	1	N/A	N/A	FXIa (IS)	0.75	N/A	N/A	N/A	N/A	50	N/A	N/A	N/A	N/A	N/A	N/A	N/A	4	12.1	N/A	N/A	N/A	N/A	7.156	4.55539	18.8346	1.58208	24.1863	0
25	18	Normal	Normal single donor American Red Cross 241	N/A	N/A	Standard	Standard	Full Length	1	N/A	N/A	FXIa (IS)	0.75	N/A	N/A	N/A	N/A	50	N/A	N/A	N/A	N/A	N/A	N/A	N/A	4	9.9	N/A	N/A	N/A	N/A	8.03333	4.32749	14.2857	1.23747	30.2924	-1
25	19	Normal	Normal single donor American Red Cross 241	N/A	N/A	Standard	Standard	Full Length	1	N/A	N/A	FXIa (IS)	0.75	N/A	N/A	N/A	N/A	50	N/A	N/A	N/A	N/A	N/A	N/A	N/A	4	8.2	N/A	N/A	N/A	N/A	8.96	1.9411	5.07519	0.73622	38.2468	-1
25	20	Normal	Normal single donor American Red Cross 242	N/A	N/A	Standard	Standard	Full Length	1	N/A	N/A	FXIa (IS)	0.75	N/A	N/A	N/A	N/A	50	N/A	N/A	N/A	N/A	N/A	N/A	N/A	4	40	N/A	N/A	N/A	N/A	9.49623	2.65735	56.9048	7.59712	4.66982	-1
25	21	Normal	Normal single donor American Red Cross 242	N/A	N/A	Standard	Standard	Full Length	1	N/A	N/A	FXIa (IS)	0.75	N/A	N/A	N/A	N/A	50	N/A	N/A	N/A	N/A	N/A	N/A	N/A	4	32.8	N/A	N/A	N/A	N/A	8.25065	3.4178	53.208	6.53195	6.42347	-1
25	22	Normal	Normal single donor American Red Cross 242	N/A	N/A	Standard	Standard	Full Length	1	N/A	N/A	FXIa (IS)	0.75	N/A	N/A	N/A	N/A	50	N/A	N/A	N/A	N/A	N/A	N/A	N/A	4	26.9	N/A	N/A	N/A	N/A	8.12424	4.9476	52.9073	6.37531	9.35146	-1
25	23	Normal	Normal single donor American Red Cross 242	N/A	N/A	Standard	Standard	Full Length	1	N/A	N/A	FXIa (IS)	0.75	N/A	N/A	N/A	N/A	50	N/A	N/A	N/A	N/A	N/A	N/A	N/A	4	22	N/A	N/A	N/A	N/A	7.71356	5.48277	50.0251	6.28133	10.9601	-1
25	24	Normal	Normal single donor American Red Cross 242	N/A	N/A	Standard	Standard	Full Length	1	N/A	N/A	FXIa (IS)	0.75	N/A	N/A	N/A	N/A	50	N/A	N/A	N/A	N/A	N/A	N/A	N/A	4	18.1	N/A	N/A	N/A	N/A	7.68545	5.83755	43.2707	5.15351	13.4908	-1
25	25	Normal	Normal single donor American Red Cross 242	N/A	N/A	Standard	Standard	Full Length	1	N/A	N/A	FXIa (IS)	0.75	N/A	N/A	N/A	N/A	50	N/A	N/A	N/A	N/A	N/A	N/A	N/A	4	14.8	N/A	N/A	N/A	N/A	7.90889	5.71693	34.6366	3.77506	16.5055	-1
25	26	Normal	Normal single donor American Red Cross 242	N/A	N/A	Standard	Standard	Full Length	1	N/A	N/A	FXIa (IS)	0.75	N/A	N/A	N/A	N/A	50	N/A	N/A	N/A	N/A	N/A	N/A	N/A	4	12.1	N/A	N/A	N/A	N/A	8.33077	5.49354	27.005	2.94486	20.3427	0
25	27	Normal	Normal single donor American Red Cross 242	N/A	N/A	Standard	Standard	Full Length	1	N/A	N/A	FXIa (IS)	0.75	N/A	N/A	N/A	N/A	50	N/A	N/A	N/A	N/A	N/A	N/A	N/A	4	9.9	N/A	N/A	N/A	N/A	9.1069	4.60418	19.1353	1.72306	24.0611	-1
25	28	Normal	Normal single donor American Red Cross 242	N/A	N/A	Standard	Standard	Full Length	1	N/A	N/A	FXIa (IS)	0.75	N/A	N/A	N/A	N/A	50	N/A	N/A	N/A	N/A	N/A	N/A	N/A	4	8.2	N/A	N/A	N/A	N/A	11.2375	2.70833	8.00752	0.75188	33.8223	-1
25	29	Normal	Normal single donor American Red Cross 243	N/A	N/A	Standard	Standard	Full Length	1	N/A	N/A	FXIa (IS)	0.75	N/A	N/A	N/A	N/A	50	N/A	N/A	N/A	N/A	N/A	N/A	N/A	4	40	N/A	N/A	N/A	N/A	9.44043	2.44148	25.8897	1.83271	9.43031	-1
25	30	Normal	Normal single donor American Red Cross 243	N/A	N/A	Standard	Standard	Full Length	1	N/A	N/A	FXIa (IS)	0.75	N/A	N/A	N/A	N/A	50	N/A	N/A	N/A	N/A	N/A	N/A	N/A	4	32.8	N/A	N/A	N/A	N/A	8.9093	2.61351	25.2381	1.81704	10.3554	-1
25	31	Normal	Normal single donor American Red Cross 243	N/A	N/A	Standard	Standard	Full Length	1	N/A	N/A	FXIa (IS)	0.75	N/A	N/A	N/A	N/A	50	N/A	N/A	N/A	N/A	N/A	N/A	N/A	4	26.9	N/A	N/A	N/A	N/A	9.32667	3.28154	25.4386	1.86404	12.8999	-1
25	32	Normal	Normal single donor American Red Cross 243	N/A	N/A	Standard	Standard	Full Length	1	N/A	N/A	FXIa (IS)	0.75	N/A	N/A	N/A	N/A	50	N/A	N/A	N/A	N/A	N/A	N/A	N/A	4	22	N/A	N/A	N/A	N/A	8.72564	2.60073	21.5539	1.69173	12.0662	-1
25	33	Normal	Normal single donor American Red Cross 243	N/A	N/A	Standard	Standard	Full Length	1	N/A	N/A	FXIa (IS)	0.75	N/A	N/A	N/A	N/A	50	N/A	N/A	N/A	N/A	N/A	N/A	N/A	4	18.1	N/A	N/A	N/A	N/A	10.2067	2.99582	16.8421	1.31579	17.7877	-1
25	34	Normal	Normal single donor American Red Cross 243	N/A	N/A	Standard	Standard	Full Length	1	N/A	N/A	FXIa (IS)	0.75	N/A	N/A	N/A	N/A	50	N/A	N/A	N/A	N/A	N/A	N/A	N/A	4	14.8	N/A	N/A	N/A	N/A	10.6579	1.8642	11.6917	0.86153	15.9446	-1
25	35	Normal	Normal single donor American Red Cross 243	N/A	N/A	Standard	Standard	Full Length	1	N/A	N/A	FXIa (IS)	0.75	N/A	N/A	N/A	N/A	50	N/A	N/A	N/A	N/A	N/A	N/A	N/A	4	12.1	N/A	N/A	N/A	N/A	12	1.81391	7.44361	0.8302	24.3687	0
25	36	Normal	Normal single donor American Red Cross 243	N/A	N/A	Standard	Standard	Full Length	1	N/A	N/A	FXIa (IS)	0.75	N/A	N/A	N/A	N/A	50	N/A	N/A	N/A	N/A	N/A	N/A	N/A	4	9.9	N/A	N/A	N/A	N/A	13.2538	1.04685	3.08271	0.72368	33.9588	-1
25	37	Normal	Normal single donor American Red Cross 243	N/A	N/A	Standard	Standard	Full Length	1	N/A	N/A	FXIa (IS)	0.75	N/A	N/A	N/A	N/A	50	N/A	N/A	N/A	N/A	N/A	N/A	N/A	4	8.2	N/A	N/A	N/A	N/A	14.0333	0.01671	0.18797	0.31328	8.88972	-1
26	1	Normal	Normal single donor NIBSC CS546 A	N/A	N/A	Standard	Standard	Full Length	1	N/A	N/A	FXIa (IS)	0.75	N/A	N/A	N/A	N/A	50	N/A	N/A	N/A	N/A	N/A	N/A	N/A	4	40	N/A	N/A	N/A	N/A	15.2735	7.7662	12.2807	1.18697	63.2391	-1
26	2	Normal	Normal single donor NIBSC CS546 A	N/A	N/A	Standard	Standard	Full Length	1	N/A	N/A	FXIa (IS)	0.75	N/A	N/A	N/A	N/A	50	N/A	N/A	N/A	N/A	N/A	N/A	N/A	4	32.8	N/A	N/A	N/A	N/A	14.7353	23.9872	57.6316	7.14787	41.6216	-1
26	3	Normal	Normal single donor NIBSC CS546 A	N/A	N/A	Standard	Standard	Full Length	1	N/A	N/A	FXIa (IS)	0.75	N/A	N/A	N/A	N/A	50	N/A	N/A	N/A	N/A	N/A	N/A	N/A	4	26.9	N/A	N/A	N/A	N/A	9.75833	31.9669	110.439	23.1	28.9454	-1
26	4	Normal	Normal single donor NIBSC CS546 A	N/A	N/A	Standard	Standard	Full Length	1	N/A	N/A	FXIa (IS)	0.75	N/A	N/A	N/A	N/A	50	N/A	N/A	N/A	N/A	N/A	N/A	N/A	4	22	N/A	N/A	N/A	N/A	7.85094	34.6609	156.93	42.0349	22.0869	-1
26	5	Normal	Normal single donor NIBSC CS546 A	N/A	N/A	Standard	Standard	Full Length	1	N/A	N/A	FXIa (IS)	0.75	N/A	N/A	N/A	N/A	50	N/A	N/A	N/A	N/A	N/A	N/A	N/A	4	18.1	N/A	N/A	N/A	N/A	6.62571	28.4432	178.596	55.0162	15.926	-1
26	6	Normal	Normal single donor NIBSC CS546 A	N/A	N/A	Standard	Standard	Full Length	1	N/A	N/A	FXIa (IS)	0.75	N/A	N/A	N/A	N/A	50	N/A	N/A	N/A	N/A	N/A	N/A	N/A	4	14.8	N/A	N/A	N/A	N/A	5.93562	31.0071	194.474	63.77	15.9441	-1
26	7	Normal	Normal single donor NIBSC CS546 A	N/A	N/A	Standard	Standard	Full Length	1	N/A	N/A	FXIa (IS)	0.75	N/A	N/A	N/A	N/A	50	N/A	N/A	N/A	N/A	N/A	N/A	N/A	4	12.1	N/A	N/A	N/A	N/A	5.87586	37.6857	190.175	62.5126	19.8163	0
26	8	Normal	Normal single donor NIBSC CS546 A	N/A	N/A	Standard	Standard	Full Length	1	N/A	N/A	FXIa (IS)	0.75	N/A	N/A	N/A	N/A	50	N/A	N/A	N/A	N/A	N/A	N/A	N/A	4	9.9	N/A	N/A	N/A	N/A	6.05294	47.2402	184.123	60.8596	25.6569	-1
26	9	Normal	Normal single donor NIBSC CS546 A	N/A	N/A	Standard	Standard	Full Length	1	N/A	N/A	FXIa (IS)	0.75	N/A	N/A	N/A	N/A	50	N/A	N/A	N/A	N/A	N/A	N/A	N/A	4	8.2	N/A	N/A	N/A	N/A	6.70909	57.8785	170.789	55.2048	33.8888	-1
26	10	Normal	Normal single donor NIBSC CS546 A	N/A	N/A	Standard	Standard	Full Length	1	N/A	N/A	FXIa (IS)	0.75	N/A	N/A	N/A	N/A	50	N/A	N/A	N/A	N/A	N/A	N/A	N/A	4	6.7	N/A	N/A	N/A	N/A	18.7	20.0313	130.088	38.2829	15.3983	-1
26	11	Normal	Normal single donor NIBSC CS546 B	N/A	N/A	Standard	Standard	Full Length	1	N/A	N/A	FXIa (IS)	0.75	N/A	N/A	N/A	N/A	50	N/A	N/A	N/A	N/A	N/A	N/A	N/A	4	40	N/A	N/A	N/A	N/A	18.2238	6.75737	13.9474	0.97005	48.4491	-1
26	12	Normal	Normal single donor NIBSC CS546 B	N/A	N/A	Standard	Standard	Full Length	1	N/A	N/A	FXIa (IS)	0.75	N/A	N/A	N/A	N/A	50	N/A	N/A	N/A	N/A	N/A	N/A	N/A	4	32.8	N/A	N/A	N/A	N/A	12.7	24.01	58.5088	7.38491	41.0366	-1
26	13	Normal	Normal single donor NIBSC CS546 B	N/A	N/A	Standard	Standard	Full Length	1	N/A	N/A	FXIa (IS)	0.75	N/A	N/A	N/A	N/A	50	N/A	N/A	N/A	N/A	N/A	N/A	N/A	4	26.9	N/A	N/A	N/A	N/A	10.7438	33.8947	117.281	26.8198	28.9005	-1
26	14	Normal	Normal single donor NIBSC CS546 B	N/A	N/A	Standard	Standard	Full Length	1	N/A	N/A	FXIa (IS)	0.75	N/A	N/A	N/A	N/A	50	N/A	N/A	N/A	N/A	N/A	N/A	N/A	4	22	N/A	N/A	N/A	N/A	7.71132	23.3329	151.491	42.0053	15.4021	-1
26	15	Normal	Normal single donor NIBSC CS546 B	N/A	N/A	Standard	Standard	Full Length	1	N/A	N/A	FXIa (IS)	0.75	N/A	N/A	N/A	N/A	50	N/A	N/A	N/A	N/A	N/A	N/A	N/A	4	18.1	N/A	N/A	N/A	N/A	6.90351	27.9846	167.982	50.5577	16.6593	-1
26	16	Normal	Normal single donor NIBSC CS546 B	N/A	N/A	Standard	Standard	Full Length	1	N/A	N/A	FXIa (IS)	0.75	N/A	N/A	N/A	N/A	50	N/A	N/A	N/A	N/A	N/A	N/A	N/A	4	14.8	N/A	N/A	N/A	N/A	6.05443	29.8839	189.298	61.2901	15.7867	-1
26	17	Normal	Normal single donor NIBSC CS546 B	N/A	N/A	Standard	Standard	Full Length	1	N/A	N/A	FXIa (IS)	0.75	N/A	N/A	N/A	N/A	50	N/A	N/A	N/A	N/A	N/A	N/A	N/A	4	12.1	N/A	N/A	N/A	N/A	5.83871	34.7147	184.561	59.8088	18.8093	0
26	18	Normal	Normal single donor NIBSC CS546 B	N/A	N/A	Standard	Standard	Full Length	1	N/A	N/A	FXIa (IS)	0.75	N/A	N/A	N/A	N/A	50	N/A	N/A	N/A	N/A	N/A	N/A	N/A	4	9.9	N/A	N/A	N/A	N/A	6.05273	40.4947	179.035	57.9605	22.6183	-1
26	19	Normal	Normal single donor NIBSC CS546 B	N/A	N/A	Standard	Standard	Full Length	1	N/A	N/A	FXIa (IS)	0.75	N/A	N/A	N/A	N/A	50	N/A	N/A	N/A	N/A	N/A	N/A	N/A	4	8.2	N/A	N/A	N/A	N/A	8	100.36	156.491	49.5449	64.1316	-1
26	20	Normal	Normal single donor NIBSC CS546 B	N/A	N/A	Standard	Standard	Full Length	1	N/A	N/A	FXIa (IS)	0.75	N/A	N/A	N/A	N/A	50	N/A	N/A	N/A	N/A	N/A	N/A	N/A	4	6.7	N/A	N/A	N/A	N/A	10	58.8847	121.404	32.5948	48.5033	-1
26	21	Normal	Fluorogenic TGT Ref plasma NIBSC CS546 B 06/232	N/A	N/A	Standard	Standard	Full Length	1	N/A	N/A	FXIa (IS)	0.75	N/A	N/A	N/A	N/A	50	N/A	N/A	N/A	N/A	N/A	N/A	N/A	4	40	N/A	N/A	N/A	N/A	36	0.57644	1.22807	0.48173	46.9387	-1
26	22	Normal	Fluorogenic TGT Ref plasma NIBSC CS546 B 06/232	N/A	N/A	Standard	Standard	Full Length	1	N/A	N/A	FXIa (IS)	0.75	N/A	N/A	N/A	N/A	50	N/A	N/A	N/A	N/A	N/A	N/A	N/A	4	32.8	N/A	N/A	N/A	N/A	14.8333	9.46324	23.6842	2.22618	39.9559	-1
26	23	Normal	Fluorogenic TGT Ref plasma NIBSC CS546 B 06/232	N/A	N/A	Standard	Standard	Full Length	1	N/A	N/A	FXIa (IS)	0.75	N/A	N/A	N/A	N/A	50	N/A	N/A	N/A	N/A	N/A	N/A	N/A	4	26.9	N/A	N/A	N/A	N/A	9.64839	8.60175	66.2281	12.0287	12.9881	-1
26	24	Normal	Fluorogenic TGT Ref plasma NIBSC CS546 B 06/232	N/A	N/A	Standard	Standard	Full Length	1	N/A	N/A	FXIa (IS)	0.75	N/A	N/A	N/A	N/A	50	N/A	N/A	N/A	N/A	N/A	N/A	N/A	4	22	N/A	N/A	N/A	N/A	7.764	8.41103	94.4737	20.4465	8.90304	-1
26	25	Normal	Fluorogenic TGT Ref plasma NIBSC CS546 B 06/232	N/A	N/A	Standard	Standard	Full Length	1	N/A	N/A	FXIa (IS)	0.75	N/A	N/A	N/A	N/A	50	N/A	N/A	N/A	N/A	N/A	N/A	N/A	4	18.1	N/A	N/A	N/A	N/A	6.84516	9.65266	122.719	29.1528	7.86564	-1
26	26	Normal	Fluorogenic TGT Ref plasma NIBSC CS546 B 06/232	N/A	N/A	Standard	Standard	Full Length	1	N/A	N/A	FXIa (IS)	0.75	N/A	N/A	N/A	N/A	50	N/A	N/A	N/A	N/A	N/A	N/A	N/A	4	14.8	N/A	N/A	N/A	N/A	6.49298	12.3368	132.193	30.8417	9.33239	-1
26	27	Normal	Fluorogenic TGT Ref plasma NIBSC CS546 B 06/232	N/A	N/A	Standard	Standard	Full Length	1	N/A	N/A	FXIa (IS)	0.75	N/A	N/A	N/A	N/A	50	N/A	N/A	N/A	N/A	N/A	N/A	N/A	4	12.1	N/A	N/A	N/A	N/A	6.515	13.7174	125.088	27.6626	10.9662	0
26	28	Normal	Fluorogenic TGT Ref plasma NIBSC CS546 B 06/232	N/A	N/A	Standard	Standard	Full Length	1	N/A	N/A	FXIa (IS)	0.75	N/A	N/A	N/A	N/A	50	N/A	N/A	N/A	N/A	N/A	N/A	N/A	4	9.9	N/A	N/A	N/A	N/A	6.60732	12.6239	114.211	23.2864	11.0532	-1
26	29	Normal	Fluorogenic TGT Ref plasma NIBSC CS546 B 06/232	N/A	N/A	Standard	Standard	Full Length	1	N/A	N/A	FXIa (IS)	0.75	N/A	N/A	N/A	N/A	50	N/A	N/A	N/A	N/A	N/A	N/A	N/A	4	8.2	N/A	N/A	N/A	N/A	7.1	12.1241	94.4737	17.7246	12.8333	-1
26	30	Normal	Fluorogenic TGT Ref plasma NIBSC CS546 B 06/232	N/A	N/A	Standard	Standard	Full Length	1	N/A	N/A	FXIa (IS)	0.75	N/A	N/A	N/A	N/A	50	N/A	N/A	N/A	N/A	N/A	N/A	N/A	4	6.7	N/A	N/A	N/A	N/A	9.18	27.6592	70.5263	12.7836	39.2182	-1
26	31	Normal	Fluorogenic TGT Ref plasma NIBSC CS546 B 06/232	N/A	N/A	Standard	Standard	Full Length	1	N/A	N/A	FXIa (IS)	0.75	N/A	N/A	N/A	N/A	50	N/A	N/A	N/A	N/A	N/A	N/A	N/A	4	5.5	N/A	N/A	N/A	N/A	29.5	6.76692	24.8246	4.06393	27.259	-1
26	32	Normal	Chromogenic TGT Ref plasma NIBSC 06/230	N/A	N/A	Standard	Standard	Full Length	1	N/A	N/A	FXIa (IS)	0.75	N/A	N/A	N/A	N/A	50	N/A	N/A	N/A	N/A	N/A	N/A	N/A	4	32.8	N/A	N/A	N/A	N/A	23.7421	6.24654	19.1228	1.51302	32.6654	-1
26	33	Normal	Chromogenic TGT Ref plasma NIBSC 06/230	N/A	N/A	Standard	Standard	Full Length	1	N/A	N/A	FXIa (IS)	0.75	N/A	N/A	N/A	N/A	50	N/A	N/A	N/A	N/A	N/A	N/A	N/A	4	26.9	N/A	N/A	N/A	N/A	13.65	16.1059	67.193	11.3322	23.9696	-1
26	34	Normal	Chromogenic TGT Ref plasma NIBSC 06/230	N/A	N/A	Standard	Standard	Full Length	1	N/A	N/A	FXIa (IS)	0.75	N/A	N/A	N/A	N/A	50	N/A	N/A	N/A	N/A	N/A	N/A	N/A	4	22	N/A	N/A	N/A	N/A	9.32857	10.2399	93.9474	19.8558	10.8996	-1
26	35	Normal	Chromogenic TGT Ref plasma NIBSC 06/230	N/A	N/A	Standard	Standard	Full Length	1	N/A	N/A	FXIa (IS)	0.75	N/A	N/A	N/A	N/A	50	N/A	N/A	N/A	N/A	N/A	N/A	N/A	4	18.1	N/A	N/A	N/A	N/A	8.304	13.188	129.649	29.3297	10.1721	-1
26	36	Normal	Chromogenic TGT Ref plasma NIBSC 06/230	N/A	N/A	Standard	Standard	Full Length	1	N/A	N/A	FXIa (IS)	0.75	N/A	N/A	N/A	N/A	50	N/A	N/A	N/A	N/A	N/A	N/A	N/A	4	14.8	N/A	N/A	N/A	N/A	7.70455	17.1476	142.982	32.4543	11.9928	-1
26	37	Normal	Chromogenic TGT Ref plasma NIBSC 06/230	N/A	N/A	Standard	Standard	Full Length	1	N/A	N/A	FXIa (IS)	0.75	N/A	N/A	N/A	N/A	50	N/A	N/A	N/A	N/A	N/A	N/A	N/A	4	12.1	N/A	N/A	N/A	N/A	7.57234	12.7358	132.807	27.4619	9.58973	0
26	38	Normal	Chromogenic TGT Ref plasma NIBSC 06/230	N/A	N/A	Standard	Standard	Full Length	1	N/A	N/A	FXIa (IS)	0.75	N/A	N/A	N/A	N/A	50	N/A	N/A	N/A	N/A	N/A	N/A	N/A	4	9.9	N/A	N/A	N/A	N/A	8.42	13.0977	106.228	19.9623	12.3298	-1
[truncated: 3,991 more rows]

## Sheet: PS Calcluation
Procoagulant Score Calculation
[truncated: 5,759 more rows]
